# Supplementary material for: Homotypic clustering of L1 and B1/Alu repeats compartmentalizes the 3D genome
Source: Cell Res. 2021 Jan 29;31(6):613–30. doi: 10.1038/s41422-020-00466-6 (PMC8169921; doi:10.1038/s41422-020-00466-6)
Supplement: Supplementary file 14 — Supplementary information, Table S1 [file 41422_2020_466_MOESM14_ESM.xlsx]

## Sheet: mm9
Table S1 De novo prediction of B1- and L1-rich compartments.
chr	start	end	log2(B1/L1)
chr1	0	3100000	0
chr1	3100000	3200000	-0.771076
chr1	3200000	3300000	-0.70479
chr1	3300000	3400000	-0.607112
chr1	3400000	3500000	-0.355786
chr1	3500000	3600000	-0.29553
chr1	3600000	3700000	-0.371921
chr1	3700000	3800000	-0.541365
chr1	3800000	3900000	-0.759073
chr1	3900000	4000000	-0.664351
chr1	4000000	4100000	-0.568245
chr1	4100000	4200000	-0.622386
chr1	4200000	4300000	-0.72746
chr1	4300000	4400000	-0.723256
chr1	4400000	4500000	-0.44749
chr1	4500000	4600000	-0.242352
chr1	4600000	4700000	-0.108995
chr1	4700000	4800000	0.169504
chr1	4800000	4900000	0.70451
chr1	4900000	5000000	0.55974
chr1	5000000	5100000	-0.257994
chr1	5100000	5200000	-0.26425
chr1	5200000	5300000	-0.279317
chr1	5300000	5400000	-0.51877
chr1	5400000	5500000	-0.810787
chr1	5500000	5600000	-0.799809
chr1	5600000	5700000	-0.817761
chr1	5700000	5800000	-0.737533
chr1	5800000	5900000	-0.675367
chr1	5900000	6000000	-0.7073
chr1	6000000	6100000	-0.477595
chr1	6100000	6200000	-0.0380307
chr1	6200000	6300000	0.258382
chr1	6300000	6400000	0.0220515
chr1	6400000	6500000	-0.341267
chr1	6500000	6600000	-0.585015
chr1	6600000	6700000	-0.769874
chr1	6700000	6800000	-0.517292
chr1	6800000	6900000	-0.210474
chr1	6900000	7000000	-0.318195
chr1	7000000	7100000	-0.00946015
chr1	7100000	7200000	0.11985
chr1	7200000	7300000	-0.365072
chr1	7300000	7400000	-0.433856
chr1	7400000	7500000	-0.331029
chr1	7500000	7600000	-0.529058
chr1	7600000	7700000	-0.615053
chr1	7700000	7800000	-0.666482
chr1	7800000	7900000	-0.797614
chr1	7900000	8000000	-0.74813
chr1	8000000	8100000	-0.538689
chr1	8100000	8200000	-0.392909
chr1	8200000	8300000	-0.636883
chr1	8300000	8400000	-0.910657
chr1	8400000	8500000	-0.738756
chr1	8500000	8600000	-0.651569
chr1	8600000	8700000	-0.768718
chr1	8700000	8800000	-0.889764
chr1	8800000	8900000	-0.950122
chr1	8900000	9000000	-0.700263
chr1	9000000	9100000	-0.722653
chr1	9100000	9200000	-0.83348
chr1	9200000	9300000	-0.674297
chr1	9300000	9400000	-0.724968
chr1	9400000	9500000	-0.830318
chr1	9500000	9600000	-0.342247
chr1	9600000	9700000	0.312506
chr1	9700000	9800000	0.654524
chr1	9800000	9900000	0.697118
chr1	9900000	10000000	0.768383
chr1	10000000	10100000	0.760884
chr1	10100000	10200000	0.533067
chr1	10200000	10300000	0.147513
chr1	10300000	10400000	-0.239792
chr1	10400000	10500000	-0.552233
chr1	10500000	10600000	-0.549683
chr1	10600000	10700000	-0.454833
chr1	10700000	10800000	-0.456955
chr1	10800000	10900000	-0.417088
chr1	10900000	11000000	-0.236666
chr1	11000000	11100000	-0.078274
chr1	11100000	11200000	0.00280674
chr1	11200000	11300000	0.0032757
chr1	11300000	11400000	-0.280291
chr1	11400000	11500000	-0.548057
chr1	11500000	11600000	-0.422109
chr1	11600000	11700000	-0.386789
chr1	11700000	11800000	-0.534927
chr1	11800000	11900000	-0.7131
chr1	11900000	12000000	-0.591751
chr1	12000000	12100000	-0.36948
chr1	12100000	12200000	-0.533056
chr1	12200000	12300000	-0.676079
chr1	12300000	12400000	-0.591448
chr1	12400000	12500000	-0.511756
chr1	12500000	12600000	-0.306534
chr1	12600000	12700000	-0.0434565
chr1	12700000	12800000	0.287584
chr1	12800000	12900000	0.32385
chr1	12900000	13000000	0.239124
chr1	13000000	13100000	0.899091
chr1	13100000	13200000	1.08828
chr1	13200000	13300000	0.719482
chr1	13300000	13400000	0.710904
chr1	13400000	13500000	0.540681
chr1	13500000	13600000	0.357979
chr1	13600000	13700000	0.264501
chr1	13700000	13800000	-0.353933
chr1	13800000	13900000	-0.659175
chr1	13900000	14000000	-0.491371
chr1	14000000	14100000	-0.549937
chr1	14100000	14200000	-0.446277
chr1	14200000	14300000	-0.0813291
chr1	14300000	14400000	-0.140723
chr1	14400000	14500000	-0.300242
chr1	14500000	14600000	-0.342152
chr1	14600000	14700000	-0.305477
chr1	14700000	14800000	-0.200799
chr1	14800000	14900000	-0.20708
chr1	14900000	15000000	-0.440722
chr1	15000000	15100000	-0.686583
chr1	15100000	15200000	-0.616208
chr1	15200000	15300000	-0.652368
chr1	15300000	15400000	-0.522896
chr1	15400000	15500000	-0.369546
chr1	15500000	15600000	-0.36727
chr1	15600000	15700000	-0.0700162
chr1	15700000	15800000	-0.00434477
chr1	15800000	15900000	0.0661927
chr1	15900000	16000000	0.0944122
chr1	16000000	16100000	0.280116
chr1	16100000	16200000	0.399319
chr1	16200000	16300000	0.117056
chr1	16300000	16400000	-0.205578
chr1	16400000	16500000	-0.405672
chr1	16500000	16600000	-0.0510873
chr1	16600000	16700000	0.724318
chr1	16700000	16800000	0.410693
chr1	16800000	16900000	-0.313364
chr1	16900000	17000000	-0.316338
chr1	17000000	17100000	-0.337696
chr1	17100000	17200000	-0.380648
chr1	17200000	17300000	-0.500024
chr1	17300000	17400000	-0.678249
chr1	17400000	17500000	-0.788921
chr1	17500000	17600000	-0.703407
chr1	17600000	17700000	-0.623592
chr1	17700000	17800000	-0.530278
chr1	17800000	17900000	-0.675578
chr1	17900000	18000000	-0.641339
chr1	18000000	18100000	-0.339744
chr1	18100000	18200000	-0.372239
chr1	18200000	18300000	-0.408815
chr1	18300000	18400000	-0.446438
chr1	18400000	18500000	-0.54199
chr1	18500000	18600000	-0.500053
chr1	18600000	18700000	-0.552803
chr1	18700000	18800000	-0.640672
chr1	18800000	18900000	-0.701286
chr1	18900000	19000000	-0.644891
chr1	19000000	19100000	-0.418111
chr1	19100000	19200000	-0.267423
chr1	19200000	19300000	-0.148248
chr1	19300000	19400000	-0.398691
chr1	19400000	19500000	-0.672529
chr1	19500000	19600000	-0.612262
chr1	19600000	19700000	-0.443156
chr1	19700000	19800000	-0.360015
chr1	19800000	19900000	-0.447137
chr1	19900000	20000000	-0.323445
chr1	20000000	20100000	-0.717107
chr1	20100000	20200000	-0.458552
chr1	20200000	20300000	-0.352986
chr1	20300000	20400000	-0.516157
chr1	20400000	20500000	-0.502073
chr1	20500000	20600000	-0.464051
chr1	20600000	20700000	-0.469479
chr1	20700000	20800000	-0.226785
chr1	20800000	20900000	0.264165
chr1	20900000	21000000	0.4851
chr1	21000000	21100000	0.425235
chr1	21100000	21200000	0.0999855
chr1	21200000	21300000	0.148579
chr1	21300000	21400000	0.961964
chr1	21400000	21500000	0.820843
chr1	21500000	21600000	-0.182318
chr1	21600000	21700000	-0.390656
chr1	21700000	21800000	-0.254436
chr1	21800000	21900000	-0.145211
chr1	21900000	22000000	0.00955347
chr1	22000000	22100000	-0.390004
chr1	22100000	22200000	-0.662795
chr1	22200000	22300000	-0.486373
chr1	22300000	22400000	-0.197497
chr1	22400000	22500000	0.0462731
chr1	22500000	22600000	-0.058258
chr1	22600000	22700000	-0.135402
chr1	22700000	22800000	-0.0213532
chr1	22800000	22900000	-0.191898
chr1	22900000	23000000	-0.478897
chr1	23000000	23100000	-0.361214
chr1	23100000	23200000	-0.180935
chr1	23200000	23300000	0.0330553
chr1	23300000	23400000	0.0377893
chr1	23400000	23500000	-0.291045
chr1	23500000	23600000	-0.404725
chr1	23600000	23700000	-0.491831
chr1	23700000	23800000	-0.526474
chr1	23800000	23900000	-0.343097
chr1	23900000	24000000	0.0425998
chr1	24000000	24100000	0.298254
chr1	24100000	24200000	0.152079
chr1	24200000	24300000	-0.0350519
chr1	24300000	24400000	-0.0698456
chr1	24400000	24500000	-0.23681
chr1	24500000	24600000	-0.232124
chr1	24600000	24700000	-0.283798
chr1	24700000	24800000	-0.220163
chr1	24800000	24900000	-0.0763891
chr1	24900000	25000000	-0.352908
chr1	25000000	25100000	-0.358956
chr1	25100000	25200000	-0.25315
chr1	25200000	25300000	-0.030122
chr1	25300000	25400000	-0.119865
chr1	25400000	25500000	-0.282206
chr1	25500000	25600000	-0.206817
chr1	25600000	25700000	-0.208817
chr1	25700000	25800000	-0.226397
chr1	25800000	25900000	-0.209109
chr1	25900000	26000000	-0.498532
chr1	26000000	26100000	-0.700899
chr1	26100000	26200000	-0.680431
chr1	26200000	26300000	-0.674398
chr1	26300000	26400000	-0.575468
chr1	26400000	26500000	-0.48418
chr1	26500000	26600000	-0.566955
chr1	26600000	26700000	-0.618459
chr1	26700000	26800000	-0.582875
chr1	26800000	26900000	-0.532012
chr1	26900000	27000000	-0.439573
chr1	27000000	27100000	-0.646849
chr1	27100000	27200000	-0.791565
chr1	27200000	27300000	-0.829933
chr1	27300000	27400000	-0.816873
chr1	27400000	27500000	-0.564036
chr1	27500000	27600000	-0.599792
chr1	27600000	27700000	-0.643717
chr1	27700000	27800000	-0.514694
chr1	27800000	27900000	-0.428109
chr1	27900000	28000000	-0.452608
chr1	28000000	28100000	-0.623179
chr1	28100000	28200000	-0.59211
chr1	28200000	28300000	-0.450031
chr1	28300000	28400000	-0.559693
chr1	28400000	28500000	-0.676515
chr1	28500000	28600000	-0.632053
chr1	28600000	28700000	-0.494449
chr1	28700000	28800000	-0.52955
chr1	28800000	28900000	-0.568193
chr1	28900000	29000000	-0.361075
chr1	29000000	29100000	-0.287889
chr1	29100000	29200000	-0.351416
chr1	29200000	29300000	-0.347631
chr1	29300000	29400000	-0.504573
chr1	29400000	29500000	-0.709593
chr1	29500000	29600000	-0.692445
chr1	29600000	29700000	-0.687261
chr1	29700000	29800000	-0.648554
chr1	29800000	29900000	-0.636504
chr1	29900000	30000000	-0.707046
chr1	30000000	30100000	-0.510403
chr1	30100000	30200000	-0.56117
chr1	30200000	30300000	-0.605767
chr1	30300000	30400000	-0.628082
chr1	30400000	30500000	-0.646906
chr1	30500000	30600000	-0.553328
chr1	30600000	30700000	-0.456795
chr1	30700000	30800000	-0.642769
chr1	30800000	30900000	-0.40689
chr1	30900000	31000000	0.209053
chr1	31000000	31100000	0.276006
chr1	31100000	31200000	0.117332
chr1	31200000	31300000	-0.0379476
chr1	31300000	31400000	-0.274501
chr1	31400000	31500000	-0.465346
chr1	31500000	31600000	-0.626927
chr1	31600000	31700000	-0.605166
chr1	31700000	31800000	-0.551117
chr1	31800000	31900000	-0.582258
chr1	31900000	32000000	-0.622783
chr1	32000000	32100000	-0.557709
chr1	32100000	32200000	-0.502444
chr1	32200000	32300000	-0.376683
chr1	32300000	32400000	-0.363079
chr1	32400000	32500000	-0.524249
chr1	32500000	32600000	-0.419495
chr1	32600000	32700000	-0.287558
chr1	32700000	32800000	-0.209181
chr1	32800000	32900000	-0.328723
chr1	32900000	33000000	-0.415019
chr1	33000000	33100000	-0.451013
chr1	33100000	33200000	-0.480599
chr1	33200000	33300000	-0.535295
chr1	33300000	33400000	-0.694336
chr1	33400000	33500000	-0.803691
chr1	33500000	33600000	-0.458391
chr1	33600000	33700000	-0.100611
chr1	33700000	33800000	0.204862
chr1	33800000	33900000	0.669232
chr1	33900000	34000000	0.572062
chr1	34000000	34100000	0.285267
chr1	34100000	34200000	0.272982
chr1	34200000	34300000	0.325272
chr1	34300000	34400000	0.187393
chr1	34400000	34500000	0.230336
chr1	34500000	34600000	0.446237
chr1	34600000	34700000	0.354166
chr1	34700000	34800000	0.0519023
chr1	34800000	34900000	0.0618039
chr1	34900000	35000000	0.1325
chr1	35000000	35100000	-0.288082
chr1	35100000	35200000	-0.436109
chr1	35200000	35300000	-0.436122
chr1	35300000	35400000	-0.273211
chr1	35400000	35500000	-0.297838
chr1	35500000	35600000	-0.36106
chr1	35600000	35700000	-0.357107
chr1	35700000	35800000	-0.297838
chr1	35800000	35900000	-0.271688
chr1	35900000	36000000	-0.0740202
chr1	36000000	36100000	0.20438
chr1	36100000	36200000	0.252548
chr1	36200000	36300000	0.501599
chr1	36300000	36400000	0.798633
chr1	36400000	36500000	0.853638
chr1	36500000	36600000	0.995388
chr1	36600000	36700000	1.01983
chr1	36700000	36800000	0.899676
chr1	36800000	36900000	0.665202
chr1	36900000	37000000	0.443916
chr1	37000000	37100000	0.471801
chr1	37100000	37200000	0.376359
chr1	37200000	37300000	0.254786
chr1	37300000	37400000	0.270555
chr1	37400000	37500000	0.274749
chr1	37500000	37600000	0.318311
chr1	37600000	37700000	0.358695
chr1	37700000	37800000	0.0793543
chr1	37800000	37900000	-0.165814
chr1	37900000	38000000	0.124802
chr1	38000000	38100000	0.543744
chr1	38100000	38200000	0.512988
chr1	38200000	38300000	0.275621
chr1	38300000	38400000	0.132709
chr1	38400000	38500000	0.0217275
chr1	38500000	38600000	0.00347484
chr1	38600000	38700000	0.0897654
chr1	38700000	38800000	0.0885168
chr1	38800000	38900000	0.00436649
chr1	38900000	39000000	-0.0910577
chr1	39000000	39100000	-0.0895829
chr1	39100000	39200000	-0.159323
chr1	39200000	39300000	-0.043269
chr1	39300000	39400000	0.0769171
chr1	39400000	39500000	0.234712
chr1	39500000	39600000	0.552928
chr1	39600000	39700000	0.605009
chr1	39700000	39800000	0.325994
chr1	39800000	39900000	0.0673311
chr1	39900000	40000000	0.271551
chr1	40000000	40100000	0.100649
chr1	40100000	40200000	0.00316628
chr1	40200000	40300000	-0.269053
chr1	40300000	40400000	-0.307229
chr1	40400000	40500000	-0.0832804
chr1	40500000	40600000	-0.118123
chr1	40600000	40700000	-0.10955
chr1	40700000	40800000	0.0696447
chr1	40800000	40900000	0.0592757
chr1	40900000	41000000	-0.00552724
chr1	41000000	41100000	-0.0620544
chr1	41100000	41200000	-0.178612
chr1	41200000	41300000	-0.209744
chr1	41300000	41400000	-0.330937
chr1	41400000	41500000	-0.309259
chr1	41500000	41600000	-0.363012
chr1	41600000	41700000	-0.458552
chr1	41700000	41800000	-0.233939
chr1	41800000	41900000	-0.109522
chr1	41900000	42000000	-0.120027
chr1	42000000	42100000	-0.256055
chr1	42100000	42200000	-0.36911
chr1	42200000	42300000	-0.229728
chr1	42300000	42400000	-0.226397
chr1	42400000	42500000	-0.207606
chr1	42500000	42600000	-0.0874795
chr1	42600000	42700000	-0.140506
chr1	42700000	42800000	0.0133597
chr1	42800000	42900000	0.126844
chr1	42900000	43000000	0.0427487
chr1	43000000	43100000	-0.0809672
chr1	43100000	43200000	0.039703
chr1	43200000	43300000	0.0418956
chr1	43300000	43400000	-0.134886
chr1	43400000	43500000	-0.00726366
chr1	43500000	43600000	0.136588
chr1	43600000	43700000	-0.128902
chr1	43700000	43800000	-0.355664
chr1	43800000	43900000	-0.0138175
chr1	43900000	44000000	-0.066799
chr1	44000000	44100000	-0.136204
chr1	44100000	44200000	0.0799125
chr1	44200000	44300000	-0.109624
chr1	44300000	44400000	-0.694272
chr1	44400000	44500000	-0.917772
chr1	44500000	44600000	-0.757285
chr1	44600000	44700000	-0.524172
chr1	44700000	44800000	-0.465182
chr1	44800000	44900000	-0.488823
chr1	44900000	45000000	-0.598097
chr1	45000000	45100000	-0.829653
chr1	45100000	45200000	-0.887505
chr1	45200000	45300000	-0.984854
chr1	45300000	45400000	-0.733138
chr1	45400000	45500000	-0.378079
chr1	45500000	45600000	-0.204277
chr1	45600000	45700000	-0.260427
chr1	45700000	45800000	-0.515869
chr1	45800000	45900000	-0.256024
chr1	45900000	46000000	0.127802
chr1	46000000	46100000	-0.113913
chr1	46100000	46200000	-0.330743
chr1	46200000	46300000	-0.292623
chr1	46300000	46400000	-0.373324
chr1	46400000	46500000	-0.423705
chr1	46500000	46600000	-0.546639
chr1	46600000	46700000	-0.709341
chr1	46700000	46800000	-0.718049
chr1	46800000	46900000	-0.388325
chr1	46900000	47000000	0.195075
chr1	47000000	47100000	-0.0619987
chr1	47100000	47200000	-0.517489
chr1	47200000	47300000	-0.569483
chr1	47300000	47400000	-0.4871
chr1	47400000	47500000	-0.366353
chr1	47500000	47600000	-0.374604
chr1	47600000	47700000	-0.590193
chr1	47700000	47800000	-0.798763
chr1	47800000	47900000	-0.638404
chr1	47900000	48000000	-0.526054
chr1	48000000	48100000	-0.652191
chr1	48100000	48200000	-0.82771
chr1	48200000	48300000	-0.779976
chr1	48300000	48400000	-0.713786
chr1	48400000	48500000	-0.791683
chr1	48500000	48600000	-0.767115
chr1	48600000	48700000	-0.617596
chr1	48700000	48800000	-0.595084
chr1	48800000	48900000	-0.771049
chr1	48900000	49000000	-0.787817
chr1	49000000	49100000	-0.670724
chr1	49100000	49200000	-0.563092
chr1	49200000	49300000	-0.666553
chr1	49300000	49400000	-0.741095
chr1	49400000	49500000	-0.54455
chr1	49500000	49600000	-0.451226
chr1	49600000	49700000	-0.651262
chr1	49700000	49800000	-0.843272
chr1	49800000	49900000	-0.781771
chr1	49900000	50000000	-0.762546
chr1	50000000	50100000	-0.591399
chr1	50100000	50200000	-0.596888
chr1	50200000	50300000	-0.663637
chr1	50300000	50400000	-0.79202
chr1	50400000	50500000	-0.726686
chr1	50500000	50600000	-0.607849
chr1	50600000	50700000	-0.590977
chr1	50700000	50800000	-0.608408
chr1	50800000	50900000	-0.53803
chr1	50900000	51000000	-0.396611
chr1	51000000	51100000	-0.251662
chr1	51100000	51200000	-0.081812
chr1	51200000	51300000	-0.0376513
chr1	51300000	51400000	-0.109929
chr1	51400000	51500000	-0.177737
chr1	51500000	51600000	0.106581
chr1	51600000	51700000	0.183769
chr1	51700000	51800000	-0.174234
chr1	51800000	51900000	-0.00827085
chr1	51900000	52000000	0.393842
chr1	52000000	52100000	0.315872
chr1	52100000	52200000	0.184113
chr1	52200000	52300000	0.166139
chr1	52300000	52400000	0.245567
chr1	52400000	52500000	-0.191738
chr1	52500000	52600000	-0.408126
chr1	52600000	52700000	-0.0837619
chr1	52700000	52800000	-0.0759066
chr1	52800000	52900000	-0.0247808
chr1	52900000	53000000	-0.0992004
chr1	53000000	53100000	-0.393986
chr1	53100000	53200000	-0.389597
chr1	53200000	53300000	-0.275693
chr1	53300000	53400000	-0.168654
chr1	53400000	53500000	-0.0439176
chr1	53500000	53600000	-0.20275
chr1	53600000	53700000	-0.37259
chr1	53700000	53800000	-0.399248
chr1	53800000	53900000	-0.14106
chr1	53900000	54000000	0.268991
chr1	54000000	54100000	-0.0306802
chr1	54100000	54200000	-0.0995835
chr1	54200000	54300000	0.0793162
chr1	54300000	54400000	-0.241037
chr1	54400000	54500000	-0.35077
chr1	54500000	54600000	-0.139949
chr1	54600000	54700000	-0.0496071
chr1	54700000	54800000	-0.0282818
chr1	54800000	54900000	0.0615977
chr1	54900000	55000000	0.159084
chr1	55000000	55100000	0.951304
chr1	55100000	55200000	0.927288
chr1	55200000	55300000	0.925915
chr1	55300000	55400000	0.278875
chr1	55400000	55500000	-0.338111
chr1	55500000	55600000	-0.203212
chr1	55600000	55700000	-0.236815
chr1	55700000	55800000	-0.169201
chr1	55800000	55900000	-0.200397
chr1	55900000	56000000	-0.221544
chr1	56000000	56100000	-0.0449265
chr1	56100000	56200000	-0.456244
chr1	56200000	56300000	-0.594471
chr1	56300000	56400000	-0.373996
chr1	56400000	56500000	-0.337053
chr1	56500000	56600000	-0.355464
chr1	56600000	56700000	-0.425427
chr1	56700000	56800000	-0.463925
chr1	56800000	56900000	-0.275528
chr1	56900000	57000000	0.23905
chr1	57000000	57100000	0.326407
chr1	57100000	57200000	0.0305277
chr1	57200000	57300000	-0.0951353
chr1	57300000	57400000	-0.165499
chr1	57400000	57500000	0.0468093
chr1	57500000	57600000	0.0153996
chr1	57600000	57700000	-0.210223
chr1	57700000	57800000	-0.0570663
chr1	57800000	57900000	-0.00404917
chr1	57900000	58000000	0.0214009
chr1	58000000	58100000	0.180509
chr1	58100000	58200000	0.121635
chr1	58200000	58300000	0.155545
chr1	58300000	58400000	0.324305
chr1	58400000	58500000	0.924991
chr1	58500000	58600000	1.25278
chr1	58600000	58700000	0.869808
chr1	58700000	58800000	0.541018
chr1	58800000	58900000	0.0380083
chr1	58900000	59000000	-0.0812702
chr1	59000000	59100000	0.130445
chr1	59100000	59200000	0.186413
chr1	59200000	59300000	0.57946
chr1	59300000	59400000	0.800399
chr1	59400000	59500000	0.623298
chr1	59500000	59600000	0.636956
chr1	59600000	59700000	0.737943
chr1	59700000	59800000	1.17252
chr1	59800000	59900000	1.38971
chr1	59900000	60000000	1.15098
chr1	60000000	60100000	1.00834
chr1	60100000	60200000	0.889654
chr1	60200000	60300000	0.874814
chr1	60300000	60400000	0.68624
chr1	60400000	60500000	0.561239
chr1	60500000	60600000	0.638467
chr1	60600000	60700000	0.386891
chr1	60700000	60800000	0.0354705
chr1	60800000	60900000	-0.144749
chr1	60900000	61000000	-0.0326123
chr1	61000000	61100000	0.017355
chr1	61100000	61200000	-0.0424725
chr1	61200000	61300000	-0.115024
chr1	61300000	61400000	-0.22616
chr1	61400000	61500000	-0.147338
chr1	61500000	61600000	-0.234267
chr1	61600000	61700000	-0.336702
chr1	61700000	61800000	-0.183221
chr1	61800000	61900000	-0.141166
chr1	61900000	62000000	-0.199182
chr1	62000000	62100000	-0.151787
chr1	62100000	62200000	-0.1381
chr1	62200000	62300000	-0.0493049
chr1	62300000	62400000	-0.045009
chr1	62400000	62500000	-0.0905573
chr1	62500000	62600000	-0.033378
chr1	62600000	62700000	-0.0583978
chr1	62700000	62800000	-0.0192699
chr1	62800000	62900000	0.0551263
chr1	62900000	63000000	-0.0114042
chr1	63000000	63100000	0.0838176
chr1	63100000	63200000	0.964973
chr1	63200000	63300000	1.35755
chr1	63300000	63400000	0.665861
chr1	63400000	63500000	0.190959
chr1	63500000	63600000	0.20952
chr1	63600000	63700000	0.132454
chr1	63700000	63800000	0.00235233
chr1	63800000	63900000	-0.339657
chr1	63900000	64000000	-0.449581
chr1	64000000	64100000	-0.167897
chr1	64100000	64200000	0.0697239
chr1	64200000	64300000	0.0300762
chr1	64300000	64400000	-0.208151
chr1	64400000	64500000	-0.23981
chr1	64500000	64600000	0.0206901
chr1	64600000	64700000	0.182828
chr1	64700000	64800000	0.263553
chr1	64800000	64900000	0.36525
chr1	64900000	65000000	0.439467
chr1	65000000	65100000	0.560774
chr1	65100000	65200000	0.398935
chr1	65200000	65300000	0.41459
chr1	65300000	65400000	0.284891
chr1	65400000	65500000	-0.241955
chr1	65500000	65600000	-0.537915
chr1	65600000	65700000	-0.629504
chr1	65700000	65800000	-0.538809
chr1	65800000	65900000	-0.46975
chr1	65900000	66000000	-0.455385
chr1	66000000	66100000	-0.644876
chr1	66100000	66200000	-0.660936
chr1	66200000	66300000	-0.264785
chr1	66300000	66400000	-0.10825
chr1	66400000	66500000	-0.00611374
chr1	66500000	66600000	-0.17539
chr1	66600000	66700000	-0.406388
chr1	66700000	66800000	-0.174827
chr1	66800000	66900000	0.137201
chr1	66900000	67000000	0.192248
chr1	67000000	67100000	0.131826
chr1	67100000	67200000	0.054425
chr1	67200000	67300000	-0.124582
chr1	67300000	67400000	-0.352328
chr1	67400000	67500000	-0.35669
chr1	67500000	67600000	-0.32167
chr1	67600000	67700000	-0.396549
chr1	67700000	67800000	-0.608678
chr1	67800000	67900000	-0.583402
chr1	67900000	68000000	-0.346307
chr1	68000000	68100000	-0.298786
chr1	68100000	68200000	-0.1455
chr1	68200000	68300000	-0.0501609
chr1	68300000	68400000	-0.2062
chr1	68400000	68500000	-0.418617
chr1	68500000	68600000	-0.456244
chr1	68600000	68700000	-0.470073
chr1	68700000	68800000	-0.368712
chr1	68800000	68900000	-0.128334
chr1	68900000	69000000	-0.166113
chr1	69000000	69100000	-0.246931
chr1	69100000	69200000	-0.216685
chr1	69200000	69300000	-0.270578
chr1	69300000	69400000	-0.209733
chr1	69400000	69500000	0.0167304
chr1	69500000	69600000	0.0719541
chr1	69600000	69700000	-0.0595876
chr1	69700000	69800000	0.123703
chr1	69800000	69900000	0.0950463
chr1	69900000	70000000	-0.279459
chr1	70000000	70100000	-0.633366
chr1	70100000	70200000	-0.507151
chr1	70200000	70300000	-0.331138
chr1	70300000	70400000	-0.22696
chr1	70400000	70500000	-0.122786
chr1	70500000	70600000	-0.117634
chr1	70600000	70700000	-0.351991
chr1	70700000	70800000	-0.312838
chr1	70800000	70900000	-0.0574501
chr1	70900000	71000000	-0.0846096
chr1	71000000	71100000	-0.128137
chr1	71100000	71200000	0.0372512
chr1	71200000	71300000	-0.0736675
chr1	71300000	71400000	-0.16572
chr1	71400000	71500000	0.0389785
chr1	71500000	71600000	0.127763
chr1	71600000	71700000	0.554104
chr1	71700000	71800000	0.688137
chr1	71800000	71900000	0.414276
chr1	71900000	72000000	0.28214
chr1	72000000	72100000	0.263825
chr1	72100000	72200000	0.317451
chr1	72200000	72300000	0.573343
chr1	72300000	72400000	0.750232
chr1	72400000	72500000	0.549263
chr1	72500000	72600000	0.264392
chr1	72600000	72700000	0.387299
chr1	72700000	72800000	0.392527
chr1	72800000	72900000	0.438229
chr1	72900000	73000000	0.486025
chr1	73000000	73100000	0.221919
chr1	73100000	73200000	0.0177262
chr1	73200000	73300000	-0.0116059
chr1	73300000	73400000	-0.110379
chr1	73400000	73500000	-0.287614
chr1	73500000	73600000	-0.293517
chr1	73600000	73700000	-0.395074
chr1	73700000	73800000	-0.374722
chr1	73800000	73900000	-0.168065
chr1	73900000	74000000	-0.119365
chr1	74000000	74100000	0.00873388
chr1	74100000	74200000	0.409545
chr1	74200000	74300000	0.732705
chr1	74300000	74400000	1.01678
chr1	74400000	74500000	1.19858
chr1	74500000	74600000	1.29553
chr1	74600000	74700000	1.19711
chr1	74700000	74800000	0.929115
chr1	74800000	74900000	0.672464
chr1	74900000	75000000	0.596025
chr1	75000000	75100000	0.830686
chr1	75100000	75200000	1.03281
chr1	75200000	75300000	1.06331
chr1	75300000	75400000	0.787569
chr1	75400000	75500000	0.506334
chr1	75500000	75600000	0.480204
chr1	75600000	75700000	0.384988
chr1	75700000	75800000	0.0318201
chr1	75800000	75900000	-0.00247903
chr1	75900000	76000000	-0.0206177
chr1	76000000	76100000	-0.0891997
chr1	76100000	76200000	-0.149341
chr1	76200000	76300000	-0.224574
chr1	76300000	76400000	-0.365155
chr1	76400000	76500000	-0.389358
chr1	76500000	76600000	-0.199298
chr1	76600000	76700000	-0.174691
chr1	76700000	76800000	-0.248628
chr1	76800000	76900000	-0.250171
chr1	76900000	77000000	-0.111234
chr1	77000000	77100000	-0.0744159
chr1	77100000	77200000	-0.0549727
chr1	77200000	77300000	0.100478
chr1	77300000	77400000	0.200474
chr1	77400000	77500000	0.421884
chr1	77500000	77600000	0.467248
chr1	77600000	77700000	-0.00724927
chr1	77700000	77800000	-0.105534
chr1	77800000	77900000	-0.116152
chr1	77900000	78000000	-0.187116
chr1	78000000	78100000	-0.115394
chr1	78100000	78200000	0.176366
chr1	78200000	78300000	0.341034
chr1	78300000	78400000	0.406573
chr1	78400000	78500000	0.482839
chr1	78500000	78600000	0.630317
chr1	78600000	78700000	0.886384
chr1	78700000	78800000	0.41667
chr1	78800000	78900000	-0.254112
chr1	78900000	79000000	-0.32822
chr1	79000000	79100000	-0.539462
chr1	79100000	79200000	-0.604507
chr1	79200000	79300000	-0.591737
chr1	79300000	79400000	-0.52526
chr1	79400000	79500000	-0.380542
chr1	79500000	79600000	-0.266979
chr1	79600000	79700000	0.207423
chr1	79700000	79800000	0.56577
chr1	79800000	79900000	0.394287
chr1	79900000	80000000	-0.00990237
chr1	80000000	80100000	-0.307129
chr1	80100000	80200000	-0.226519
chr1	80200000	80300000	0.109916
chr1	80300000	80400000	0.193868
chr1	80400000	80500000	-0.0443463
chr1	80500000	80600000	-0.0805239
chr1	80600000	80700000	-0.163361
chr1	80700000	80800000	-0.233699
chr1	80800000	80900000	-0.209058
chr1	80900000	81000000	-0.348363
chr1	81000000	81100000	-0.395847
chr1	81100000	81200000	-0.241707
chr1	81200000	81300000	-0.179002
chr1	81300000	81400000	-0.279277
chr1	81400000	81500000	-0.551341
chr1	81500000	81600000	-0.510198
chr1	81600000	81700000	-0.164916
chr1	81700000	81800000	-0.115178
chr1	81800000	81900000	-0.264853
chr1	81900000	82000000	-0.257299
chr1	82000000	82100000	-0.168605
chr1	82100000	82200000	-0.127377
chr1	82200000	82300000	0.0537928
chr1	82300000	82400000	0.116943
chr1	82400000	82500000	0.19347
chr1	82500000	82600000	0.0987926
chr1	82600000	82700000	0.0158278
chr1	82700000	82800000	0.263071
chr1	82800000	82900000	0.599923
chr1	82900000	83000000	0.528866
chr1	83000000	83100000	0.165397
chr1	83100000	83200000	-0.0547783
chr1	83200000	83300000	-0.0910577
chr1	83300000	83400000	-0.137789
chr1	83400000	83500000	-0.458147
chr1	83500000	83600000	-0.494759
chr1	83600000	83700000	-0.402879
chr1	83700000	83800000	-0.245144
chr1	83800000	83900000	-0.098053
chr1	83900000	84000000	-0.182699
chr1	84000000	84100000	-0.114516
chr1	84100000	84200000	-0.130353
chr1	84200000	84300000	-0.211623
chr1	84300000	84400000	-0.271817
chr1	84400000	84500000	-0.314417
chr1	84500000	84600000	-0.115734
chr1	84600000	84700000	0.24961
chr1	84700000	84800000	0.603527
chr1	84800000	84900000	1.26434
chr1	84900000	85000000	1.28879
chr1	85000000	85100000	-0.131801
chr1	85100000	85200000	-0.033207
chr1	85200000	85300000	0.0622953
chr1	85300000	85400000	0.0969901
chr1	85400000	87400000	0
chr1	87400000	87500000	0.129259
chr1	87500000	87600000	0.426417
chr1	87600000	87700000	0.730746
chr1	87700000	87800000	0.740455
chr1	87800000	87900000	0.567794
chr1	87900000	88000000	0.746186
chr1	88000000	88100000	0.995519
chr1	88100000	88200000	1.07633
chr1	88200000	88300000	1.16443
chr1	88300000	88400000	1.46634
chr1	88400000	88500000	1.56038
chr1	88500000	88600000	1.04704
chr1	88600000	88700000	0.171235
chr1	88700000	88800000	-0.212459
chr1	88800000	88900000	-0.100998
chr1	88900000	89000000	0.376196
chr1	89000000	89100000	0.767246
chr1	89100000	89200000	0.907229
chr1	89200000	89300000	1.0384
chr1	89300000	89400000	0.824625
chr1	89400000	89500000	0.44539
chr1	89500000	89600000	0.538119
chr1	89600000	89700000	0.652309
chr1	89700000	89800000	0.794971
chr1	89800000	89900000	0.744651
chr1	89900000	90000000	0.189342
chr1	90000000	90100000	-0.128789
chr1	90100000	90200000	0.0278738
chr1	90200000	90300000	0.0953298
chr1	90300000	90400000	0.0961127
chr1	90400000	90500000	0.164754
chr1	90500000	90600000	0.186725
chr1	90600000	90700000	0.152695
chr1	90700000	90800000	-0.0339309
chr1	90800000	90900000	-0.0219348
chr1	90900000	91000000	0.293028
chr1	91000000	91100000	0.420438
chr1	91100000	91200000	0.111703
chr1	91200000	91300000	0.0226887
chr1	91300000	91400000	0.261242
chr1	91400000	91500000	0.277168
chr1	91500000	91600000	0.189962
chr1	91600000	91700000	0.131095
chr1	91700000	91800000	0.288622
chr1	91800000	91900000	0.31577
chr1	91900000	92000000	0.156718
chr1	92000000	92100000	0.129681
chr1	92100000	92200000	0.128493
chr1	92200000	92300000	0.0600926
chr1	92300000	92400000	0.0735341
chr1	92400000	92500000	0.096871
chr1	92500000	92600000	0.0141748
chr1	92600000	92700000	0.0590631
chr1	92700000	92800000	0.0913415
chr1	92800000	92900000	0.168088
chr1	92900000	93000000	0.423847
chr1	93000000	93100000	0.520305
chr1	93100000	93200000	0.61214
chr1	93200000	93300000	0.586278
chr1	93300000	93400000	0.393283
chr1	93400000	93500000	0.419085
chr1	93500000	93600000	0.264303
chr1	93600000	93700000	0.0011322
chr1	93700000	93800000	-0.0381777
chr1	93800000	93900000	0.0925117
chr1	93900000	94000000	0.0437317
chr1	94000000	94100000	0.0293028
chr1	94100000	94200000	0.185532
chr1	94200000	94300000	0.159834
chr1	94300000	94400000	0.0442266
chr1	94400000	94500000	-0.323935
chr1	94500000	94600000	-0.307762
chr1	94600000	94700000	0.0602078
chr1	94700000	94800000	0.134343
chr1	94800000	94900000	0.186718
chr1	94900000	95000000	0.205957
chr1	95000000	95100000	-0.0446403
chr1	95100000	95200000	0.0267793
chr1	95200000	95300000	0.373471
chr1	95300000	95400000	0.829208
chr1	95400000	95500000	0.982809
chr1	95500000	95600000	0.943475
chr1	95600000	95700000	1.00687
chr1	95700000	95800000	0.837647
chr1	95800000	95900000	0.61353
chr1	95900000	96000000	0.330683
chr1	96000000	96100000	-0.436103
chr1	96100000	96200000	-0.715433
chr1	96200000	96300000	-0.65284
chr1	96300000	96400000	-0.76787
chr1	96400000	96500000	-0.759284
chr1	96500000	96600000	-0.638924
chr1	96600000	96700000	-0.472152
chr1	96700000	96800000	-0.38428
chr1	96800000	96900000	-0.449217
chr1	96900000	97000000	-0.471483
chr1	97000000	97100000	-0.58041
chr1	97100000	97200000	-0.578911
chr1	97200000	97300000	-0.431462
chr1	97300000	97400000	-0.442367
chr1	97400000	97500000	-0.491745
chr1	97500000	97600000	-0.334421
chr1	97600000	97700000	-0.462687
chr1	97700000	97800000	-0.766324
chr1	97800000	97900000	-0.718835
chr1	97900000	98000000	-0.434785
chr1	98000000	98100000	-0.564921
chr1	98100000	98200000	-0.753681
chr1	98200000	98300000	-0.658312
chr1	98300000	98400000	-0.671454
chr1	98400000	98500000	-0.633454
chr1	98500000	98600000	-0.54408
chr1	98600000	98700000	-0.483102
chr1	98700000	98800000	-0.13318
chr1	98800000	98900000	-0.1988
chr1	98900000	99000000	-0.576759
chr1	99000000	99100000	-0.7276
chr1	99100000	99200000	-0.888793
chr1	99200000	99300000	-0.973709
chr1	99300000	99400000	-1.01185
chr1	99400000	99500000	-0.783482
chr1	99500000	99600000	-0.408852
chr1	99600000	99700000	0.0728897
chr1	99700000	99800000	0.051019
chr1	99800000	99900000	-0.119704
chr1	99900000	100000000	0.0598521
chr1	100000000	100100000	-0.0460201
chr1	100100000	100200000	-0.455019
chr1	100200000	100300000	-0.883768
chr1	100300000	100400000	-0.919827
chr1	100400000	100500000	-0.831372
chr1	100500000	100600000	-0.612169
chr1	100600000	100700000	-0.462687
chr1	100700000	100800000	-0.602056
chr1	100800000	100900000	-0.653658
chr1	100900000	101000000	-0.579595
chr1	101000000	101100000	-0.641609
chr1	101100000	101200000	-0.710155
chr1	101200000	101300000	-0.719682
chr1	101300000	101400000	-0.741856
chr1	101400000	101500000	-0.641368
chr1	101500000	101600000	-0.451514
chr1	101600000	101700000	-0.346745
chr1	101700000	101800000	-0.38875
chr1	101800000	101900000	-0.394552
chr1	101900000	102000000	-0.267055
chr1	102000000	102100000	-0.391256
chr1	102100000	102200000	-0.320413
chr1	102200000	102300000	-0.308673
chr1	102300000	102400000	-0.460606
chr1	102400000	102500000	-0.429488
chr1	102500000	102600000	-0.390498
chr1	102600000	102700000	-0.392678
chr1	102700000	102800000	-0.579235
chr1	102800000	102900000	-0.600997
chr1	102900000	103000000	-0.541593
chr1	103000000	103100000	-0.588558
chr1	103100000	103200000	-0.642593
chr1	103200000	103300000	-0.643524
chr1	103300000	103400000	-0.569372
chr1	103400000	103500000	-0.618933
chr1	103500000	103600000	-0.652729
chr1	103600000	103700000	-0.710419
chr1	103700000	103800000	-0.753368
chr1	103800000	103900000	-0.622855
chr1	103900000	104000000	-0.650011
chr1	104000000	104100000	-0.63492
chr1	104100000	104200000	-0.583078
chr1	104200000	104300000	-0.469666
chr1	104300000	104400000	-0.369101
chr1	104400000	104500000	-0.541035
chr1	104500000	104600000	-0.548656
chr1	104600000	104700000	-0.555651
chr1	104700000	104800000	-0.526525
chr1	104800000	104900000	-0.416851
chr1	104900000	105000000	-0.530076
chr1	105000000	105100000	-0.525604
chr1	105100000	105200000	-0.479298
chr1	105200000	105300000	-0.471062
chr1	105300000	105400000	-0.573783
chr1	105400000	105500000	-0.654704
chr1	105500000	105600000	-0.525307
chr1	105600000	105700000	-0.453229
chr1	105700000	105800000	-0.547081
chr1	105800000	105900000	-0.750193
chr1	105900000	106000000	-0.796313
chr1	106000000	106100000	-0.766644
chr1	106100000	106200000	-0.867033
chr1	106200000	106300000	-0.846202
chr1	106300000	106400000	-0.732321
chr1	106400000	106500000	-0.429646
chr1	106500000	106600000	-0.383142
chr1	106600000	106700000	-0.464407
chr1	106700000	106800000	-0.292915
chr1	106800000	106900000	-0.213746
chr1	106900000	107000000	-0.346662
chr1	107000000	107100000	-0.3105
chr1	107100000	107200000	-0.0933503
chr1	107200000	107300000	-0.0772841
chr1	107300000	107400000	-0.177158
chr1	107400000	107500000	-0.143617
chr1	107500000	107600000	0.0905059
chr1	107600000	107700000	0.308591
chr1	107700000	107800000	0.134541
chr1	107800000	107900000	0.0165321
chr1	107900000	108000000	0.0213427
chr1	108000000	108100000	-0.0430242
chr1	108100000	108200000	-0.117329
chr1	108200000	108300000	-0.15286
chr1	108300000	108400000	-0.222938
chr1	108400000	108500000	-0.0986656
chr1	108500000	108600000	0.00711572
chr1	108600000	108700000	0.0219596
chr1	108700000	108800000	-0.109185
chr1	108800000	108900000	-0.388281
chr1	108900000	109000000	-0.663219
chr1	109000000	109100000	-0.984089
chr1	109100000	109200000	-1.01387
chr1	109200000	109300000	-0.811747
chr1	109300000	109400000	-0.433912
chr1	109400000	109500000	-0.165657
chr1	109500000	109600000	-0.184604
chr1	109600000	109700000	-0.35279
chr1	109700000	109800000	-0.530554
chr1	109800000	109900000	-0.628254
chr1	109900000	110000000	-0.596793
chr1	110000000	110100000	-0.629363
chr1	110100000	110200000	-0.610463
chr1	110200000	110300000	-0.69162
chr1	110300000	110400000	-0.701608
chr1	110400000	110500000	-0.694102
chr1	110500000	110600000	-0.84839
chr1	110600000	110700000	-0.749958
chr1	110700000	110800000	-0.560232
chr1	110800000	110900000	-0.611986
chr1	110900000	111000000	-0.810945
chr1	111000000	111100000	-0.849618
chr1	111100000	111200000	-0.723858
chr1	111200000	111300000	-0.781698
chr1	111300000	111400000	-0.759376
chr1	111400000	111500000	-0.601296
chr1	111500000	111600000	-0.693132
chr1	111600000	111700000	-0.869881
chr1	111700000	111800000	-0.81584
chr1	111800000	111900000	-0.594431
chr1	111900000	112000000	-0.436154
chr1	112000000	112100000	-0.620887
chr1	112100000	112200000	-0.741732
chr1	112200000	112300000	-0.634023
chr1	112300000	112400000	-0.623311
chr1	112400000	112500000	-0.799772
chr1	112500000	112600000	-0.883761
chr1	112600000	112700000	-0.748441
chr1	112700000	112800000	-0.65082
chr1	112800000	112900000	-0.531471
chr1	112900000	113000000	-0.519186
chr1	113000000	113100000	-0.696851
chr1	113100000	113200000	-0.703502
chr1	113200000	113300000	-0.757733
chr1	113300000	113400000	-0.908331
chr1	113400000	113500000	-0.9739
chr1	113500000	113600000	-0.815326
chr1	113600000	113700000	-0.603145
chr1	113700000	113800000	-0.566044
chr1	113800000	113900000	-0.612887
chr1	113900000	114000000	-0.705056
chr1	114000000	114100000	-0.672521
chr1	114100000	114200000	-0.609764
chr1	114200000	114300000	-0.494031
chr1	114300000	114400000	-0.23197
chr1	114400000	114500000	-0.441417
chr1	114500000	114600000	-0.700343
chr1	114600000	114700000	-0.494568
chr1	114700000	114800000	-0.51262
chr1	114800000	114900000	-0.525592
chr1	114900000	115000000	-0.574039
chr1	115000000	115100000	-0.516219
chr1	115100000	115200000	-0.50682
chr1	115200000	115300000	-0.355001
chr1	115300000	115400000	-0.224441
chr1	115400000	115500000	-0.151774
chr1	115500000	115600000	-0.264399
chr1	115600000	115700000	-0.526245
chr1	115700000	115800000	-0.562037
chr1	115800000	115900000	-0.516167
chr1	115900000	116000000	-0.575181
chr1	116000000	116100000	-0.651934
chr1	116100000	116200000	-0.565056
chr1	116200000	116300000	-0.499704
chr1	116300000	116400000	-0.57127
chr1	116400000	116500000	-0.580563
chr1	116500000	116600000	-0.544284
chr1	116600000	116700000	-0.698082
chr1	116700000	116800000	-0.667587
chr1	116800000	116900000	-0.495367
chr1	116900000	117000000	-0.624454
chr1	117000000	117100000	-0.726594
chr1	117100000	117200000	-0.751079
chr1	117200000	117300000	-0.816335
chr1	117300000	117400000	-0.846138
chr1	117400000	117500000	-0.71175
chr1	117500000	117600000	-0.530437
chr1	117600000	117700000	-0.502336
chr1	117700000	117800000	-0.35695
chr1	117800000	117900000	-0.182769
chr1	117900000	118000000	-0.257257
chr1	118000000	118100000	-0.299473
chr1	118100000	118200000	-0.165963
chr1	118200000	118300000	-0.254635
chr1	118300000	118400000	-0.41768
chr1	118400000	118500000	-0.356509
chr1	118500000	118600000	-0.448341
chr1	118600000	118700000	-0.806434
chr1	118700000	118800000	-1.01227
chr1	118800000	118900000	-0.874626
chr1	118900000	119000000	-0.52777
chr1	119000000	119100000	-0.439226
chr1	119100000	119200000	-0.68035
chr1	119200000	119300000	-0.676482
chr1	119300000	119400000	-0.664055
chr1	119400000	119500000	-0.688913
chr1	119500000	119600000	-0.78171
chr1	119600000	119700000	-0.916677
chr1	119700000	119800000	-0.987633
chr1	119800000	119900000	-1.12048
chr1	119900000	120000000	-1.07046
chr1	120000000	120100000	-0.879979
chr1	120100000	120200000	-0.743
chr1	120200000	120300000	0.21376
chr1	120300000	120400000	0.76525
chr1	120400000	120500000	0.407376
chr1	120500000	120600000	0.519277
chr1	120600000	120700000	0.491442
chr1	120700000	120800000	0.26837
chr1	120800000	120900000	0.247885
chr1	120900000	121000000	0.380716
chr1	121000000	121100000	0.394016
chr1	121100000	121200000	0.219648
chr1	121200000	121300000	0.134923
chr1	121300000	121400000	0.382252
chr1	121400000	121500000	0.642555
chr1	121500000	121600000	0.613224
chr1	121600000	121700000	0.366869
chr1	121700000	121800000	0.186093
chr1	121800000	121900000	0.28248
chr1	121900000	122000000	0.336964
chr1	122000000	122100000	0.363132
chr1	122100000	122200000	0.411506
chr1	122200000	122300000	0.446311
chr1	122300000	122400000	0.395534
chr1	122400000	122500000	0.27984
chr1	122500000	122600000	0.273356
chr1	122600000	122700000	0.182766
chr1	122700000	122800000	-0.0750463
chr1	122800000	122900000	-0.249622
chr1	122900000	123000000	-0.274267
chr1	123000000	123100000	-0.229698
chr1	123100000	123200000	-0.226334
chr1	123200000	123300000	-0.0541179
chr1	123300000	123400000	0.162951
chr1	123400000	123500000	0.187117
chr1	123500000	123600000	-0.1656
chr1	123600000	123700000	-0.484046
chr1	123700000	123800000	-0.457053
chr1	123800000	123900000	-0.337797
chr1	123900000	124000000	-0.318103
chr1	124000000	124100000	-0.429951
chr1	124100000	124200000	-0.374414
chr1	124200000	124300000	-0.343727
chr1	124300000	124400000	-0.424657
chr1	124400000	124500000	-0.292777
chr1	124500000	124600000	-0.243241
chr1	124600000	124700000	-0.383533
chr1	124700000	124800000	-0.430364
chr1	124800000	124900000	-0.553193
chr1	124900000	125000000	-0.472578
chr1	125000000	125100000	-0.577823
chr1	125100000	125200000	-0.597841
chr1	125200000	125300000	-0.284855
chr1	125300000	125400000	-0.100405
chr1	125400000	125500000	-0.318048
chr1	125500000	125600000	-0.274655
chr1	125600000	125700000	-0.159323
chr1	125700000	125800000	-0.384751
chr1	125800000	125900000	-0.394359
chr1	125900000	126000000	-0.107254
chr1	126000000	126100000	-0.277375
chr1	126100000	126200000	-0.438153
chr1	126200000	126300000	-0.364848
chr1	126300000	126400000	-0.252508
chr1	126400000	126500000	-0.219057
chr1	126500000	126600000	-0.145819
chr1	126600000	126700000	-0.140289
chr1	126700000	126800000	-0.243601
chr1	126800000	126900000	-0.444035
chr1	126900000	127000000	-0.430922
chr1	127000000	127100000	-0.400248
chr1	127100000	127200000	-0.442871
chr1	127200000	127300000	-0.197644
chr1	127300000	127400000	0.252612
chr1	127400000	127500000	0.471449
chr1	127500000	127600000	0.167784
chr1	127600000	127700000	-0.0798884
chr1	127700000	127800000	-0.0907978
chr1	127800000	127900000	-0.0508364
chr1	127900000	128000000	0.0160922
chr1	128000000	128100000	-0.0485681
chr1	128100000	128200000	-0.0616547
chr1	128200000	128300000	-0.00775325
chr1	128300000	128400000	-0.111871
chr1	128400000	128500000	-0.0629623
chr1	128500000	128600000	-0.0192699
chr1	128600000	128700000	-0.212001
chr1	128700000	128800000	-0.201828
chr1	128800000	128900000	-0.13721
chr1	128900000	129000000	-0.258625
chr1	129000000	129100000	-0.080283
chr1	129100000	129200000	0.211394
chr1	129200000	129300000	0.258906
chr1	129300000	129400000	0.269107
chr1	129400000	129500000	0.305511
chr1	129500000	129600000	0.30838
chr1	129600000	129700000	0.358488
chr1	129700000	129800000	0.653485
chr1	129800000	129900000	0.767045
chr1	129900000	130000000	0.701539
chr1	130000000	130100000	0.831755
chr1	130100000	130200000	1.06403
chr1	130200000	130300000	1.25848
chr1	130300000	130400000	0.888408
chr1	130400000	130500000	0.331769
chr1	130500000	130600000	0.156483
chr1	130600000	130700000	0.0281164
chr1	130700000	130800000	-0.143986
chr1	130800000	130900000	-0.258214
chr1	130900000	131000000	-0.505403
chr1	131000000	131100000	-0.491831
chr1	131100000	131200000	-0.171428
chr1	131200000	131300000	-0.282197
chr1	131300000	131400000	-0.392612
chr1	131400000	131500000	-0.260602
chr1	131500000	131600000	-0.292821
chr1	131600000	131700000	-0.390569
chr1	131700000	131800000	-0.277209
chr1	131800000	131900000	-0.308937
chr1	131900000	132000000	-0.635364
chr1	132000000	132100000	-0.614553
chr1	132100000	132200000	-0.38051
chr1	132200000	132300000	-0.29525
chr1	132300000	132400000	-0.231561
chr1	132400000	132500000	-0.256808
chr1	132500000	132600000	-0.309986
chr1	132600000	132700000	-0.0847316
chr1	132700000	132800000	0.0635228
chr1	132800000	132900000	-0.134915
chr1	132900000	133000000	0.00218313
chr1	133000000	133100000	0.519732
chr1	133100000	133200000	0.553301
chr1	133200000	133300000	0.142829
chr1	133300000	133400000	0.169774
chr1	133400000	133500000	0.486205
chr1	133500000	133600000	0.461463
chr1	133600000	133700000	0.243427
chr1	133700000	133800000	0.409788
chr1	133800000	133900000	0.946993
chr1	133900000	134000000	1.04993
chr1	134000000	134100000	0.800574
chr1	134100000	134200000	0.749477
chr1	134200000	134300000	0.621736
chr1	134300000	134400000	0.711491
chr1	134400000	134500000	0.624877
chr1	134500000	134600000	0.218563
chr1	134600000	134700000	0.152163
chr1	134700000	134800000	0.180252
chr1	134800000	134900000	0.582071
chr1	134900000	135000000	1.10194
chr1	135000000	135100000	1.19797
chr1	135100000	135200000	0.872303
chr1	135200000	135300000	0.617599
chr1	135300000	135400000	0.780326
chr1	135400000	135500000	0.666856
chr1	135500000	135600000	0.824512
chr1	135600000	135700000	0.945207
chr1	135700000	135800000	0.775536
chr1	135800000	135900000	0.535844
chr1	135900000	136000000	0.423018
chr1	136000000	136100000	0.472876
chr1	136100000	136200000	0.387695
chr1	136200000	136300000	0.621679
chr1	136300000	136400000	1.19207
chr1	136400000	136500000	1.42348
chr1	136500000	136600000	1.05989
chr1	136600000	136700000	0.531052
chr1	136700000	136800000	0.427758
chr1	136800000	136900000	0.675446
chr1	136900000	137000000	0.690245
chr1	137000000	137100000	0.931073
chr1	137100000	137200000	1.47575
chr1	137200000	137300000	1.41994
chr1	137300000	137400000	1.04892
chr1	137400000	137500000	0.72183
chr1	137500000	137600000	0.577933
chr1	137600000	137700000	0.728443
chr1	137700000	137800000	0.604486
chr1	137800000	137900000	0.205807
chr1	137900000	138000000	0.139597
chr1	138000000	138100000	0.246119
chr1	138100000	138200000	0.388181
chr1	138200000	138300000	0.462779
chr1	138300000	138400000	0.704902
chr1	138400000	138500000	0.932155
chr1	138500000	138600000	1.23337
chr1	138600000	138700000	1.33227
chr1	138700000	138800000	0.875461
chr1	138800000	138900000	0.900811
chr1	138900000	139000000	1.03963
chr1	139000000	139100000	0.387012
chr1	139100000	139200000	-0.166283
chr1	139200000	139300000	-0.282451
chr1	139300000	139400000	-0.479793
chr1	139400000	139500000	-0.51517
chr1	139500000	139600000	-0.36803
chr1	139600000	139700000	-0.376442
chr1	139700000	139800000	-0.359959
chr1	139800000	139900000	-0.0983892
chr1	139900000	140000000	-0.103275
chr1	140000000	140100000	-0.0151292
chr1	140100000	140200000	-0.0838042
chr1	140200000	140300000	-0.27303
chr1	140300000	140400000	-0.33603
chr1	140400000	140500000	-0.0787311
chr1	140500000	140600000	-0.00668966
chr1	140600000	140700000	-0.130166
chr1	140700000	140800000	-0.164062
chr1	140800000	140900000	0.100734
chr1	140900000	141000000	0.126296
chr1	141000000	141100000	-0.230678
chr1	141100000	141200000	-0.144742
chr1	141200000	141300000	-0.127314
chr1	141300000	141400000	-0.116615
chr1	141400000	141500000	-0.361931
chr1	141500000	141600000	-0.772307
chr1	141600000	141700000	-0.909284
chr1	141700000	141800000	-0.872207
chr1	141800000	141900000	-0.836834
chr1	141900000	142000000	-0.89416
chr1	142000000	142100000	-0.7774
chr1	142100000	142200000	-0.511003
chr1	142200000	142300000	-0.309103
chr1	142300000	142400000	-0.302097
chr1	142400000	142500000	-0.326416
chr1	142500000	142600000	-0.493655
chr1	142600000	142700000	-0.569145
chr1	142700000	142800000	-0.525489
chr1	142800000	142900000	-0.618737
chr1	142900000	143000000	-0.619493
chr1	143000000	143100000	-0.540364
chr1	143100000	143200000	-0.679823
chr1	143200000	143300000	-0.658545
chr1	143300000	143400000	-0.501286
chr1	143400000	143500000	-0.609529
chr1	143500000	143600000	-0.70752
chr1	143600000	143700000	-0.845065
chr1	143700000	143800000	-0.713334
chr1	143800000	143900000	-0.459494
chr1	143900000	144000000	-0.581013
chr1	144000000	144100000	-0.594771
chr1	144100000	144200000	-0.503859
chr1	144200000	144300000	-0.549619
chr1	144300000	144400000	-0.655115
chr1	144400000	144500000	-0.656916
chr1	144500000	144600000	-0.539433
chr1	144600000	144700000	-0.630063
chr1	144700000	144800000	-0.730778
chr1	144800000	144900000	-0.57496
chr1	144900000	145000000	-0.468245
chr1	145000000	145100000	-0.626956
chr1	145100000	145200000	-0.617436
chr1	145200000	145300000	-0.617202
chr1	145300000	145400000	-0.564578
chr1	145400000	145500000	-0.27432
chr1	145500000	145600000	0.300675
chr1	145600000	145700000	0.551631
chr1	145700000	145800000	0.143174
chr1	145800000	145900000	-0.341097
chr1	145900000	146000000	-0.434815
chr1	146000000	146100000	-0.348054
chr1	146100000	146200000	-0.462687
chr1	146200000	146300000	-0.564776
chr1	146300000	146400000	-0.453689
chr1	146400000	146500000	-0.347311
chr1	146500000	146600000	-0.443389
chr1	146600000	146700000	-0.576804
chr1	146700000	146800000	-0.554518
chr1	146800000	146900000	-0.494686
chr1	146900000	147000000	-0.501988
chr1	147000000	147100000	-0.695178
chr1	147100000	147200000	-0.687153
chr1	147200000	147300000	-0.616153
chr1	147300000	147400000	-0.636585
chr1	147400000	147500000	-0.529559
chr1	147500000	147600000	-0.7157
chr1	147600000	147700000	-0.819012
chr1	147700000	147800000	-0.617114
chr1	147800000	147900000	-0.597039
chr1	147900000	148000000	-0.73835
chr1	148000000	148100000	-0.815675
chr1	148100000	148200000	-0.611628
chr1	148200000	148300000	-0.498401
chr1	148300000	148400000	-0.416613
chr1	148400000	148500000	-0.460886
chr1	148500000	148600000	-0.484977
chr1	148600000	148700000	-0.40174
chr1	148700000	148800000	-0.604936
chr1	148800000	148900000	-0.645954
chr1	148900000	149000000	-0.531618
chr1	149000000	149100000	-0.39941
chr1	149100000	149200000	-0.609069
chr1	149200000	149300000	-0.645243
chr1	149300000	149400000	-0.484388
chr1	149400000	149500000	-0.454978
chr1	149500000	149600000	-0.644514
chr1	149600000	149700000	-0.774987
chr1	149700000	149800000	-0.632331
chr1	149800000	149900000	-0.555839
chr1	149900000	150000000	-0.686292
chr1	150000000	150100000	-0.821191
chr1	150100000	150200000	-0.771091
chr1	150200000	150300000	-0.662039
chr1	150300000	150400000	-0.693714
chr1	150400000	150500000	-0.745649
chr1	150500000	150600000	-0.461573
chr1	150600000	150700000	-0.284564
chr1	150700000	150800000	-0.395799
chr1	150800000	150900000	-0.403073
chr1	150900000	151000000	-0.406863
chr1	151000000	151100000	-0.528723
chr1	151100000	151200000	-0.539492
chr1	151200000	151300000	-0.441828
chr1	151300000	151400000	-0.517696
chr1	151400000	151500000	-0.516324
chr1	151500000	151600000	-0.314771
chr1	151600000	151700000	-0.191977
chr1	151700000	151800000	0.0122442
chr1	151800000	151900000	0.139211
chr1	151900000	152000000	0.410037
chr1	152000000	152100000	0.215165
chr1	152100000	152200000	-0.373774
chr1	152200000	152300000	-0.0268274
chr1	152300000	152400000	0.19594
chr1	152400000	152500000	-0.00318237
chr1	152500000	152600000	0.0451437
chr1	152600000	152700000	-0.0415065
chr1	152700000	152800000	-0.20316
chr1	152800000	152900000	-0.229736
chr1	152900000	153000000	-0.0645909
chr1	153000000	153100000	-0.0546731
chr1	153100000	153200000	0.319804
chr1	153200000	153300000	0.867158
chr1	153300000	153400000	1.03703
chr1	153400000	153500000	0.862293
chr1	153500000	153600000	0.492473
chr1	153600000	153700000	0.337282
chr1	153700000	153800000	0.277453
chr1	153800000	153900000	0.223177
chr1	153900000	154000000	0.212808
chr1	154000000	154100000	-0.0256419
chr1	154100000	154200000	-0.124262
chr1	154200000	154300000	0.125735
chr1	154300000	154400000	0.11669
chr1	154400000	154500000	0.195497
chr1	154500000	154600000	0.364508
chr1	154600000	154700000	0.567085
chr1	154700000	154800000	0.854212
chr1	154800000	154900000	0.817208
chr1	154900000	155000000	0.681007
chr1	155000000	155100000	0.640721
chr1	155100000	155200000	0.589913
chr1	155200000	155300000	0.760404
chr1	155300000	155400000	1.21445
chr1	155400000	155500000	1.06805
chr1	155500000	155600000	0.468069
chr1	155600000	155700000	0.329658
chr1	155700000	155800000	0.632348
chr1	155800000	155900000	0.724512
chr1	155900000	156000000	0.278039
chr1	156000000	156100000	-0.0633084
chr1	156100000	156200000	-0.348721
chr1	156200000	156300000	-0.454103
chr1	156300000	156400000	-0.37089
chr1	156400000	156500000	-0.249418
chr1	156500000	156600000	0.00174084
chr1	156600000	156700000	-0.00887518
chr1	156700000	156800000	-0.224387
chr1	156800000	156900000	-0.0406526
chr1	156900000	157000000	0.465607
chr1	157000000	157100000	0.679922
chr1	157100000	157200000	0.539732
chr1	157200000	157300000	0.601361
chr1	157300000	157400000	0.81068
chr1	157400000	157500000	0.588601
chr1	157500000	157600000	0.292356
chr1	157600000	157700000	0.351639
chr1	157700000	157800000	0.515986
chr1	157800000	157900000	0.835644
chr1	157900000	158000000	0.916735
chr1	158000000	158100000	0.450403
chr1	158100000	158200000	0.237807
chr1	158200000	158300000	0.11322
chr1	158300000	158400000	0.530812
chr1	158400000	158500000	0.999416
chr1	158500000	158600000	1.00267
chr1	158600000	158700000	0.923341
chr1	158700000	158800000	0.699782
chr1	158800000	158900000	0.465819
chr1	158900000	159000000	0.414893
chr1	159000000	159100000	0.360389
chr1	159100000	159200000	0.0742177
chr1	159200000	159300000	-0.0693307
chr1	159300000	159400000	0.380795
chr1	159400000	159500000	0.433459
chr1	159500000	159600000	-0.00929412
chr1	159600000	159700000	-0.0397281
chr1	159700000	159800000	-0.240346
chr1	159800000	159900000	-0.485587
chr1	159900000	160000000	-0.323235
chr1	160000000	160100000	0.034313
chr1	160100000	160200000	0.0518452
chr1	160200000	160300000	0.0398175
chr1	160300000	160400000	0.0256706
chr1	160400000	160500000	0.0348494
chr1	160500000	160600000	-0.0795907
chr1	160600000	160700000	-0.0964861
chr1	160700000	160800000	-0.0100218
chr1	160800000	160900000	-0.0470458
chr1	160900000	161000000	-0.145504
chr1	161000000	161100000	-0.257481
chr1	161100000	161200000	-0.0919522
chr1	161200000	161300000	-0.0291413
chr1	161300000	161400000	-0.0231016
chr1	161400000	161500000	0.0979644
chr1	161500000	161600000	0.116619
chr1	161600000	161700000	0.0110893
chr1	161700000	161800000	-0.0738255
chr1	161800000	161900000	-0.0863219
chr1	161900000	162000000	-0.0348753
chr1	162000000	162100000	0.114758
chr1	162100000	162200000	0.304822
chr1	162200000	162300000	0.477541
chr1	162300000	162400000	0.218136
chr1	162400000	162500000	-0.11557
chr1	162500000	162600000	-0.207232
chr1	162600000	162700000	-0.0450186
chr1	162700000	162800000	0.280548
chr1	162800000	162900000	0.79205
chr1	162900000	163000000	1.28979
chr1	163000000	163100000	1.03001
chr1	163100000	163200000	0.470642
chr1	163200000	163300000	0.224337
chr1	163300000	163400000	-0.00776764
chr1	163400000	163500000	-0.255067
chr1	163500000	163600000	-0.262265
chr1	163600000	163700000	-0.0857895
chr1	163700000	163800000	0.166092
chr1	163800000	163900000	0.175366
chr1	163900000	164000000	-0.00725336
chr1	164000000	164100000	-0.00934136
chr1	164100000	164200000	-0.0770082
chr1	164200000	164300000	-0.147818
chr1	164300000	164400000	-0.0330511
chr1	164400000	164500000	0.0541538
chr1	164500000	164600000	0.253274
chr1	164600000	164700000	0.543088
chr1	164700000	164800000	0.320135
chr1	164800000	164900000	0.0327997
chr1	164900000	165000000	-0.353584
chr1	165000000	165100000	-0.349802
chr1	165100000	165200000	-0.250112
chr1	165200000	165300000	-0.0134557
chr1	165300000	165400000	-0.00386234
chr1	165400000	165500000	-0.176563
chr1	165500000	165600000	-0.309186
chr1	165600000	165700000	-0.314198
chr1	165700000	165800000	-0.380327
chr1	165800000	165900000	-0.230668
chr1	165900000	166000000	0.193924
chr1	166000000	166100000	0.196546
chr1	166100000	166200000	0.133987
chr1	166200000	166300000	0.23707
chr1	166300000	166400000	0.38862
chr1	166400000	166500000	0.354156
chr1	166500000	166600000	-0.036057
chr1	166600000	166700000	-0.306929
chr1	166700000	166800000	-0.208231
chr1	166800000	166900000	-0.00348903
chr1	166900000	167000000	0.0591289
chr1	167000000	167100000	0.143639
chr1	167100000	167200000	0.482297
chr1	167200000	167300000	0.748516
chr1	167300000	167400000	0.495252
chr1	167400000	167500000	0.448274
chr1	167500000	167600000	0.763706
chr1	167600000	167700000	0.64601
chr1	167700000	167800000	0.402777
chr1	167800000	167900000	0.373284
chr1	167900000	168000000	0.364096
chr1	168000000	168100000	0.321718
chr1	168100000	168200000	0.103819
chr1	168200000	168300000	-0.000736076
chr1	168300000	168400000	0.00969287
chr1	168400000	168500000	-0.473163
chr1	168500000	168600000	-0.725747
chr1	168600000	168700000	-0.417403
chr1	168700000	168800000	-0.256485
chr1	168800000	168900000	-0.252846
chr1	168900000	169000000	-0.160786
chr1	169000000	169100000	-0.0308164
chr1	169100000	169200000	0.294583
chr1	169200000	169300000	0.969992
chr1	169300000	169400000	0.88547
chr1	169400000	169500000	0.123465
chr1	169500000	169600000	0.0775971
chr1	169600000	169700000	0.124242
chr1	169700000	169800000	-0.0545213
chr1	169800000	169900000	-0.100669
chr1	169900000	170000000	-0.164056
chr1	170000000	170100000	0.154593
chr1	170100000	170200000	0.123322
chr1	170200000	170300000	0.155938
chr1	170300000	170400000	0.25111
chr1	170400000	170500000	0.104902
chr1	170500000	170600000	-0.482219
chr1	170600000	170700000	-0.555839
chr1	170700000	170800000	-0.298815
chr1	170800000	170900000	-0.510203
chr1	170900000	171000000	-0.448337
chr1	171000000	171100000	-0.263268
chr1	171100000	171200000	-0.328128
chr1	171200000	171300000	-0.274145
chr1	171300000	171400000	-0.184623
chr1	171400000	171500000	0.0133985
chr1	171500000	171600000	0.0705576
chr1	171600000	171700000	0.041054
chr1	171700000	171800000	-0.0709664
chr1	171800000	171900000	-0.0684388
chr1	171900000	172000000	0.0505163
chr1	172000000	172100000	0.0771555
chr1	172100000	172200000	0.429577
chr1	172200000	172300000	0.513619
chr1	172300000	172400000	0.336491
chr1	172400000	172500000	0.469614
chr1	172500000	172600000	0.530291
chr1	172600000	172700000	0.356696
chr1	172700000	172800000	0.473994
chr1	172800000	172900000	0.710359
chr1	172900000	173000000	0.840811
chr1	173000000	173100000	1.01617
chr1	173100000	173200000	1.11945
chr1	173200000	173300000	1.162
chr1	173300000	173400000	1.23313
chr1	173400000	173500000	0.889145
chr1	173500000	173600000	0.295017
chr1	173600000	173700000	-0.0612064
chr1	173700000	173800000	-0.232019
chr1	173800000	173900000	-0.0270025
chr1	173900000	174000000	0.354532
chr1	174000000	174100000	0.837943
chr1	174100000	174200000	0.923515
chr1	174200000	174300000	0.57241
chr1	174300000	174400000	0.397711
chr1	174400000	174500000	0.236698
chr1	174500000	174600000	0.061168
chr1	174600000	174700000	-0.288602
chr1	174700000	174800000	-0.591697
chr1	174800000	174900000	-0.689442
chr1	174900000	175000000	-0.687422
chr1	175000000	175100000	-0.824721
chr1	175100000	175200000	-0.754861
chr1	175200000	175300000	-0.390439
chr1	175300000	175400000	-0.0309708
chr1	175400000	175500000	-0.311576
chr1	175500000	175600000	-0.578274
chr1	175600000	175700000	-0.416613
chr1	175700000	175800000	-0.478215
chr1	175800000	175900000	-0.516397
chr1	175900000	176000000	-0.438262
chr1	176000000	176100000	-0.455863
chr1	176100000	176200000	-0.314327
chr1	176200000	176300000	-0.42792
chr1	176300000	176400000	-0.579987
chr1	176400000	176500000	-0.143828
chr1	176500000	176600000	0.0702877
chr1	176600000	176700000	-0.111622
chr1	176700000	176800000	-0.0690736
chr1	176800000	176900000	-0.0525697
chr1	176900000	177000000	-0.135881
chr1	177000000	177100000	-0.139673
chr1	177100000	177200000	-0.0798268
chr1	177200000	177300000	-0.123517
chr1	177300000	177400000	-0.00876045
chr1	177400000	177500000	0.104092
chr1	177500000	177600000	0.15886
chr1	177600000	177700000	0.176385
chr1	177700000	177800000	0.128081
chr1	177800000	177900000	0.525441
chr1	177900000	178000000	0.484359
chr1	178000000	178100000	0.105172
chr1	178100000	178200000	0.166544
chr1	178200000	178300000	0.0651419
chr1	178300000	178400000	-0.119122
chr1	178400000	178500000	-0.264793
chr1	178500000	178600000	-0.22672
chr1	178600000	178700000	-0.0144377
chr1	178700000	178800000	-0.000858953
chr1	178800000	178900000	-0.0580738
chr1	178900000	179000000	0.206152
chr1	179000000	179100000	0.0728801
chr1	179100000	179200000	-0.154904
chr1	179200000	179300000	0.192968
chr1	179300000	179400000	0.334283
chr1	179400000	179500000	0.182445
chr1	179500000	179600000	0.213768
chr1	179600000	179700000	0.363084
chr1	179700000	179800000	0.346778
chr1	179800000	179900000	-0.213837
chr1	179900000	180000000	-0.350583
chr1	180000000	180100000	-0.299301
chr1	180100000	180200000	0.102307
chr1	180200000	180300000	0.768328
chr1	180300000	180400000	0.91966
chr1	180400000	180500000	0.491708
chr1	180500000	180600000	0.0801404
chr1	180600000	180700000	0.0351928
chr1	180700000	180800000	0.0805999
chr1	180800000	180900000	0.0286389
chr1	180900000	181000000	-0.0229856
chr1	181000000	181100000	0.0828268
chr1	181100000	181200000	0.160275
chr1	181200000	181300000	0.124341
chr1	181300000	181400000	0.345693
chr1	181400000	181500000	0.85428
chr1	181500000	181600000	0.875263
chr1	181600000	181700000	0.817675
chr1	181700000	181800000	1.00414
chr1	181800000	181900000	0.728062
chr1	181900000	182000000	0.113655
chr1	182000000	182100000	-0.00446194
chr1	182100000	182200000	0.172895
chr1	182200000	182300000	0.353551
chr1	182300000	182400000	0.399203
chr1	182400000	182500000	0.435355
chr1	182500000	182600000	0.875589
chr1	182600000	182700000	1.30399
chr1	182700000	182800000	1.46414
chr1	182800000	182900000	1.3187
chr1	182900000	183000000	0.727732
chr1	183000000	183100000	0.751343
chr1	183100000	183200000	1.07276
chr1	183200000	183300000	0.570495
chr1	183300000	183400000	0.122976
chr1	183400000	183500000	0.17508
chr1	183500000	183600000	0.12038
chr1	183600000	183700000	0.0769171
chr1	183700000	183800000	0.407101
chr1	183800000	183900000	0.760679
chr1	183900000	184000000	0.851749
chr1	184000000	184100000	0.867482
chr1	184100000	184200000	0.546817
chr1	184200000	184300000	0.362509
chr1	184300000	184400000	0.533067
chr1	184400000	184500000	0.44227
chr1	184500000	184600000	0.245411
chr1	184600000	184700000	0.0629043
chr1	184700000	184800000	0.0512667
chr1	184800000	184900000	0.11666
chr1	184900000	185000000	0.0326071
chr1	185000000	185400000	0
chr1	185400000	185500000	0.0829785
chr1	185500000	185600000	-0.0651559
chr1	185600000	185700000	-0.217758
chr1	185700000	185800000	-0.099578
chr1	185800000	185900000	0.143381
chr1	185900000	186000000	0.0360656
chr1	186000000	186100000	-0.089352
chr1	186100000	186200000	0.00698384
chr1	186200000	186300000	0.0899787
chr1	186300000	186400000	0.0210952
chr1	186400000	186500000	-0.0906023
chr1	186500000	186600000	0.00405878
chr1	186600000	186700000	0.463334
chr1	186700000	186800000	0.710575
chr1	186800000	186900000	0.382982
chr1	186900000	187000000	0.0675159
chr1	187000000	187100000	0.262273
chr1	187100000	187200000	0.710921
chr1	187200000	187300000	0.874294
chr1	187300000	187400000	0.51815
chr1	187400000	187500000	0.0634976
chr1	187500000	187600000	-0.0605968
chr1	187600000	187700000	-0.0337635
chr1	187700000	187800000	-0.0290653
chr1	187800000	187900000	-0.204156
chr1	187900000	188000000	-0.319357
chr1	188000000	188100000	-0.228272
chr1	188100000	188200000	-0.225685
chr1	188200000	188300000	-0.174784
chr1	188300000	188400000	-0.0342979
chr1	188400000	188500000	0.0628144
chr1	188500000	188600000	0.201124
chr1	188600000	188700000	0.106729
chr1	188700000	188800000	-0.0116234
chr1	188800000	188900000	0.0801246
chr1	188900000	189000000	0.00392633
chr1	189000000	189100000	0.123858
chr1	189100000	189200000	0.294358
chr1	189200000	189300000	0.134727
chr1	189300000	189400000	-0.108788
chr1	189400000	189500000	-0.0196889
chr1	189500000	189600000	0.171334
chr1	189600000	189700000	0.0241247
chr1	189700000	189800000	0.0795298
chr1	189800000	189900000	0.330569
chr1	189900000	190000000	0.361812
chr1	190000000	190100000	0.0121396
chr1	190100000	190200000	-0.190501
chr1	190200000	190300000	-0.234747
chr1	190300000	190400000	-0.0283873
chr1	190400000	190500000	0.00338403
chr1	190500000	190600000	-0.117441
chr1	190600000	190700000	-0.114868
chr1	190700000	190800000	0.0501104
chr1	190800000	190900000	0.118695
chr1	190900000	191000000	0.0351919
chr1	191000000	191100000	-0.0145617
chr1	191100000	191200000	0.0113169
chr1	191200000	191300000	-0.235609
chr1	191300000	191400000	-0.257643
chr1	191400000	191500000	0.189187
chr1	191500000	191600000	0.51785
chr1	191600000	191700000	0.447433
chr1	191700000	191800000	0.231714
chr1	191800000	191900000	0.204546
chr1	191900000	192000000	0.197645
chr1	192000000	192100000	0.153774
chr1	192100000	192200000	0.0249162
chr1	192200000	192300000	0.0280642
chr1	192300000	192400000	0.0581643
chr1	192400000	192500000	-0.0691349
chr1	192500000	192600000	0.00431336
chr1	192600000	192700000	0.301072
chr1	192700000	192800000	0.614541
chr1	192800000	192900000	0.773422
chr1	192900000	193000000	0.684563
chr1	193000000	193100000	0.669873
chr1	193100000	193200000	0.718421
chr1	193200000	193300000	0.659962
chr1	193300000	193400000	0.702896
chr1	193400000	193500000	0.76502
chr1	193500000	193600000	0.839451
chr1	193600000	193700000	0.80003
chr1	193700000	193800000	0.673115
chr1	193800000	193900000	0.446118
chr1	193900000	194000000	0.24194
chr1	194000000	194100000	0.111517
chr1	194100000	194200000	0.0228134
chr1	194200000	194300000	0.092466
chr1	194300000	194400000	-0.0664046
chr1	194400000	194500000	-0.0781174
chr1	194500000	194600000	0.109593
chr1	194600000	194700000	0.362665
chr1	194700000	194800000	0.202379
chr1	194800000	194900000	0.0911926
chr1	194900000	195000000	0.505381
chr1	195000000	195100000	0.143403
chr1	195100000	195200000	0.125978
chr1	195200000	195300000	0.0951879
chr1	195300000	195400000	0.135414
chr1	195400000	195500000	0.111664
chr1	195500000	195600000	0.029426
chr1	195600000	195700000	-0.182521
chr1	195700000	195800000	-0.258759
chr1	195800000	195900000	-0.183315
chr1	195900000	196000000	-0.292076
chr1	196000000	196100000	-0.247496
chr1	196100000	196200000	-0.106272
chr1	196200000	196300000	-0.0431412
chr1	196300000	196400000	-0.0234412
chr1	196400000	196500000	-0.012276
chr1	196500000	196600000	0.0293246
chr1	196600000	196700000	0.0625742
chr1	196700000	196800000	-0.0554886
chr1	196800000	196900000	-0.176594
chr1	196900000	197000000	-0.151507
chr1	197000000	197195432	-0.19132
chr10	0	3100000	0
chr10	3100000	3200000	0.080538
chr10	3200000	3300000	-0.0309207
chr10	3300000	3400000	-0.205788
chr10	3400000	3500000	-0.0916494
chr10	3500000	3600000	-0.113024
chr10	3600000	3700000	-0.405759
chr10	3700000	3800000	-0.665531
chr10	3800000	3900000	-0.693366
chr10	3900000	4000000	-0.58041
chr10	4000000	4100000	-0.657067
chr10	4100000	4200000	-0.754969
chr10	4200000	4300000	-0.629845
chr10	4300000	4400000	-0.394341
chr10	4400000	4500000	-0.187508
chr10	4500000	4600000	0.0857804
chr10	4600000	4700000	-0.1033
chr10	4700000	4800000	-0.281644
chr10	4800000	4900000	-0.111595
chr10	4900000	5000000	-0.327616
chr10	5000000	5100000	0.0709556
chr10	5100000	5200000	0.249852
chr10	5200000	5300000	0.204906
chr10	5300000	5400000	0.020415
chr10	5400000	5500000	-0.108983
chr10	5500000	5600000	-0.47671
chr10	5600000	5700000	-0.333159
chr10	5700000	5800000	0.0860625
chr10	5800000	5900000	0.477306
chr10	5900000	6000000	0.996411
chr10	6000000	6100000	1.36341
chr10	6100000	6200000	1.31479
chr10	6200000	6300000	0.946742
chr10	6300000	6400000	0.695829
chr10	6400000	6500000	0.354139
chr10	6500000	6600000	0.116959
chr10	6600000	6700000	-0.0104768
chr10	6700000	6800000	-0.246878
chr10	6800000	6900000	-0.187807
chr10	6900000	7000000	0.0121025
chr10	7000000	7100000	-0.0432474
chr10	7100000	7200000	-0.149284
chr10	7200000	7300000	-0.13665
chr10	7300000	7400000	0.519965
chr10	7400000	7500000	1.0846
chr10	7500000	7600000	0.86779
chr10	7600000	7700000	0.480295
chr10	7700000	7800000	0.13233
chr10	7800000	7900000	-0.183121
chr10	7900000	8000000	-0.0119762
chr10	8000000	8100000	-0.0263086
chr10	8100000	8200000	-0.225718
chr10	8200000	8300000	-0.0621408
chr10	8300000	8400000	-0.0426911
chr10	8400000	8500000	-0.0532111
chr10	8500000	8600000	0.385421
chr10	8600000	8700000	0.624634
chr10	8700000	8800000	0.341499
chr10	8800000	8900000	0.0844117
chr10	8900000	9000000	-0.119287
chr10	9000000	9100000	-0.180994
chr10	9100000	9200000	-0.0854244
chr10	9200000	9300000	-0.0424247
chr10	9300000	9400000	0.147688
chr10	9400000	9500000	0.114405
chr10	9500000	9600000	0.0525744
chr10	9600000	9700000	-0.0543884
chr10	9700000	9800000	-0.43349
chr10	9800000	9900000	-0.609547
chr10	9900000	10000000	-0.412218
chr10	10000000	10100000	-0.284361
chr10	10100000	10200000	-0.254546
chr10	10200000	10300000	-0.430758
chr10	10300000	10400000	-0.592886
chr10	10400000	10500000	-0.205344
chr10	10500000	10600000	-0.0849305
chr10	10600000	10700000	-0.223676
chr10	10700000	10800000	-0.0545141
chr10	10800000	10900000	0.0029018
[truncated: 24,358 more rows]
