# Supplementary material for: Homotypic clustering of L1 and B1/Alu repeats compartmentalizes the 3D genome
Source: Cell Res. 2021 Jan 29;31(6):613–30. doi: 10.1038/s41422-020-00466-6 (PMC8169921; doi:10.1038/s41422-020-00466-6)
Supplement: Supplementary file 15 — Supplementary information, Table S2 [file 41422_2020_466_MOESM15_ESM.xlsx]

## Sheet: DNA FISH probes
Table S2 Sequences for DNA and RNA FISH probes.
DNA FISH probe name	Sequence	Label
L1-human-1	CCCTCAAAGGAAAGCCCATCAGACTAACAGC	Cy3
L1-human-2	AAGTCCTTGCCCACGCCTATGTCCTGAA	Cy3
L1-human-3	TGCGCTGCACCCACTAACTCGTCATCTAGCATT	Cy3
L1-human-4	GAGAAGTGTCTGTTCATGTCCTTCGCCCA	Cy3
Alu-human-1	cagcactttgggaggccgaggcgggaggatt	Cy5
Alu-human-2	ctcaagcgatcctcctgcctcagcctcccg	Cy5
L1-mouse-1	AGGACACATGCTCCACTATGTTCATAGCAG	Cy3
L1-mouse-2	AGATGCCCATGAACATACAAGAAGCCTACAGAACT	Cy3
B1-mouse-1	gcctggtctacagagtgagttccaggacag	Cy5
B1-mouse-2	cagcacttgggaggcagaggcaggcggatt	Cy5

## Sheet: RNA FISH probes
RNA FISH probe name	Sequence	Label
FLAP X	C ACT GAG TCC AGC TCG AAA CTT AGG AGG	Cy3
L1-1	ATGGAATCTTCTGCACCTGAGATTCTCT CCTCCTAAGTTTCGAGCTGGACTCAGTG
L1-2	CCGTAGGTTTGGTCTTCTCATTGTGTCCTG CCTCCTAAGTTTCGAGCTGGACTCAGTG
L1-3	TAAACCCATCTGGTCCTGGGCTTTTTTTG CCTCCTAAGTTTCGAGCTGGACTCAGTG
L1-4	CATCCCTGGGATGAAGCCTACTTGGTC CCTCCTAAGTTTCGAGCTGGACTCAGTG
L1-5	AGGGGTGTTGGATTTTGTCAAATGCTTTCTCA CCTCCTAAGTTTCGAGCTGGACTCAGTG
L1-6	TGATCTCCTTTTGTTGTCGAATTGCTCTGG CCTCCTAAGTTTCGAGCTGGACTCAGTG
L1-7	TAGGAGTTCTCTGGTGGAATTTTTAGGGTCAC CCTCCTAAGTTTCGAGCTGGACTCAGTG
L1-8	CCAATCCATGAGCATGGGAGATCTTTCC CCTCCTAAGTTTCGAGCTGGACTCAGTG
L1-9	GAATCTCAGGGTTGTTTTGATTTGCATTTCCC CCTCCTAAGTTTCGAGCTGGACTCAGTG
L1-10	TTTCTGAGGAACCGCCAGACTGATTTCCA CCTCCTAAGTTTCGAGCTGGACTCAGTG
B1-mouse-1	gcctggtctacagagtgagttccaggacag	Cy5
B1-mouse-2	cagcacttgggaggcagaggcaggcggatt	Cy5
