# Supplementary material for: Homotypic clustering of L1 and B1/Alu repeats compartmentalizes the 3D genome
Source: Cell Res. 2021 Jan 29;31(6):613–30. doi: 10.1038/s41422-020-00466-6 (PMC8169921; doi:10.1038/s41422-020-00466-6)
Supplement: Supplementary file 16 — Supplementary information, Table S3 [file 41422_2020_466_MOESM16_ESM.xlsx]

## Sheet: Oligopaint FISH probes for e
Secondary probe for e	CGCAACGCTTGGGACGGTTCCAATCGGATC	Cy3
probe00001	CCCGCGTTAACCATACACCGCGCAACGCTTGGGACGGTTCCAATCGGATCTCCTTAACTCGGAGATTCAATCTTCTGGAATCGGTAGCCACACGCTTCGATG
probe00002	CCCGCGTTAACCATACACCGCGCAACGCTTGGGACGGTTCCAATCGGATCGGAATAGCCACTACACTTAGGATACACAAGATGGTAGCCACACGCTTCGATG
probe00003	CCCGCGTTAACCATACACCGCGCAACGCTTGGGACGGTTCCAATCGGATCGGCTATAGACAGGTGACAAGCATTTATCTTGTGGTAGCCACACGCTTCGATG
probe00004	CCCGCGTTAACCATACACCGCGCAACGCTTGGGACGGTTCCAATCGGATCCATCTGCTAATAAGCTTGAAGACCTGATTCAAGGTAGCCACACGCTTCGATG
probe00005	CCCGCGTTAACCATACACCGCGCAACGCTTGGGACGGTTCCAATCGGATCCTAACTTACATATATGTGCCATGGGTCACACAGGTAGCCACACGCTTCGATG
probe00006	CCCGCGTTAACCATACACCGCGCAACGCTTGGGACGGTTCCAATCGGATCGTATTGTTCACAGGAGACATACTTACAATGCTGGTAGCCACACGCTTCGATG
probe00007	CCCGCGTTAACCATACACCGCGCAACGCTTGGGACGGTTCCAATCGGATCCATCCTTTTACTGGGAAGCAGTTCTAATTATGGGTAGCCACACGCTTCGATG
probe00008	CCCGCGTTAACCATACACCGCGCAACGCTTGGGACGGTTCCAATCGGATCCAACACTCTTACTGTCTCATGCTTATGGAATAGGTAGCCACACGCTTCGATG
probe00009	CCCGCGTTAACCATACACCGCGCAACGCTTGGGACGGTTCCAATCGGATCGTAATGAAGGTTGCATTTGATAAGCATGTAGCGGTAGCCACACGCTTCGATG
probe00010	CCCGCGTTAACCATACACCGCGCAACGCTTGGGACGGTTCCAATCGGATCGAGAATGCTACTGAATGTCGAGAAGGGTAGTAGGTAGCCACACGCTTCGATG
probe00011	CCCGCGTTAACCATACACCGCGCAACGCTTGGGACGGTTCCAATCGGATCGGCTGCATCTTCTAAGGAAAAGATATTAGTTCGGTAGCCACACGCTTCGATG
probe00012	CCCGCGTTAACCATACACCGCGCAACGCTTGGGACGGTTCCAATCGGATCGACATCTTATGAATACAGTGGAAAACATCCAGGGTAGCCACACGCTTCGATG
probe00013	CCCGCGTTAACCATACACCGCGCAACGCTTGGGACGGTTCCAATCGGATCCCCAGGTCTCTATGGTGTGACTATAGAAGTCAGGTAGCCACACGCTTCGATG
probe00014	CCCGCGTTAACCATACACCGCGCAACGCTTGGGACGGTTCCAATCGGATCCAGAACCATTTAAGCAATGTCATTAAAGGGACGGTAGCCACACGCTTCGATG
probe00015	CCCGCGTTAACCATACACCGCGCAACGCTTGGGACGGTTCCAATCGGATCGGTGAGGTTTAGAAGCTATCAACTCTATAACAGGTAGCCACACGCTTCGATG
probe00016	CCCGCGTTAACCATACACCGCGCAACGCTTGGGACGGTTCCAATCGGATCGGTTTTGTGGACATTTGATAGGGAATATATCCGGTAGCCACACGCTTCGATG
probe00017	CCCGCGTTAACCATACACCGCGCAACGCTTGGGACGGTTCCAATCGGATCGGGTTCTTCACAGCTTCTGTCTTTTGTAAATAGGTAGCCACACGCTTCGATG
probe00018	CCCGCGTTAACCATACACCGCGCAACGCTTGGGACGGTTCCAATCGGATCGCTCAGGTATATCCTCAGGTAGTACTATGTCTGGTAGCCACACGCTTCGATG
probe00019	CCCGCGTTAACCATACACCGCGCAACGCTTGGGACGGTTCCAATCGGATCCCACTTTGTTCTATTGATAGTGTCCTTTCCTTGGTAGCCACACGCTTCGATG
probe00020	CCCGCGTTAACCATACACCGCGCAACGCTTGGGACGGTTCCAATCGGATCGTTCCATTGAACAGTTCTTGATCTTAGACCATGGTAGCCACACGCTTCGATG
probe00021	CCCGCGTTAACCATACACCGCGCAACGCTTGGGACGGTTCCAATCGGATCCAATTTCCGTAAGTCTGTACATTCGTGTATTCGGTAGCCACACGCTTCGATG
probe00022	CCCGCGTTAACCATACACCGCGCAACGCTTGGGACGGTTCCAATCGGATCTTTTGTCAACTGTGGCTTGTGTCCTTTACTTCGGTAGCCACACGCTTCGATG
probe00023	CCCGCGTTAACCATACACCGCGCAACGCTTGGGACGGTTCCAATCGGATCCATAACCTCTCACCATATATGTTGGGAACAAAGGTAGCCACACGCTTCGATG
probe00024	CCCGCGTTAACCATACACCGCGCAACGCTTGGGACGGTTCCAATCGGATCGACATTGCATGAAACTTTATTCTCCCTCAGTTGGTAGCCACACGCTTCGATG
probe00025	CCCGCGTTAACCATACACCGCGCAACGCTTGGGACGGTTCCAATCGGATCCCAGGTTATTACCACCAACTACAGAAATAACAGGTAGCCACACGCTTCGATG
probe00026	CCCGCGTTAACCATACACCGCGCAACGCTTGGGACGGTTCCAATCGGATCAATAAAATCACATCAGGGAGGCCAAACGGTGGGGTAGCCACACGCTTCGATG
probe00027	CCCGCGTTAACCATACACCGCGCAACGCTTGGGACGGTTCCAATCGGATCCTATGCAGCAGAGGAAAATGGAGAAGAGAAGGGGTAGCCACACGCTTCGATG
probe00028	CCCGCGTTAACCATACACCGCGCAACGCTTGGGACGGTTCCAATCGGATCTGACTACACTCTGCAAGTAAGGATGCTGGAAGGGTAGCCACACGCTTCGATG
probe00029	CCCGCGTTAACCATACACCGCGCAACGCTTGGGACGGTTCCAATCGGATCCAGTCCCTTAGTGAGATGACAGACCTGATTCAGGTAGCCACACGCTTCGATG
probe00030	CCCGCGTTAACCATACACCGCGCAACGCTTGGGACGGTTCCAATCGGATCTGACTCTGGACACACTATTTAGGGTTATAAGAGGTAGCCACACGCTTCGATG
probe00031	CCCGCGTTAACCATACACCGCGCAACGCTTGGGACGGTTCCAATCGGATCAGCAGATGGAAGGTAGAACAATACCCAGAATTGGTAGCCACACGCTTCGATG
probe00032	CCCGCGTTAACCATACACCGCGCAACGCTTGGGACGGTTCCAATCGGATCGCTAGTCACTCAAATGTAGTATGCTACTGTAAGGTAGCCACACGCTTCGATG
probe00033	CCCGCGTTAACCATACACCGCGCAACGCTTGGGACGGTTCCAATCGGATCCATGCAGAGATGAAAGAGACAGGGAGAGAGGGGGTAGCCACACGCTTCGATG
probe00034	CCCGCGTTAACCATACACCGCGCAACGCTTGGGACGGTTCCAATCGGATCTCTAGAACGTATCCACTAACAAGCCTGATAAGGGTAGCCACACGCTTCGATG
probe00035	CCCGCGTTAACCATACACCGCGCAACGCTTGGGACGGTTCCAATCGGATCGCCAGTGAAAGGTTACAAATGTCAAATTCAACGGTAGCCACACGCTTCGATG
probe00036	CCCGCGTTAACCATACACCGCGCAACGCTTGGGACGGTTCCAATCGGATCGTCTCTGAACAATAATCAAAGGGAAACAATGCGGTAGCCACACGCTTCGATG
probe00037	CCCGCGTTAACCATACACCGCGCAACGCTTGGGACGGTTCCAATCGGATCAAGAATGAGATCTACTATACAGAGAGGGAGTGGGTAGCCACACGCTTCGATG
probe00038	CCCGCGTTAACCATACACCGCGCAACGCTTGGGACGGTTCCAATCGGATCGCCTTGAAAGATAAGAATAGTCTCTAGAGACCGGTAGCCACACGCTTCGATG
probe00039	CCCGCGTTAACCATACACCGCGCAACGCTTGGGACGGTTCCAATCGGATCACGACTGTCTTCCACTTCCTACTAGTATGGCCGGTAGCCACACGCTTCGATG
probe00040	CCCGCGTTAACCATACACCGCGCAACGCTTGGGACGGTTCCAATCGGATCCTAACAAGCAGCATGTTTAGGCTTTTCATAGCGGTAGCCACACGCTTCGATG
probe00041	CCCGCGTTAACCATACACCGCGCAACGCTTGGGACGGTTCCAATCGGATCCACTTATTCAAGGTTTGCTTAGAGTTTCAGAGGGTAGCCACACGCTTCGATG
probe00042	CCCGCGTTAACCATACACCGCGCAACGCTTGGGACGGTTCCAATCGGATCTCTTAAAACGCCACACACAAGGCCACAACTCCGGTAGCCACACGCTTCGATG
probe00043	CCCGCGTTAACCATACACCGCGCAACGCTTGGGACGGTTCCAATCGGATCAGGTTCTGGTATAGTGAGGTATGGTGTGTGTGGGTAGCCACACGCTTCGATG
probe00044	CCCGCGTTAACCATACACCGCGCAACGCTTGGGACGGTTCCAATCGGATCAGAACAGCCTCATCTACATAGTGGTTTTAAAGGGTAGCCACACGCTTCGATG
probe00045	CCCGCGTTAACCATACACCGCGCAACGCTTGGGACGGTTCCAATCGGATCTACATAGTGTAACTGCCATTAGGGTAGAGCCCGGTAGCCACACGCTTCGATG
probe00046	CCCGCGTTAACCATACACCGCGCAACGCTTGGGACGGTTCCAATCGGATCGCATAGAGGTCAGAAATGGAACCAAATCATATGGTAGCCACACGCTTCGATG
probe00047	CCCGCGTTAACCATACACCGCGCAACGCTTGGGACGGTTCCAATCGGATCCCAGGATTTGAAGTAGAAAAGACAATATGGACGGTAGCCACACGCTTCGATG
probe00048	CCCGCGTTAACCATACACCGCGCAACGCTTGGGACGGTTCCAATCGGATCCCACTTTCTGCCTATCTCCAAATATGAATGATGGTAGCCACACGCTTCGATG
probe00049	CCCGCGTTAACCATACACCGCGCAACGCTTGGGACGGTTCCAATCGGATCGCCTGTTTCTCTACCAGAGAAAATATGAAGAAGGTAGCCACACGCTTCGATG
probe00050	CCCGCGTTAACCATACACCGCGCAACGCTTGGGACGGTTCCAATCGGATCGTCCTGCAAAAGTAGATTCCTATAGAATAGCTGGTAGCCACACGCTTCGATG
probe00051	CCCGCGTTAACCATACACCGCGCAACGCTTGGGACGGTTCCAATCGGATCCCTCCCACCCACTCCTGGTTCACCACCCTAGCGGTAGCCACACGCTTCGATG
probe00052	CCCGCGTTAACCATACACCGCGCAACGCTTGGGACGGTTCCAATCGGATCACTGGAGTCTCAAGCCTTCACATGACCAAGGGGGTAGCCACACGCTTCGATG
probe00053	CCCGCGTTAACCATACACCGCGCAACGCTTGGGACGGTTCCAATCGGATCTCAGACTCCTGTCAACAAGCCCTTCTTAGAATGGTAGCCACACGCTTCGATG
probe00054	CCCGCGTTAACCATACACCGCGCAACGCTTGGGACGGTTCCAATCGGATCGTCTGGGTTTGATGTCGGTATGTGGGATTGATGGTAGCCACACGCTTCGATG
probe00055	CCCGCGTTAACCATACACCGCGCAACGCTTGGGACGGTTCCAATCGGATCGGAACCAAGCTCCCTGTATTTCTTTAGACAGGGGTAGCCACACGCTTCGATG
probe00056	CCCGCGTTAACCATACACCGCGCAACGCTTGGGACGGTTCCAATCGGATCCTTTCCGAAAGTCTGGGACCTTCTTTTGGCTAGGTAGCCACACGCTTCGATG
probe00057	CCCGCGTTAACCATACACCGCGCAACGCTTGGGACGGTTCCAATCGGATCGTGTCTGCTAATTACCATTTTCTTTAGAGACCGGTAGCCACACGCTTCGATG
probe00058	CCCGCGTTAACCATACACCGCGCAACGCTTGGGACGGTTCCAATCGGATCTGTAACATACCAACCCAATAAGGACTTGCTAGGGTAGCCACACGCTTCGATG
probe00059	CCCGCGTTAACCATACACCGCGCAACGCTTGGGACGGTTCCAATCGGATCTGTCTGTTTTGAGGCTTTTGACTTTGCAAGCCGGTAGCCACACGCTTCGATG
probe00060	CCCGCGTTAACCATACACCGCGCAACGCTTGGGACGGTTCCAATCGGATCCATTGCCCTGTTTCTAATCTGGTTTCATTTGTGGTAGCCACACGCTTCGATG
probe00061	CCCGCGTTAACCATACACCGCGCAACGCTTGGGACGGTTCCAATCGGATCCCTGAGAGATGTGAATTTTCTGTAATAGGAGAGGTAGCCACACGCTTCGATG
probe00062	CCCGCGTTAACCATACACCGCGCAACGCTTGGGACGGTTCCAATCGGATCTTGTGGTTCCTCTATACTTTTGACACCTGTATGGTAGCCACACGCTTCGATG
probe00063	CCCGCGTTAACCATACACCGCGCAACGCTTGGGACGGTTCCAATCGGATCCCAGATCAAATTTTCACTTATTCAGTGCGTTGGGTAGCCACACGCTTCGATG
probe00064	CCCGCGTTAACCATACACCGCGCAACGCTTGGGACGGTTCCAATCGGATCCTGTATGCACTGTTATGATCCATGTCTATGGAGGTAGCCACACGCTTCGATG
probe00065	CCCGCGTTAACCATACACCGCGCAACGCTTGGGACGGTTCCAATCGGATCACTCCTTTCGTCCATTGGTACAAGCCATAAGGGGTAGCCACACGCTTCGATG
probe00066	CCCGCGTTAACCATACACCGCGCAACGCTTGGGACGGTTCCAATCGGATCTGTGGATAACTGTTATAAAGGCTTGCAGGGTAGGTAGCCACACGCTTCGATG
probe00067	CCCGCGTTAACCATACACCGCGCAACGCTTGGGACGGTTCCAATCGGATCGGTCCTAGCATGTGCTTAGCATATGGTTAGTGGGTAGCCACACGCTTCGATG
probe00068	CCCGCGTTAACCATACACCGCGCAACGCTTGGGACGGTTCCAATCGGATCCACATCTCTGTTCTACTTTTGGTTAGTCTACTGGTAGCCACACGCTTCGATG
probe00069	CCCGCGTTAACCATACACCGCGCAACGCTTGGGACGGTTCCAATCGGATCCCACCTTATCAATGACCACAACTAATCCTATTGGTAGCCACACGCTTCGATG
probe00070	CCCGCGTTAACCATACACCGCGCAACGCTTGGGACGGTTCCAATCGGATCCTGAGCATTCTAGGGAAATTATTCTAGGGAAAGGTAGCCACACGCTTCGATG
probe00071	CCCGCGTTAACCATACACCGCGCAACGCTTGGGACGGTTCCAATCGGATCCACTCGCATTAACTGTATTTCAGAAGTTGTCAGGTAGCCACACGCTTCGATG
probe00072	CCCGCGTTAACCATACACCGCGCAACGCTTGGGACGGTTCCAATCGGATCGACCTCTGTGATGACAACACCTAAAGTGACTGGGTAGCCACACGCTTCGATG
probe00073	CCCGCGTTAACCATACACCGCGCAACGCTTGGGACGGTTCCAATCGGATCGATAGCTCCTCAGGAAGTGTCAAACACACACAGGTAGCCACACGCTTCGATG
probe00074	CCCGCGTTAACCATACACCGCGCAACGCTTGGGACGGTTCCAATCGGATCATCAAAATGGCCAGGACAAAATGTTGACACCTGGTAGCCACACGCTTCGATG
probe00075	CCCGCGTTAACCATACACCGCGCAACGCTTGGGACGGTTCCAATCGGATCAAGGAGGTTCCAAGAACTCAGAAAAGACAAAGGGTAGCCACACGCTTCGATG
probe00076	CCCGCGTTAACCATACACCGCGCAACGCTTGGGACGGTTCCAATCGGATCTTAGAAAGTCAATCTCTCTGTCTCTGTCTGTCGGTAGCCACACGCTTCGATG
probe00077	CCCGCGTTAACCATACACCGCGCAACGCTTGGGACGGTTCCAATCGGATCCCTTAAACATACAGACACAAACAGAAAGAGAGGGTAGCCACACGCTTCGATG
probe00078	CCCGCGTTAACCATACACCGCGCAACGCTTGGGACGGTTCCAATCGGATCGACAGAGAATCAGAGAGACAGAGATAGAGGTGGGTAGCCACACGCTTCGATG
probe00079	CCCGCGTTAACCATACACCGCGCAACGCTTGGGACGGTTCCAATCGGATCCTTCCTTTCAGAAGAAACTGACATTTCCTGATGGTAGCCACACGCTTCGATG
probe00080	CCCGCGTTAACCATACACCGCGCAACGCTTGGGACGGTTCCAATCGGATCCAAGGCCAAACAGAAAAGGAAAGAGAAAAGTTGGTAGCCACACGCTTCGATG
probe00081	CCCGCGTTAACCATACACCGCGCAACGCTTGGGACGGTTCCAATCGGATCAAGAGCATGAATCTATGAGAAGGGTGATGCTAGGTAGCCACACGCTTCGATG
probe00082	CCCGCGTTAACCATACACCGCGCAACGCTTGGGACGGTTCCAATCGGATCCACCTAGCATGCTGTTAACTTTATCGCAAAATGGTAGCCACACGCTTCGATG
probe00083	CCCGCGTTAACCATACACCGCGCAACGCTTGGGACGGTTCCAATCGGATCGTGTGCTCAGCATATAAAGTACTAAGTGTTGTGGTAGCCACACGCTTCGATG
probe00084	CCCGCGTTAACCATACACCGCGCAACGCTTGGGACGGTTCCAATCGGATCGTCCTGCTGTCCATGCCCTATGTGTCCTATGTGGTAGCCACACGCTTCGATG
probe00085	CCCGCGTTAACCATACACCGCGCAACGCTTGGGACGGTTCCAATCGGATCCAACACACATACGAAATAGAAATGCAAATGCCGGTAGCCACACGCTTCGATG
probe00086	CCCGCGTTAACCATACACCGCGCAACGCTTGGGACGGTTCCAATCGGATCTTTCATCCTTAAGATATCCCAAGACATCCCAAGGTAGCCACACGCTTCGATG
probe00087	CCCGCGTTAACCATACACCGCGCAACGCTTGGGACGGTTCCAATCGGATCGAGCACACTCCTATAATATGACTGCATTCATTGGTAGCCACACGCTTCGATG
probe00088	CCCGCGTTAACCATACACCGCGCAACGCTTGGGACGGTTCCAATCGGATCCCCTAGTTTGGGACTTAAGCATATATAAGACAGGTAGCCACACGCTTCGATG
probe00089	CCCGCGTTAACCATACACCGCGCAACGCTTGGGACGGTTCCAATCGGATCGGCTTAGTAGACTTCCACTGAAGAGTAACATCGGTAGCCACACGCTTCGATG
probe00090	CCCGCGTTAACCATACACCGCGCAACGCTTGGGACGGTTCCAATCGGATCCACAGATTGATCCTTCTATCAAGCAAGAAAACGGTAGCCACACGCTTCGATG
probe00091	CCCGCGTTAACCATACACCGCGCAACGCTTGGGACGGTTCCAATCGGATCAGTCAGTTAAACTCTGACCTTCTCTCAAGCTAGGTAGCCACACGCTTCGATG
probe00092	CCCGCGTTAACCATACACCGCGCAACGCTTGGGACGGTTCCAATCGGATCGGTCCCAAGTATGTTTCTAATAACTAAAGCGAGGTAGCCACACGCTTCGATG
probe00093	CCCGCGTTAACCATACACCGCGCAACGCTTGGGACGGTTCCAATCGGATCCGGGTTTCTGGAGCATATAATATCTCTCAGTAGGTAGCCACACGCTTCGATG
probe00094	CCCGCGTTAACCATACACCGCGCAACGCTTGGGACGGTTCCAATCGGATCGAATCTATGATGAGTTGATTGATGGCTCATCAGGTAGCCACACGCTTCGATG
probe00095	CCCGCGTTAACCATACACCGCGCAACGCTTGGGACGGTTCCAATCGGATCAAGATATTGAGATAGTATAACCACCCAGCATCGGTAGCCACACGCTTCGATG
probe00096	CCCGCGTTAACCATACACCGCGCAACGCTTGGGACGGTTCCAATCGGATCAGTGAGTGTTCCAGTTCCTCCACAACCTCGGCGGTAGCCACACGCTTCGATG
probe00097	CCCGCGTTAACCATACACCGCGCAACGCTTGGGACGGTTCCAATCGGATCCAGCCACTACTAAAGATCTACCTTTTCCTAATGGTAGCCACACGCTTCGATG
probe00098	CCCGCGTTAACCATACACCGCGCAACGCTTGGGACGGTTCCAATCGGATCGGAGTTGCAAGGGCTACAATTTTAAAATAAGGGGTAGCCACACGCTTCGATG
probe00099	CCCGCGTTAACCATACACCGCGCAACGCTTGGGACGGTTCCAATCGGATCCTAAAGGGAATCTTGTATTGACTGGTTTATGGGGTAGCCACACGCTTCGATG
probe00100	CCCGCGTTAACCATACACCGCGCAACGCTTGGGACGGTTCCAATCGGATCAGAGGCTCCCTGCAAAATGTTTTAAAGACCCTGGTAGCCACACGCTTCGATG
probe00101	CCCGCGTTAACCATACACCGCGCAACGCTTGGGACGGTTCCAATCGGATCCTGAAAATGGCAGGATCACAAACAGATTTATCGGTAGCCACACGCTTCGATG
probe00102	CCCGCGTTAACCATACACCGCGCAACGCTTGGGACGGTTCCAATCGGATCAGTGACTGAGGTGACCCTTCTTGACATGAGTTGGTAGCCACACGCTTCGATG
probe00103	CCCGCGTTAACCATACACCGCGCAACGCTTGGGACGGTTCCAATCGGATCAAACCAATTTCTCTGAGCTCAGCAATGGGTGGGGTAGCCACACGCTTCGATG
probe00104	CCCGCGTTAACCATACACCGCGCAACGCTTGGGACGGTTCCAATCGGATCAGGCTCCAGTTCCTAAAATTAAACAGCACCCAGGTAGCCACACGCTTCGATG
probe00105	CCCGCGTTAACCATACACCGCGCAACGCTTGGGACGGTTCCAATCGGATCGGCAGTAATGTGGACACAGATGTGAAATTATAGGTAGCCACACGCTTCGATG
probe00106	CCCGCGTTAACCATACACCGCGCAACGCTTGGGACGGTTCCAATCGGATCGCCTGATAGATTCATGAAGAAAAGCAAAGAAGGGTAGCCACACGCTTCGATG
probe00107	CCCGCGTTAACCATACACCGCGCAACGCTTGGGACGGTTCCAATCGGATCCTGATTACTGTTAATCAAGTGCACACAGTACAGGTAGCCACACGCTTCGATG
probe00108	CCCGCGTTAACCATACACCGCGCAACGCTTGGGACGGTTCCAATCGGATCCTTGCTTCTAAAACTTAAGTTGCCTTGCTATCGGTAGCCACACGCTTCGATG
probe00109	CCCGCGTTAACCATACACCGCGCAACGCTTGGGACGGTTCCAATCGGATCTTAAAAGTTTTCTCTGGGATCACCATGTTGGTGGTAGCCACACGCTTCGATG
probe00110	CCCGCGTTAACCATACACCGCGCAACGCTTGGGACGGTTCCAATCGGATCCCTTGATTCCACACCAGGTTTGTTTAATTCATGGTAGCCACACGCTTCGATG
probe00111	CCCGCGTTAACCATACACCGCGCAACGCTTGGGACGGTTCCAATCGGATCGCTCACATTATTTTATAAGTGCAGTTCTTGGGGGTAGCCACACGCTTCGATG
probe00112	CCCGCGTTAACCATACACCGCGCAACGCTTGGGACGGTTCCAATCGGATCCCTCAGCATCTGCAGGCATGTGGTACAAATACGGTAGCCACACGCTTCGATG
probe00113	CCCGCGTTAACCATACACCGCGCAACGCTTGGGACGGTTCCAATCGGATCCAACTTTTAACATGACGAGAGGAGATTCCAATGGTAGCCACACGCTTCGATG
probe00114	CCCGCGTTAACCATACACCGCGCAACGCTTGGGACGGTTCCAATCGGATCAACATCTATGGCAATGAAGATGGTGGTAGTGGGGTAGCCACACGCTTCGATG
probe00115	CCCGCGTTAACCATACACCGCGCAACGCTTGGGACGGTTCCAATCGGATCTGGGAATACAGACCCATGTATGCAATAGCATAGGTAGCCACACGCTTCGATG
probe00116	CCCGCGTTAACCATACACCGCGCAACGCTTGGGACGGTTCCAATCGGATCACTTTTAGCAATTACCTCTGTCCTTCCACTGAGGTAGCCACACGCTTCGATG
probe00117	CCCGCGTTAACCATACACCGCGCAACGCTTGGGACGGTTCCAATCGGATCGACATTCCAATAGTGGTGCAGGGAAATTATTTGGTAGCCACACGCTTCGATG
probe00118	CCCGCGTTAACCATACACCGCGCAACGCTTGGGACGGTTCCAATCGGATCCTCCAGCTTCCTTCAAAACTTGTACATTTGTTGGTAGCCACACGCTTCGATG
probe00119	CCCGCGTTAACCATACACCGCGCAACGCTTGGGACGGTTCCAATCGGATCAGATTTGCACAGACAACTTCACAGTTATGAGGGGTAGCCACACGCTTCGATG
probe00120	CCCGCGTTAACCATACACCGCGCAACGCTTGGGACGGTTCCAATCGGATCCCTCATATTCTGAGTCACCAAGATTTGATCTAGGTAGCCACACGCTTCGATG
probe00121	CCCGCGTTAACCATACACCGCGCAACGCTTGGGACGGTTCCAATCGGATCTAAAGACTTAACCCTCAGCAAAATTGGTTCCCGGTAGCCACACGCTTCGATG
probe00122	CCCGCGTTAACCATACACCGCGCAACGCTTGGGACGGTTCCAATCGGATCCATCAGATATTTTCACAGAACTCTTCTGCACTGGTAGCCACACGCTTCGATG
probe00123	CCCGCGTTAACCATACACCGCGCAACGCTTGGGACGGTTCCAATCGGATCGCCTGTGCCTGTAGGACCTAAAGACAAGGAGAGGTAGCCACACGCTTCGATG
probe00124	CCCGCGTTAACCATACACCGCGCAACGCTTGGGACGGTTCCAATCGGATCGAGGAAGATTTGGATCTATTCCAATCATTGTGGGTAGCCACACGCTTCGATG
probe00125	CCCGCGTTAACCATACACCGCGCAACGCTTGGGACGGTTCCAATCGGATCAAGTGTCTTTAAACTCCGAGGTATTGTCTGTCGGTAGCCACACGCTTCGATG
probe00126	CCCGCGTTAACCATACACCGCGCAACGCTTGGGACGGTTCCAATCGGATCCCTCAAACTAGTCATGTAAAGAGTCATGTGAAGGTAGCCACACGCTTCGATG
probe00127	CCCGCGTTAACCATACACCGCGCAACGCTTGGGACGGTTCCAATCGGATCGGAAAGAATTCCTCCAATTTAAGGAGTCTCTAGGTAGCCACACGCTTCGATG
probe00128	CCCGCGTTAACCATACACCGCGCAACGCTTGGGACGGTTCCAATCGGATCCAAGTTCACAGACTATGTAAGCATCTAGGTTGGGTAGCCACACGCTTCGATG
probe00129	CCCGCGTTAACCATACACCGCGCAACGCTTGGGACGGTTCCAATCGGATCAGGACTGGGATTTGCAACACACATTGAAGTGAGGTAGCCACACGCTTCGATG
probe00130	CCCGCGTTAACCATACACCGCGCAACGCTTGGGACGGTTCCAATCGGATCTGCATTGATGCAACACTAACTAAGTGATGGGAGGTAGCCACACGCTTCGATG
probe00131	CCCGCGTTAACCATACACCGCGCAACGCTTGGGACGGTTCCAATCGGATCCCCACATGTTCATCAACAGATGAATAGATACAGGTAGCCACACGCTTCGATG
probe00132	CCCGCGTTAACCATACACCGCGCAACGCTTGGGACGGTTCCAATCGGATCAAAAGAATGCATCTGGAGCATATCATACTGAGGGTAGCCACACGCTTCGATG
probe00133	CCCGCGTTAACCATACACCGCGCAACGCTTGGGACGGTTCCAATCGGATCCCCTGTATGTTATGCAATAATGAAGGACTACAGGTAGCCACACGCTTCGATG
probe00134	CCCGCGTTAACCATACACCGCGCAACGCTTGGGACGGTTCCAATCGGATCGCTTGAATAAGAAGCCTCTATAGCCTCATATAGGTAGCCACACGCTTCGATG
probe00135	CCCGCGTTAACCATACACCGCGCAACGCTTGGGACGGTTCCAATCGGATCCGTTGAAGAGGATAGAAGCCATTTTCTTCTTCGGTAGCCACACGCTTCGATG
probe00136	CCCGCGTTAACCATACACCGCGCAACGCTTGGGACGGTTCCAATCGGATCCTGCCAATTTAGAAATTAGGCTGATGGTAAAGGGTAGCCACACGCTTCGATG
probe00137	CCCGCGTTAACCATACACCGCGCAACGCTTGGGACGGTTCCAATCGGATCTGGGAAGGTTATAGGACCATAATGAAGTCAAGGGTAGCCACACGCTTCGATG
probe00138	CCCGCGTTAACCATACACCGCGCAACGCTTGGGACGGTTCCAATCGGATCGAAACTGGGTTAATAGGTTATCAGCCTTGAAAGGTAGCCACACGCTTCGATG
probe00139	CCCGCGTTAACCATACACCGCGCAACGCTTGGGACGGTTCCAATCGGATCGACCATATGAGTCTCAAACCTGCTAGCATACCGGTAGCCACACGCTTCGATG
probe00140	CCCGCGTTAACCATACACCGCGCAACGCTTGGGACGGTTCCAATCGGATCGATGCCTATGGATTTTGCTTTCTCCTTAAAAGGGTAGCCACACGCTTCGATG
probe00141	CCCGCGTTAACCATACACCGCGCAACGCTTGGGACGGTTCCAATCGGATCGTACCTTTTAAGGTCACTTGAAGGCTAAATGAGGTAGCCACACGCTTCGATG
probe00142	CCCGCGTTAACCATACACCGCGCAACGCTTGGGACGGTTCCAATCGGATCGCGATTATGAATATGTGGATTGAAGTCCTGATGGTAGCCACACGCTTCGATG
probe00143	CCCGCGTTAACCATACACCGCGCAACGCTTGGGACGGTTCCAATCGGATCCAGCATAGTCTTTCTGAAGTTAGTACCTATCAGGTAGCCACACGCTTCGATG
probe00144	CCCGCGTTAACCATACACCGCGCAACGCTTGGGACGGTTCCAATCGGATCAAGTAATGAAGACAGTGAATAAGGAGTCAGGAGGTAGCCACACGCTTCGATG
probe00145	CCCGCGTTAACCATACACCGCGCAACGCTTGGGACGGTTCCAATCGGATCGTGCTGATGGTAACTGACATGCATCCCACCCAGGTAGCCACACGCTTCGATG
probe00146	CCCGCGTTAACCATACACCGCGCAACGCTTGGGACGGTTCCAATCGGATCACTCTTCAAACTCTTAGGGCCTGGTGAGAAAGGGTAGCCACACGCTTCGATG
probe00147	CCCGCGTTAACCATACACCGCGCAACGCTTGGGACGGTTCCAATCGGATCGCAAAGCATTCTCCAACCATCTTACACACACAGGTAGCCACACGCTTCGATG
probe00148	CCCGCGTTAACCATACACCGCGCAACGCTTGGGACGGTTCCAATCGGATCAAATTGTTACACAAAAGGGAGTTACAGCAGGAGGTAGCCACACGCTTCGATG
probe00149	CCCGCGTTAACCATACACCGCGCAACGCTTGGGACGGTTCCAATCGGATCGTTCATAACCTACCTTTATTATGGTGCACATCGGTAGCCACACGCTTCGATG
probe00150	CCCGCGTTAACCATACACCGCGCAACGCTTGGGACGGTTCCAATCGGATCTACTTGCAACATAGGAAAGCTTAGTAGACTCCGGTAGCCACACGCTTCGATG
probe00151	CCCGCGTTAACCATACACCGCGCAACGCTTGGGACGGTTCCAATCGGATCAAGTCCATCTTCTTGCTGATCATCAGGAAATGGGTAGCCACACGCTTCGATG
probe00152	CCCGCGTTAACCATACACCGCGCAACGCTTGGGACGGTTCCAATCGGATCGGTGAGCTATACCCAGGAATGTCATGGCGGACGGTAGCCACACGCTTCGATG
probe00153	CCCGCGTTAACCATACACCGCGCAACGCTTGGGACGGTTCCAATCGGATCGGCATAGCAGTAGCAAGAAGCAATCCTGGGACGGTAGCCACACGCTTCGATG
probe00154	CCCGCGTTAACCATACACCGCGCAACGCTTGGGACGGTTCCAATCGGATCGGGTCATGCTTTCTTGTTTGTTTGTTTGTTTGGGTAGCCACACGCTTCGATG
probe00155	CCCGCGTTAACCATACACCGCGCAACGCTTGGGACGGTTCCAATCGGATCAGGAAGCTCACTAGCCCACTATAGCTTCTCTTGGTAGCCACACGCTTCGATG
probe00156	CCCGCGTTAACCATACACCGCGCAACGCTTGGGACGGTTCCAATCGGATCCATCAATTCACAGAAACCCAAAACATGACAGTGGTAGCCACACGCTTCGATG
probe00157	CCCGCGTTAACCATACACCGCGCAACGCTTGGGACGGTTCCAATCGGATCGATATTGCTGTTCTCCCTCTGGAGTTGCAAATGGTAGCCACACGCTTCGATG
probe00158	CCCGCGTTAACCATACACCGCGCAACGCTTGGGACGGTTCCAATCGGATCATCAGACTGTTTCAGCATGCTCTTCTTGGTGTGGTAGCCACACGCTTCGATG
probe00159	CCCGCGTTAACCATACACCGCGCAACGCTTGGGACGGTTCCAATCGGATCCCTCACTATATGTTGGACATCTTTTGGGTATAGGTAGCCACACGCTTCGATG
probe00160	CCCGCGTTAACCATACACCGCGCAACGCTTGGGACGGTTCCAATCGGATCCTTGCCAATTTTATGCCACAAGAACTATTCACGGTAGCCACACGCTTCGATG
probe00161	CCCGCGTTAACCATACACCGCGCAACGCTTGGGACGGTTCCAATCGGATCGCAGTACATTCTAACACTTCAATGATCCTTTGGGTAGCCACACGCTTCGATG
probe00162	CCCGCGTTAACCATACACCGCGCAACGCTTGGGACGGTTCCAATCGGATCAACACAAGTCCTCCAACTGGTCAAAGTACAAAGGTAGCCACACGCTTCGATG
probe00163	CCCGCGTTAACCATACACCGCGCAACGCTTGGGACGGTTCCAATCGGATCCCTTGAAATGCCCAGCACAGGTTTATGTTGGGGGTAGCCACACGCTTCGATG
probe00164	CCCGCGTTAACCATACACCGCGCAACGCTTGGGACGGTTCCAATCGGATCCTACAATCACTTCTCAGGATGAAGATAGAGGAGGTAGCCACACGCTTCGATG
probe00165	CCCGCGTTAACCATACACCGCGCAACGCTTGGGACGGTTCCAATCGGATCCCAACAGAAGCCAAAAGATAAAAGAGAGAATCGGTAGCCACACGCTTCGATG
probe00166	CCCGCGTTAACCATACACCGCGCAACGCTTGGGACGGTTCCAATCGGATCGAAAGCATCAACACAAGGAGATAACACCCTACGGTAGCCACACGCTTCGATG
probe00167	CCCGCGTTAACCATACACCGCGCAACGCTTGGGACGGTTCCAATCGGATCTAAGAGAACATGGCCACAAAACATAATTCCACGGTAGCCACACGCTTCGATG
probe00168	CCCGCGTTAACCATACACCGCGCAACGCTTGGGACGGTTCCAATCGGATCATTCATTAAAGAAACCTTACAGGCCGGGTGTGGGTAGCCACACGCTTCGATG
probe00169	CCCGCGTTAACCATACACCGCGCAACGCTTGGGACGGTTCCAATCGGATCCAATGATCTACCCAATTATAACTTGGTCAAGGGGTAGCCACACGCTTCGATG
probe00170	CCCGCGTTAACCATACACCGCGCAACGCTTGGGACGGTTCCAATCGGATCACGCTATCCAGTAGAGTTCATCCCAGGAATGCGGTAGCCACACGCTTCGATG
probe00171	CCCGCGTTAACCATACACCGCGCAACGCTTGGGACGGTTCCAATCGGATCGTAGTACTTAACGACCTAGCTAGAGCAATTAGGGTAGCCACACGCTTCGATG
probe00172	CCCGCGTTAACCATACACCGCGCAACGCTTGGGACGGTTCCAATCGGATCACTGACACACATCAGTAACCTTCCTCTACTCAGGTAGCCACACGCTTCGATG
probe00173	CCCGCGTTAACCATACACCGCGCAACGCTTGGGACGGTTCCAATCGGATCAGAAGATGGAAAGATTTCGTGGATTGCTCATGGGTAGCCACACGCTTCGATG
probe00174	CCCGCGTTAACCATACACCGCGCAACGCTTGGGACGGTTCCAATCGGATCAACATAGTAACAATCGCCATCCTGCGGAAAGCGGTAGCCACACGCTTCGATG
probe00175	CCCGCGTTAACCATACACCGCGCAACGCTTGGGACGGTTCCAATCGGATCAGGTCGGTGGGTAGGGTATAGGTTACTTTTGGGGTAGCCACACGCTTCGATG
probe00176	CCCGCGTTAACCATACACCGCGCAACGCTTGGGACGGTTCCAATCGGATCCGACATCATACACAGAATTCATCTTTTGCTCTGGTAGCCACACGCTTCGATG
probe00177	CCCGCGTTAACCATACACCGCGCAACGCTTGGGACGGTTCCAATCGGATCATTTATGCAAAATTAACCACAGGAGTCACCTGGGTAGCCACACGCTTCGATG
probe00178	CCCGCGTTAACCATACACCGCGCAACGCTTGGGACGGTTCCAATCGGATCGGCTGAGGGTATCAAAGAGGAAAGAAAGGGCAGGTAGCCACACGCTTCGATG
probe00179	CCCGCGTTAACCATACACCGCGCAACGCTTGGGACGGTTCCAATCGGATCCCACCAAGAAGATGGGAGAAAGATGTAAAATAGGTAGCCACACGCTTCGATG
probe00180	CCCGCGTTAACCATACACCGCGCAACGCTTGGGACGGTTCCAATCGGATCCAGGGTTACTATATCAGGATGAGTTTCTTGATGGTAGCCACACGCTTCGATG
probe00181	CCCGCGTTAACCATACACCGCGCAACGCTTGGGACGGTTCCAATCGGATCGACAGAGAGACATGAGAAATGGATGGACAAAGGGTAGCCACACGCTTCGATG
probe00182	CCCGCGTTAACCATACACCGCGCAACGCTTGGGACGGTTCCAATCGGATCTCATTTAACAATATCTTGAGGTGCCTGTCCTCGGTAGCCACACGCTTCGATG
probe00183	CCCGCGTTAACCATACACCGCGCAACGCTTGGGACGGTTCCAATCGGATCCTGGTTAAGTTTGGTTTTATGTGCCTCATTCTGGTAGCCACACGCTTCGATG
probe00184	CCCGCGTTAACCATACACCGCGCAACGCTTGGGACGGTTCCAATCGGATCAAAGTGGCATCTGATCTCTGTATAAAAGGGTTGGTAGCCACACGCTTCGATG
probe00185	CCCGCGTTAACCATACACCGCGCAACGCTTGGGACGGTTCCAATCGGATCGCTATTTGCCTTACCATTGGTGACTTATCTTTGGTAGCCACACGCTTCGATG
probe00186	CCCGCGTTAACCATACACCGCGCAACGCTTGGGACGGTTCCAATCGGATCGCCAAGAAAGAGCCATATCCAGATATCCATCCGGTAGCCACACGCTTCGATG
probe00187	CCCGCGTTAACCATACACCGCGCAACGCTTGGGACGGTTCCAATCGGATCATACTAAAGAAGTCTGGGCCAGAAAGCTGTTTGGTAGCCACACGCTTCGATG
probe00188	CCCGCGTTAACCATACACCGCGCAACGCTTGGGACGGTTCCAATCGGATCGCTCATAGTTCAGCGTATTGTTCATCATGACAGGTAGCCACACGCTTCGATG
probe00189	CCCGCGTTAACCATACACCGCGCAACGCTTGGGACGGTTCCAATCGGATCGTTGGGAAGCAGATTTCACATCACATTTACAAGGTAGCCACACGCTTCGATG
probe00190	CCCGCGTTAACCATACACCGCGCAACGCTTGGGACGGTTCCAATCGGATCATACCAGCCAGAATCACAAACAGGGTTGCTGTGGTAGCCACACGCTTCGATG
probe00191	CCCGCGTTAACCATACACCGCGCAACGCTTGGGACGGTTCCAATCGGATCCTCCCGCTAATTGTTTACAGTTATGTGAAGATGGTAGCCACACGCTTCGATG
probe00192	CCCGCGTTAACCATACACCGCGCAACGCTTGGGACGGTTCCAATCGGATCGCGTATCTGTGTAGTATGCATTTTGCCAATAAGGTAGCCACACGCTTCGATG
probe00193	CCCGCGTTAACCATACACCGCGCAACGCTTGGGACGGTTCCAATCGGATCGTCGAGCCGCTTATATTATTTCTTTACTGACAGGTAGCCACACGCTTCGATG
probe00194	CCCGCGTTAACCATACACCGCGCAACGCTTGGGACGGTTCCAATCGGATCGCTTTTGTCTCTTATTTCCCTAGAAAATTCCCGGTAGCCACACGCTTCGATG
probe00195	CCCGCGTTAACCATACACCGCGCAACGCTTGGGACGGTTCCAATCGGATCCGACTAAATTAAGAACCACCTGGAGTAACAAAGGTAGCCACACGCTTCGATG
probe00196	CCCGCGTTAACCATACACCGCGCAACGCTTGGGACGGTTCCAATCGGATCATAGGACTTTTGCCTCTACACTCTTGTACTACGGTAGCCACACGCTTCGATG
probe00197	CCCGCGTTAACCATACACCGCGCAACGCTTGGGACGGTTCCAATCGGATCGTCCATTTACCATCCCTTCTCTTGAAGGTACTGGTAGCCACACGCTTCGATG
probe00198	CCCGCGTTAACCATACACCGCGCAACGCTTGGGACGGTTCCAATCGGATCGGCCACGCAGACAACTTAGATATTCTTAAATTGGTAGCCACACGCTTCGATG
probe00199	CCCGCGTTAACCATACACCGCGCAACGCTTGGGACGGTTCCAATCGGATCGCTTATAGTTTCCCAATGACTTCCACTTTTGAGGTAGCCACACGCTTCGATG
probe00200	CCCGCGTTAACCATACACCGCGCAACGCTTGGGACGGTTCCAATCGGATCGTGTCAGGAAGATGAAAACATGAGCATGCCAGGGTAGCCACACGCTTCGATG
probe00201	CCCGCGTTAACCATACACCGCGCAACGCTTGGGACGGTTCCAATCGGATCCACTGCCACACATAGTTAAAATGTAAGGAGATGGTAGCCACACGCTTCGATG
probe00202	CCCGCGTTAACCATACACCGCGCAACGCTTGGGACGGTTCCAATCGGATCGTCTTGCTAAAGCACAGGAAAGACTGCTTTCCGGTAGCCACACGCTTCGATG
probe00203	CCCGCGTTAACCATACACCGCGCAACGCTTGGGACGGTTCCAATCGGATCTGTTCCATCTCTCTATGCTTCACTAAAGACATGGTAGCCACACGCTTCGATG
probe00204	CCCGCGTTAACCATACACCGCGCAACGCTTGGGACGGTTCCAATCGGATCACTATTGAGGACAACTCACTTGAGAACTGCTTGGTAGCCACACGCTTCGATG
probe00205	CCCGCGTTAACCATACACCGCGCAACGCTTGGGACGGTTCCAATCGGATCGTTTCTTCAGGATTGTACTACACCTTCCTGGTGGTAGCCACACGCTTCGATG
probe00206	CCCGCGTTAACCATACACCGCGCAACGCTTGGGACGGTTCCAATCGGATCGCACCCAATGTGGTTTAGGCCTGATGGATAACGGTAGCCACACGCTTCGATG
probe00207	CCCGCGTTAACCATACACCGCGCAACGCTTGGGACGGTTCCAATCGGATCATGTGGCAGAGGAAACTGGGATTTGCTTGGGCGGTAGCCACACGCTTCGATG
probe00208	CCCGCGTTAACCATACACCGCGCAACGCTTGGGACGGTTCCAATCGGATCCCACACAGGGTAATGCTGTAAGATTGGAAGGGGGTAGCCACACGCTTCGATG
probe00209	CCCGCGTTAACCATACACCGCGCAACGCTTGGGACGGTTCCAATCGGATCGCTGTTCTACAAGTTGGTCAACAATTAAAGCAGGTAGCCACACGCTTCGATG
probe00210	CCCGCGTTAACCATACACCGCGCAACGCTTGGGACGGTTCCAATCGGATCGTTAAGGGCATTTTGCTAACTTACAGGAACAAGGTAGCCACACGCTTCGATG
probe00211	CCCGCGTTAACCATACACCGCGCAACGCTTGGGACGGTTCCAATCGGATCGACCCTGAAAATAGACAGACCTTGATAGATATGGTAGCCACACGCTTCGATG
probe00212	CCCGCGTTAACCATACACCGCGCAACGCTTGGGACGGTTCCAATCGGATCCTCAGGACTTTAATGCAAATATCATAGGGCAAGGTAGCCACACGCTTCGATG
probe00213	CCCGCGTTAACCATACACCGCGCAACGCTTGGGACGGTTCCAATCGGATCGATAATCATAAAGAAGAACAAGCAGGTTCTGGGGTAGCCACACGCTTCGATG
probe00214	CCCGCGTTAACCATACACCGCGCAACGCTTGGGACGGTTCCAATCGGATCTCAAAGGACGGCTGGTCTAAGGTAACCTCTTGGGTAGCCACACGCTTCGATG
probe00215	CCCGCGTTAACCATACACCGCGCAACGCTTGGGACGGTTCCAATCGGATCTCAGGAGATAGCAAGCAAGGCAAGAAAATTAGGGTAGCCACACGCTTCGATG
probe00216	CCCGCGTTAACCATACACCGCGCAACGCTTGGGACGGTTCCAATCGGATCTCTTTTACATGCTACAGAAGGAAGTACAGCTTGGTAGCCACACGCTTCGATG
probe00217	CCCGCGTTAACCATACACCGCGCAACGCTTGGGACGGTTCCAATCGGATCGGGAATAATCTTGGGAAGAAGTGATTAACTTCGGTAGCCACACGCTTCGATG
probe00218	CCCGCGTTAACCATACACCGCGCAACGCTTGGGACGGTTCCAATCGGATCGTCTACCCAGGTATAGTTGATGTGGATAGCAAGGTAGCCACACGCTTCGATG
probe00219	CCCGCGTTAACCATACACCGCGCAACGCTTGGGACGGTTCCAATCGGATCGATTCAGGAGCTGATGTTAGTTAACTTTCCCAGGTAGCCACACGCTTCGATG
probe00220	CCCGCGTTAACCATACACCGCGCAACGCTTGGGACGGTTCCAATCGGATCCAGATTGACCACTTCAAAGGTTTACTCACAATGGTAGCCACACGCTTCGATG
probe00221	CCCGCGTTAACCATACACCGCGCAACGCTTGGGACGGTTCCAATCGGATCGAACTTGAGACCTTATTTGGATGATATACGCAGGTAGCCACACGCTTCGATG
probe00222	CCCGCGTTAACCATACACCGCGCAACGCTTGGGACGGTTCCAATCGGATCCAACCATTATGGCAAGAACAGTGGGCCAAAACGGTAGCCACACGCTTCGATG
probe00223	CCCGCGTTAACCATACACCGCGCAACGCTTGGGACGGTTCCAATCGGATCTACAGAATGGCTGGAGGCTCAGTATATGGTAGGGTAGCCACACGCTTCGATG
probe00224	CCCGCGTTAACCATACACCGCGCAACGCTTGGGACGGTTCCAATCGGATCACAGGGATAGAGCCATCTCAGAAGTCCTTGGCGGTAGCCACACGCTTCGATG
probe00225	CCCGCGTTAACCATACACCGCGCAACGCTTGGGACGGTTCCAATCGGATCGTTCCAGATTAATGTTTGACTTACACAGAAGGGGTAGCCACACGCTTCGATG
probe00226	CCCGCGTTAACCATACACCGCGCAACGCTTGGGACGGTTCCAATCGGATCGTGTTTCCTGGATAAGCAAGCATAGAATACATGGTAGCCACACGCTTCGATG
probe00227	CCCGCGTTAACCATACACCGCGCAACGCTTGGGACGGTTCCAATCGGATCAGCAGGACTCTTAGGAGACTCATTGTGTGCAAGGTAGCCACACGCTTCGATG
probe00228	CCCGCGTTAACCATACACCGCGCAACGCTTGGGACGGTTCCAATCGGATCCGGCAGCTTTGCCCAGGTCATTTATCATTAGAGGTAGCCACACGCTTCGATG
probe00229	CCCGCGTTAACCATACACCGCGCAACGCTTGGGACGGTTCCAATCGGATCCAAGTAAAAGGTAAGAAGCATGTAGAGAGCATGGTAGCCACACGCTTCGATG
probe00230	CCCGCGTTAACCATACACCGCGCAACGCTTGGGACGGTTCCAATCGGATCATTGTGTGTGTCTGAGATGGGTTTGAGATGTGGGTAGCCACACGCTTCGATG
probe00231	CCCGCGTTAACCATACACCGCGCAACGCTTGGGACGGTTCCAATCGGATCCAAGCTGCAAGCAAAGGAGACAGAGAGAAAGAGGTAGCCACACGCTTCGATG
probe00232	CCCGCGTTAACCATACACCGCGCAACGCTTGGGACGGTTCCAATCGGATCACAGTTGAGAAGTCCAATTCTTTGTCAAGGATGGTAGCCACACGCTTCGATG
probe00233	CCCGCGTTAACCATACACCGCGCAACGCTTGGGACGGTTCCAATCGGATCCTTTGACATGTATTCAAAGTTTCAATGGGACCGGTAGCCACACGCTTCGATG
probe00234	CCCGCGTTAACCATACACCGCGCAACGCTTGGGACGGTTCCAATCGGATCCTGAAAAGGCTCATTGTGTATAAACACATACCGGTAGCCACACGCTTCGATG
probe00235	CCCGCGTTAACCATACACCGCGCAACGCTTGGGACGGTTCCAATCGGATCGCACTTATAGAAAGAGCCAAGTGTACCTTAAAGGTAGCCACACGCTTCGATG
probe00236	CCCGCGTTAACCATACACCGCGCAACGCTTGGGACGGTTCCAATCGGATCCTTTCCTTAATGTTGGTGAAAATGGAGCAACAGGTAGCCACACGCTTCGATG
probe00237	CCCGCGTTAACCATACACCGCGCAACGCTTGGGACGGTTCCAATCGGATCAGGGAAAACTGGTCAACTGAGACACAATGTCTGGTAGCCACACGCTTCGATG
probe00238	CCCGCGTTAACCATACACCGCGCAACGCTTGGGACGGTTCCAATCGGATCACAATGACTAGAAAACTCAAAGACTGGGCACCGGTAGCCACACGCTTCGATG
probe00239	CCCGCGTTAACCATACACCGCGCAACGCTTGGGACGGTTCCAATCGGATCCCATAAGTACTCTTTGTTTAGTGGCTTAGTCCGGTAGCCACACGCTTCGATG
probe00240	CCCGCGTTAACCATACACCGCGCAACGCTTGGGACGGTTCCAATCGGATCCACCTGCATCTTTATCGTATCTCTCGTATATTGGTAGCCACACGCTTCGATG
probe00241	CCCGCGTTAACCATACACCGCGCAACGCTTGGGACGGTTCCAATCGGATCCTCTTAGACAACAAAGAGGGATATTAAGTGGAGGTAGCCACACGCTTCGATG
probe00242	CCCGCGTTAACCATACACCGCGCAACGCTTGGGACGGTTCCAATCGGATCGTGTTGTTATCTCAACTTTTGATAATGCTGCCGGTAGCCACACGCTTCGATG
probe00243	CCCGCGTTAACCATACACCGCGCAACGCTTGGGACGGTTCCAATCGGATCCAGAAGATTTGCAAGAGCTAGCTATATCAGGGGGTAGCCACACGCTTCGATG
probe00244	CCCGCGTTAACCATACACCGCGCAACGCTTGGGACGGTTCCAATCGGATCTTGCAGCCTAGCCTCAGGCCAGTTGGCAAGCCGGTAGCCACACGCTTCGATG
probe00245	CCCGCGTTAACCATACACCGCGCAACGCTTGGGACGGTTCCAATCGGATCAAGGCCTGGACTCTAGCTGCTCTTTCCTGCCTGGTAGCCACACGCTTCGATG
probe00246	CCCGCGTTAACCATACACCGCGCAACGCTTGGGACGGTTCCAATCGGATCCAGGACTGAGTTGCTGCCCAAGAAGATCAAGTGGTAGCCACACGCTTCGATG
probe00247	CCCGCGTTAACCATACACCGCGCAACGCTTGGGACGGTTCCAATCGGATCAAAGAACTACTGCTGAACAGGTCCATTTCCTCGGTAGCCACACGCTTCGATG
probe00248	CCCGCGTTAACCATACACCGCGCAACGCTTGGGACGGTTCCAATCGGATCGGAGAAGTTGAATCCCTCCTAAAAGTAGGTTGGGTAGCCACACGCTTCGATG
probe00249	CCCGCGTTAACCATACACCGCGCAACGCTTGGGACGGTTCCAATCGGATCGTGCCTACAATTTTGTGTCTACACCACTAAATGGTAGCCACACGCTTCGATG
probe00250	CCCGCGTTAACCATACACCGCGCAACGCTTGGGACGGTTCCAATCGGATCCTGCTCATCTTTCCATGCCATGGCACCTGCTTGGTAGCCACACGCTTCGATG
probe00251	CCCGCGTTAACCATACACCGCGCAACGCTTGGGACGGTTCCAATCGGATCGATGTTGTGCTGCTATTAAGTCATGTTTGGTGGGTAGCCACACGCTTCGATG
probe00252	CCCGCGTTAACCATACACCGCGCAACGCTTGGGACGGTTCCAATCGGATCCTGAGGTGCTCAATATTTGCTCAATACATAGAGGTAGCCACACGCTTCGATG
probe00253	CCCGCGTTAACCATACACCGCGCAACGCTTGGGACGGTTCCAATCGGATCTCTCAGATGAGAATAACAGGCATTAGCTCCCTGGTAGCCACACGCTTCGATG
probe00254	CCCGCGTTAACCATACACCGCGCAACGCTTGGGACGGTTCCAATCGGATCCAGACAGCACTCCTTCTTTGACCTTATAAGGTGGTAGCCACACGCTTCGATG
probe00255	CCCGCGTTAACCATACACCGCGCAACGCTTGGGACGGTTCCAATCGGATCCATTACTGAGCAAGATCCTGCATGGCACCCACGGTAGCCACACGCTTCGATG
probe00256	CCCGCGTTAACCATACACCGCGCAACGCTTGGGACGGTTCCAATCGGATCCTAAACCCTCCAGTTTAGACTGGTGTGCAACTGGTAGCCACACGCTTCGATG
probe00257	CCCGCGTTAACCATACACCGCGCAACGCTTGGGACGGTTCCAATCGGATCTCTCTCCCTTATTTGGGCTCGTTCTCTTGAAGGGTAGCCACACGCTTCGATG
probe00258	CCCGCGTTAACCATACACCGCGCAACGCTTGGGACGGTTCCAATCGGATCCCATCAACTTTGGTTCACCTAACTAACATGCCGGTAGCCACACGCTTCGATG
probe00259	CCCGCGTTAACCATACACCGCGCAACGCTTGGGACGGTTCCAATCGGATCCAGAACAAATACCTCTCCTCTTTTCTCTTGTTGGTAGCCACACGCTTCGATG
probe00260	CCCGCGTTAACCATACACCGCGCAACGCTTGGGACGGTTCCAATCGGATCCCTATTTCCTATCTTTGCCTCTGATTCCCTGTGGTAGCCACACGCTTCGATG
probe00261	CCCGCGTTAACCATACACCGCGCAACGCTTGGGACGGTTCCAATCGGATCTCTGTATCCTGTGTGTCCTCTGCTGTTTATGTGGTAGCCACACGCTTCGATG
probe00262	CCCGCGTTAACCATACACCGCGCAACGCTTGGGACGGTTCCAATCGGATCGTTGGGTCTATCCCTGAACATAACTACATTGGGGTAGCCACACGCTTCGATG
probe00263	CCCGCGTTAACCATACACCGCGCAACGCTTGGGACGGTTCCAATCGGATCTGGAACAGGAATCCTACTTCTGACCCTGGAGAGGTAGCCACACGCTTCGATG
probe00264	CCCGCGTTAACCATACACCGCGCAACGCTTGGGACGGTTCCAATCGGATCCCGTATTTGAGGAATGCTAACCCTATTACATTGGTAGCCACACGCTTCGATG
probe00265	CCCGCGTTAACCATACACCGCGCAACGCTTGGGACGGTTCCAATCGGATCCAATCCCACTGGGCTTGTCAATCACTATCGTCGGTAGCCACACGCTTCGATG
probe00266	CCCGCGTTAACCATACACCGCGCAACGCTTGGGACGGTTCCAATCGGATCGATCATTGTGCAGTATGGCATGCTTTCAGTAGGGTAGCCACACGCTTCGATG
probe00267	CCCGCGTTAACCATACACCGCGCAACGCTTGGGACGGTTCCAATCGGATCCTGTGTGAAATGAGTAAAAGAACTGTCTTAGGGGTAGCCACACGCTTCGATG
probe00268	CCCGCGTTAACCATACACCGCGCAACGCTTGGGACGGTTCCAATCGGATCCCCTTGGTGAATTCTCTAACTTGATATGCATTGGTAGCCACACGCTTCGATG
probe00269	CCCGCGTTAACCATACACCGCGCAACGCTTGGGACGGTTCCAATCGGATCCCCAATTGGCTTCTAGCTCTACATTAAACCCAGGTAGCCACACGCTTCGATG
probe00270	CCCGCGTTAACCATACACCGCGCAACGCTTGGGACGGTTCCAATCGGATCCTGCACCAGGGTTTTAATTAGGTGAAGTAAAAGGTAGCCACACGCTTCGATG
probe00271	CCCGCGTTAACCATACACCGCGCAACGCTTGGGACGGTTCCAATCGGATCGGAAAGCAACACTGAAAATATCCTATCTCATCGGTAGCCACACGCTTCGATG
probe00272	CCCGCGTTAACCATACACCGCGCAACGCTTGGGACGGTTCCAATCGGATCTACTTTACAGCCTGAATGAGCATAAAGTATGCGGTAGCCACACGCTTCGATG
probe00273	CCCGCGTTAACCATACACCGCGCAACGCTTGGGACGGTTCCAATCGGATCGAATGTCGGGTAGGGAATGCTAAAATATAAACGGTAGCCACACGCTTCGATG
probe00274	CCCGCGTTAACCATACACCGCGCAACGCTTGGGACGGTTCCAATCGGATCCTATTAGTTGATCACTTCGTTTTGCTGGTGGAGGTAGCCACACGCTTCGATG
probe00275	CCCGCGTTAACCATACACCGCGCAACGCTTGGGACGGTTCCAATCGGATCGCAACCTCTGATCTTCCAGAACATGGGTTGTTGGTAGCCACACGCTTCGATG
probe00276	CCCGCGTTAACCATACACCGCGCAACGCTTGGGACGGTTCCAATCGGATCGGTACAGTAAATAGGTGTGGCTTTATTTAGGAGGTAGCCACACGCTTCGATG
probe00277	CCCGCGTTAACCATACACCGCGCAACGCTTGGGACGGTTCCAATCGGATCTGATGCCCTGGATAAAGTTCACTAATGCATGAGGTAGCCACACGCTTCGATG
probe00278	CCCGCGTTAACCATACACCGCGCAACGCTTGGGACGGTTCCAATCGGATCCATTTATTAGGTTCTGTTCTCCCAGGTTTATGGGTAGCCACACGCTTCGATG
probe00279	CCCGCGTTAACCATACACCGCGCAACGCTTGGGACGGTTCCAATCGGATCCCATCAGTCAAAATCATACATTCTTTGTAGCCGGTAGCCACACGCTTCGATG
probe00280	CCCGCGTTAACCATACACCGCGCAACGCTTGGGACGGTTCCAATCGGATCGAGTGTAGTATTCAAACATATACTGCTGGGAAGGTAGCCACACGCTTCGATG
probe00281	CCCGCGTTAACCATACACCGCGCAACGCTTGGGACGGTTCCAATCGGATCATAGCCTTTCATCCAAAGTCTCCTTCATATTGGGTAGCCACACGCTTCGATG
probe00282	CCCGCGTTAACCATACACCGCGCAACGCTTGGGACGGTTCCAATCGGATCATGACAAATGCTGCCAAGACTTCCTGCAGTGCGGTAGCCACACGCTTCGATG
probe00283	CCCGCGTTAACCATACACCGCGCAACGCTTGGGACGGTTCCAATCGGATCTTGATTGAACATGCTGAGTTCACCATGCTGGTGGTAGCCACACGCTTCGATG
probe00284	CCCGCGTTAACCATACACCGCGCAACGCTTGGGACGGTTCCAATCGGATCCAGAAACTCTAAAATCCTGCTCATAAGCTGTAGGTAGCCACACGCTTCGATG
probe00285	CCCGCGTTAACCATACACCGCGCAACGCTTGGGACGGTTCCAATCGGATCGCACTGCTTTGAAGCACTTGAATTACTTATCAGGTAGCCACACGCTTCGATG
probe00286	CCCGCGTTAACCATACACCGCGCAACGCTTGGGACGGTTCCAATCGGATCGCAGTATCCTGGTAATATGCTGTATTATCTGAGGTAGCCACACGCTTCGATG
probe00287	CCCGCGTTAACCATACACCGCGCAACGCTTGGGACGGTTCCAATCGGATCGAGTCTTGGTCAAATACAACAGGAACGTTATTGGTAGCCACACGCTTCGATG
probe00288	CCCGCGTTAACCATACACCGCGCAACGCTTGGGACGGTTCCAATCGGATCCACATGGCCTGGTAATTCAACTATAAAATAGGGGTAGCCACACGCTTCGATG
probe00289	CCCGCGTTAACCATACACCGCGCAACGCTTGGGACGGTTCCAATCGGATCCAAGAAAATGTGTACAGTACCTTGTCAACTACGGTAGCCACACGCTTCGATG
probe00290	CCCGCGTTAACCATACACCGCGCAACGCTTGGGACGGTTCCAATCGGATCTAGATATGAGAGAGAAAACAGACAATGGCATCGGTAGCCACACGCTTCGATG
probe00291	CCCGCGTTAACCATACACCGCGCAACGCTTGGGACGGTTCCAATCGGATCGAGAGGACAGAGACTATAAAGCAATGGATAATGGTAGCCACACGCTTCGATG
probe00292	CCCGCGTTAACCATACACCGCGCAACGCTTGGGACGGTTCCAATCGGATCAGGAAGAGGTAGAACAGAGAATAGTTAGGATAGGTAGCCACACGCTTCGATG
probe00293	CCCGCGTTAACCATACACCGCGCAACGCTTGGGACGGTTCCAATCGGATCGTAAGAACTGGACATGCCTAGAAGCTAGCATGGGTAGCCACACGCTTCGATG
probe00294	CCCGCGTTAACCATACACCGCGCAACGCTTGGGACGGTTCCAATCGGATCGTGCTCTAAAGATATGTTCATTGGAAAGCCATGGTAGCCACACGCTTCGATG
probe00295	CCCGCGTTAACCATACACCGCGCAACGCTTGGGACGGTTCCAATCGGATCTGGAGTTTGTGGCTTCCCATCTTCTTGGAGAGGGTAGCCACACGCTTCGATG
probe00296	CCCGCGTTAACCATACACCGCGCAACGCTTGGGACGGTTCCAATCGGATCAGAACCTCAGCTGCTGCCATTGTTAGAAGCTGGGTAGCCACACGCTTCGATG
probe00297	CCCGCGTTAACCATACACCGCGCAACGCTTGGGACGGTTCCAATCGGATCTCTCAGAGGTTTGAGGACCATCATCTAATATAGGTAGCCACACGCTTCGATG
probe00298	CCCGCGTTAACCATACACCGCGCAACGCTTGGGACGGTTCCAATCGGATCGCAAGCATTGTTCTGAGTACATTAAAGACTGAGGTAGCCACACGCTTCGATG
probe00299	CCCGCGTTAACCATACACCGCGCAACGCTTGGGACGGTTCCAATCGGATCAACACTCCTGAAATCCAGGTTTGAGCTCATTTGGTAGCCACACGCTTCGATG
probe00300	CCCGCGTTAACCATACACCGCGCAACGCTTGGGACGGTTCCAATCGGATCGGAATGCTTTCATAGTACTTTTGCCACTAAAGGGTAGCCACACGCTTCGATG
probe00301	CCCGCGTTAACCATACACCGCGCAACGCTTGGGACGGTTCCAATCGGATCGAGAAGAGGGAAGAGAAAGATTAAGTTGATCCGGTAGCCACACGCTTCGATG
probe00302	CCCGCGTTAACCATACACCGCGCAACGCTTGGGACGGTTCCAATCGGATCCCAACAAGCACAGTTCACCCACACTCATGTGCGGTAGCCACACGCTTCGATG
probe00303	CCCGCGTTAACCATACACCGCGCAACGCTTGGGACGGTTCCAATCGGATCGGATTCCTGCTATGCTACAGAATATTTTCTGTGGTAGCCACACGCTTCGATG
probe00304	CCCGCGTTAACCATACACCGCGCAACGCTTGGGACGGTTCCAATCGGATCCGTCTCACAATTTTAAGCAGGTTATTTTAGGGGGTAGCCACACGCTTCGATG
probe00305	CCCGCGTTAACCATACACCGCGCAACGCTTGGGACGGTTCCAATCGGATCGACAGTTCTATGTGTTATCAGAAGTCAGCTAAGGTAGCCACACGCTTCGATG
probe00306	CCCGCGTTAACCATACACCGCGCAACGCTTGGGACGGTTCCAATCGGATCCCTTCATAGGAATAGGATTTGTATGAGGTTGAGGTAGCCACACGCTTCGATG
probe00307	CCCGCGTTAACCATACACCGCGCAACGCTTGGGACGGTTCCAATCGGATCCTTTCACCCAATATCAGTTCCTAATAGCAGTTGGTAGCCACACGCTTCGATG
probe00308	CCCGCGTTAACCATACACCGCGCAACGCTTGGGACGGTTCCAATCGGATCCCAAATGTTGTCTCTGATATTCTTGCCAACAAGGTAGCCACACGCTTCGATG
probe00309	CCCGCGTTAACCATACACCGCGCAACGCTTGGGACGGTTCCAATCGGATCGCCTGCTGAGTATCATTCTGTATGAAACAGAAGGTAGCCACACGCTTCGATG
probe00310	CCCGCGTTAACCATACACCGCGCAACGCTTGGGACGGTTCCAATCGGATCTCTTCCACAATGGTTATTAACCTCCTTCAGTTGGTAGCCACACGCTTCGATG
probe00311	CCCGCGTTAACCATACACCGCGCAACGCTTGGGACGGTTCCAATCGGATCTGGCCTCAGTCATAAATATAGTGAAGAGGTTAGGTAGCCACACGCTTCGATG
probe00312	CCCGCGTTAACCATACACCGCGCAACGCTTGGGACGGTTCCAATCGGATCAGCCACATCCTTACCTAGTCTTCTGGGTCGAAGGTAGCCACACGCTTCGATG
probe00313	CCCGCGTTAACCATACACCGCGCAACGCTTGGGACGGTTCCAATCGGATCCCTGGGTTCCATAGTATTTATCTATGAACACAGGTAGCCACACGCTTCGATG
probe00314	CCCGCGTTAACCATACACCGCGCAACGCTTGGGACGGTTCCAATCGGATCGTAGGCAATTTGAGTATGTTTGTCAAGTTGACGGTAGCCACACGCTTCGATG
probe00315	CCCGCGTTAACCATACACCGCGCAACGCTTGGGACGGTTCCAATCGGATCCGATGCAGAAAAGAAAGTATATTGTTCCATGCGGTAGCCACACGCTTCGATG
probe00316	CCCGCGTTAACCATACACCGCGCAACGCTTGGGACGGTTCCAATCGGATCGGAGTCGATGTGCAATTTAAACTTTAGCAATGGGTAGCCACACGCTTCGATG
probe00317	CCCGCGTTAACCATACACCGCGCAACGCTTGGGACGGTTCCAATCGGATCGCTTGCTTCCTAGGTATATTTGCTTGGAAAACGGTAGCCACACGCTTCGATG
probe00318	CCCGCGTTAACCATACACCGCGCAACGCTTGGGACGGTTCCAATCGGATCGGGTCTATCTTCATTTCTGGGTATGTTTCTTAGGTAGCCACACGCTTCGATG
probe00319	CCCGCGTTAACCATACACCGCGCAACGCTTGGGACGGTTCCAATCGGATCCAACCTACACGGATTAGAATTTTCCTTCTAGTGGTAGCCACACGCTTCGATG
probe00320	CCCGCGTTAACCATACACCGCGCAACGCTTGGGACGGTTCCAATCGGATCGATCGTCTGTTGAGAAGCCACATATAATTCTGGGTAGCCACACGCTTCGATG
probe00321	CCCGCGTTAACCATACACCGCGCAACGCTTGGGACGGTTCCAATCGGATCATGTTTTGATTACTGTGTAGTGGATGGATCTGGGTAGCCACACGCTTCGATG
probe00322	CCCGCGTTAACCATACACCGCGCAACGCTTGGGACGGTTCCAATCGGATCAAGCTGTTTCACCAAGTTCAAGTTGTTTGTTCGGTAGCCACACGCTTCGATG
probe00323	CCCGCGTTAACCATACACCGCGCAACGCTTGGGACGGTTCCAATCGGATCAATTTATCTTCAGGTGTTGACTGGTAGTCAGTGGTAGCCACACGCTTCGATG
probe00324	CCCGCGTTAACCATACACCGCGCAACGCTTGGGACGGTTCCAATCGGATCGCCTCTACTGTCTTTATGAGCTTTGATTTAAGGGTAGCCACACGCTTCGATG
probe00325	CCCGCGTTAACCATACACCGCGCAACGCTTGGGACGGTTCCAATCGGATCCTCTGCTCTGAAGTTGCAATATTGCTCTGGATGGTAGCCACACGCTTCGATG
probe00326	CCCGCGTTAACCATACACCGCGCAACGCTTGGGACGGTTCCAATCGGATCTTGTAGAGGTACTGGAAAGGCAGGCCTAAGCAGGTAGCCACACGCTTCGATG
probe00327	CCCGCGTTAACCATACACCGCGCAACGCTTGGGACGGTTCCAATCGGATCGGTCTAGCAGTCCTCTTGTAGGCAGCCTTGGGGGTAGCCACACGCTTCGATG
probe00328	CCCGCGTTAACCATACACCGCGCAACGCTTGGGACGGTTCCAATCGGATCGAATTGTGGATAGCAGGATAGGAATCTAACTTGGTAGCCACACGCTTCGATG
probe00329	CCCGCGTTAACCATACACCGCGCAACGCTTGGGACGGTTCCAATCGGATCTTGCAGGACTGGTAATGGTTTTCAGCCAGGTGGGTAGCCACACGCTTCGATG
probe00330	CCCGCGTTAACCATACACCGCGCAACGCTTGGGACGGTTCCAATCGGATCGGAGTACTCAGCAGTCAAGAGAATGGATGGAAGGTAGCCACACGCTTCGATG
probe00331	CCCGCGTTAACCATACACCGCGCAACGCTTGGGACGGTTCCAATCGGATCCCATAAATAAGTAAACACTTGGTGCTGGAGAAGGTAGCCACACGCTTCGATG
probe00332	CCCGCGTTAACCATACACCGCGCAACGCTTGGGACGGTTCCAATCGGATCTGATTTTGAAGAGGAAGTTTGAAGCATCCACAGGTAGCCACACGCTTCGATG
probe00333	CCCGCGTTAACCATACACCGCGCAACGCTTGGGACGGTTCCAATCGGATCGCATTTTGAAATTGGAGAACCAGGAAATAAGGGGTAGCCACACGCTTCGATG
probe00334	CCCGCGTTAACCATACACCGCGCAACGCTTGGGACGGTTCCAATCGGATCCTATTCTTACCATACAAAGCTGAGTCTGTAGAGGTAGCCACACGCTTCGATG
probe00335	CCCGCGTTAACCATACACCGCGCAACGCTTGGGACGGTTCCAATCGGATCGCTAACCATAAAGGATAGTTCATAACCTCTCAGGTAGCCACACGCTTCGATG
probe00336	CCCGCGTTAACCATACACCGCGCAACGCTTGGGACGGTTCCAATCGGATCGCGTGTGTGCTTTTACTGTTGATTATTGTTCAGGTAGCCACACGCTTCGATG
probe00337	CCCGCGTTAACCATACACCGCGCAACGCTTGGGACGGTTCCAATCGGATCCATTCTAGCAGACCATCTGATAATTCCTTACTGGTAGCCACACGCTTCGATG
probe00338	CCCGCGTTAACCATACACCGCGCAACGCTTGGGACGGTTCCAATCGGATCATGTAGACTATGCCAACCTAGAACTCACAAAGGGTAGCCACACGCTTCGATG
probe00339	CCCGCGTTAACCATACACCGCGCAACGCTTGGGACGGTTCCAATCGGATCGACTTCATTGTGTCATGAACAGTCAATCAGTAGGTAGCCACACGCTTCGATG
probe00340	CCCGCGTTAACCATACACCGCGCAACGCTTGGGACGGTTCCAATCGGATCATTAACCTTTCTGGGTTCCACTTTGTCACTCAGGTAGCCACACGCTTCGATG
probe00341	CCCGCGTTAACCATACACCGCGCAACGCTTGGGACGGTTCCAATCGGATCAGCAGTGCAAAGAGGTGAAACTAACAGTGAAAGGTAGCCACACGCTTCGATG
probe00342	CCCGCGTTAACCATACACCGCGCAACGCTTGGGACGGTTCCAATCGGATCCTGTTTGGCAATTCCTGTAGAGTAAATATGAGGGTAGCCACACGCTTCGATG
probe00343	CCCGCGTTAACCATACACCGCGCAACGCTTGGGACGGTTCCAATCGGATCACACTGAGACTATTCTTATGTGAGGCACATGGGGTAGCCACACGCTTCGATG
probe00344	CCCGCGTTAACCATACACCGCGCAACGCTTGGGACGGTTCCAATCGGATCATTTTAGGAATGCAAAGTCACTTGCCCACTTAGGTAGCCACACGCTTCGATG
probe00345	CCCGCGTTAACCATACACCGCGCAACGCTTGGGACGGTTCCAATCGGATCGCAAGTCCAGATGTACAACATGTCCAATTAATGGTAGCCACACGCTTCGATG
probe00346	CCCGCGTTAACCATACACCGCGCAACGCTTGGGACGGTTCCAATCGGATCCATTTATCACAGTGCTCTTCTTTATCAACCCAGGTAGCCACACGCTTCGATG
probe00347	CCCGCGTTAACCATACACCGCGCAACGCTTGGGACGGTTCCAATCGGATCTGAGCTCTTTACTCTGTGAACCCTATCCTATCGGTAGCCACACGCTTCGATG
probe00348	CCCGCGTTAACCATACACCGCGCAACGCTTGGGACGGTTCCAATCGGATCCTGATCTATGTCCTCTGCCAGCTCTGTAATAAGGTAGCCACACGCTTCGATG
probe00349	CCCGCGTTAACCATACACCGCGCAACGCTTGGGACGGTTCCAATCGGATCAAGAGCCTTTGAGAAAACACTGACCTGTGAAAGGTAGCCACACGCTTCGATG
probe00350	CCCGCGTTAACCATACACCGCGCAACGCTTGGGACGGTTCCAATCGGATCGGCTTGATACATTAAAGCGTTCTATTGCCATTGGTAGCCACACGCTTCGATG
probe00351	CCCGCGTTAACCATACACCGCGCAACGCTTGGGACGGTTCCAATCGGATCGATGAAACTTAGTCGTCACACTTAGCAATAAGGGTAGCCACACGCTTCGATG
probe00352	CCCGCGTTAACCATACACCGCGCAACGCTTGGGACGGTTCCAATCGGATCCTTGCAACTCTTTACTGAATTATGGTTCACACGGTAGCCACACGCTTCGATG
probe00353	CCCGCGTTAACCATACACCGCGCAACGCTTGGGACGGTTCCAATCGGATCCAGTCAAGAGTCTATTCATCACCTAAAGAAGAGGTAGCCACACGCTTCGATG
probe00354	CCCGCGTTAACCATACACCGCGCAACGCTTGGGACGGTTCCAATCGGATCCTAACAGGTCCTCTTTACTCACATGTCTCCTTGGTAGCCACACGCTTCGATG
probe00355	CCCGCGTTAACCATACACCGCGCAACGCTTGGGACGGTTCCAATCGGATCGGTTTATGCTATCTCTCACTCAAATGACTGACGGTAGCCACACGCTTCGATG
probe00356	CCCGCGTTAACCATACACCGCGCAACGCTTGGGACGGTTCCAATCGGATCGGAACATATCTTTCTTCAAGGACATCTCTGTTGGTAGCCACACGCTTCGATG
probe00357	CCCGCGTTAACCATACACCGCGCAACGCTTGGGACGGTTCCAATCGGATCCTGTGTTGCACGTTGGTCTAATTAACAATGAAGGTAGCCACACGCTTCGATG
probe00358	CCCGCGTTAACCATACACCGCGCAACGCTTGGGACGGTTCCAATCGGATCGAGGGTATTGAGGTGAATTGAGAAATGTAATGGGTAGCCACACGCTTCGATG
probe00359	CCCGCGTTAACCATACACCGCGCAACGCTTGGGACGGTTCCAATCGGATCGGTGTTTGAAATACAGAAGCATGCCTTTATCTGGTAGCCACACGCTTCGATG
probe00360	CCCGCGTTAACCATACACCGCGCAACGCTTGGGACGGTTCCAATCGGATCCAGCTCTTGCTTAGACTAGAAAATAGAATCCTGGTAGCCACACGCTTCGATG
probe00361	CCCGCGTTAACCATACACCGCGCAACGCTTGGGACGGTTCCAATCGGATCAGTTCCTTTCTCATCATTCCAAACAGCCTGACGGTAGCCACACGCTTCGATG
probe00362	CCCGCGTTAACCATACACCGCGCAACGCTTGGGACGGTTCCAATCGGATCCGAGGAAGGTAGGTTCTACACTTAACATTTTAGGTAGCCACACGCTTCGATG
probe00363	CCCGCGTTAACCATACACCGCGCAACGCTTGGGACGGTTCCAATCGGATCCTCTCAACTAAAGCATATGTTGATCCTCCTTTGGTAGCCACACGCTTCGATG
probe00364	CCCGCGTTAACCATACACCGCGCAACGCTTGGGACGGTTCCAATCGGATCGTGCTGTACTTGGTCTTCACTATCACTAATATGGTAGCCACACGCTTCGATG
probe00365	CCCGCGTTAACCATACACCGCGCAACGCTTGGGACGGTTCCAATCGGATCACTGTGAGATGGACCAGCAAGATGACTTAGAGGGTAGCCACACGCTTCGATG
probe00366	CCCGCGTTAACCATACACCGCGCAACGCTTGGGACGGTTCCAATCGGATCGAACTGATTCTTGGAAATAGGCAGCAGGTATGGGTAGCCACACGCTTCGATG
probe00367	CCCGCGTTAACCATACACCGCGCAACGCTTGGGACGGTTCCAATCGGATCCCCAGAACACCTTTCAAGTATCTGAAACAAAAGGTAGCCACACGCTTCGATG
probe00368	CCCGCGTTAACCATACACCGCGCAACGCTTGGGACGGTTCCAATCGGATCCCAAGAAACTTTAAGACTTGTTGCATTGCTCTGGTAGCCACACGCTTCGATG
probe00369	CCCGCGTTAACCATACACCGCGCAACGCTTGGGACGGTTCCAATCGGATCAATGATAAAGGGTAGATTCTGTTCTGCAACCCGGTAGCCACACGCTTCGATG
probe00370	CCCGCGTTAACCATACACCGCGCAACGCTTGGGACGGTTCCAATCGGATCTGCTGATCCATAGCCAAACAACCCAGGATACTGGTAGCCACACGCTTCGATG
probe00371	CCCGCGTTAACCATACACCGCGCAACGCTTGGGACGGTTCCAATCGGATCGGAGAGTTCTTTAAGGAAGAAACAAATCCCTTGGTAGCCACACGCTTCGATG
probe00372	CCCGCGTTAACCATACACCGCGCAACGCTTGGGACGGTTCCAATCGGATCGGAAAGGGAAAACATTAGGAATACTGTTGTTGGGTAGCCACACGCTTCGATG
probe00373	CCCGCGTTAACCATACACCGCGCAACGCTTGGGACGGTTCCAATCGGATCCTGTAATAGAAAGACTGGTCTCTACTGGAGACGGTAGCCACACGCTTCGATG
probe00374	CCCGCGTTAACCATACACCGCGCAACGCTTGGGACGGTTCCAATCGGATCGACTGTTACTGATTGTGTTCTTAGGATGACATGGTAGCCACACGCTTCGATG
probe00375	CCCGCGTTAACCATACACCGCGCAACGCTTGGGACGGTTCCAATCGGATCCTGTATTTTCAGAGTGCAATGGCTGTGTGTTGGGTAGCCACACGCTTCGATG
probe00376	CCCGCGTTAACCATACACCGCGCAACGCTTGGGACGGTTCCAATCGGATCGCTCTGTTCACAGAAAATGTCTGCTGTTGTGGGGTAGCCACACGCTTCGATG
probe00377	CCCGCGTTAACCATACACCGCGCAACGCTTGGGACGGTTCCAATCGGATCGACAGGCAGGAATGGAAGTTGCAGCTGCTGTTGGTAGCCACACGCTTCGATG
probe00378	CCCGCGTTAACCATACACCGCGCAACGCTTGGGACGGTTCCAATCGGATCATCAGGGATGAGCCTCAGGGATTAGGTCTGTTGGTAGCCACACGCTTCGATG
probe00379	CCCGCGTTAACCATACACCGCGCAACGCTTGGGACGGTTCCAATCGGATCGTTGTCTGTGGTTGAGCAAGTGACAAATTATTGGTAGCCACACGCTTCGATG
probe00380	CCCGCGTTAACCATACACCGCGCAACGCTTGGGACGGTTCCAATCGGATCAAGGACATTGAATATGTGCCATCTGTACATCAGGTAGCCACACGCTTCGATG
probe00381	CCCGCGTTAACCATACACCGCGCAACGCTTGGGACGGTTCCAATCGGATCCTGTGTTTCTTCATTTAGTAATGGAGCCTCATGGTAGCCACACGCTTCGATG
probe00382	CCCGCGTTAACCATACACCGCGCAACGCTTGGGACGGTTCCAATCGGATCGCCTTGGATATAGAAATTTGGGTGTCAATGTTGGTAGCCACACGCTTCGATG
probe00383	CCCGCGTTAACCATACACCGCGCAACGCTTGGGACGGTTCCAATCGGATCGACCACTGCATTAAGCAATGTTCTTTGTGTTTGGTAGCCACACGCTTCGATG
probe00384	CCCGCGTTAACCATACACCGCGCAACGCTTGGGACGGTTCCAATCGGATCGCAAGTGTGGAGAGATAAATAATACCAGTGATGGTAGCCACACGCTTCGATG
probe00385	CCCGCGTTAACCATACACCGCGCAACGCTTGGGACGGTTCCAATCGGATCGCCACTTGTGGTAGTAATGAAACAAACACAAAGGTAGCCACACGCTTCGATG
probe00386	CCCGCGTTAACCATACACCGCGCAACGCTTGGGACGGTTCCAATCGGATCCTCCTAAAACAATATAGCTACACCTGATGCCCGGTAGCCACACGCTTCGATG
probe00387	CCCGCGTTAACCATACACCGCGCAACGCTTGGGACGGTTCCAATCGGATCCCCAAAAGTTGAAGATATGTATCCATTGGTGAGGTAGCCACACGCTTCGATG
probe00388	CCCGCGTTAACCATACACCGCGCAACGCTTGGGACGGTTCCAATCGGATCTACAGGGAATTGCTATGCAAGTTTTCAAGAAGGGTAGCCACACGCTTCGATG
probe00389	CCCGCGTTAACCATACACCGCGCAACGCTTGGGACGGTTCCAATCGGATCCCTATGAACCACAACAACTACAGGCAGGGCAAGGTAGCCACACGCTTCGATG
probe00390	CCCGCGTTAACCATACACCGCGCAACGCTTGGGACGGTTCCAATCGGATCCTCTAATTGGATATAAGACCCATTGAACAGGAGGTAGCCACACGCTTCGATG
probe00391	CCCGCGTTAACCATACACCGCGCAACGCTTGGGACGGTTCCAATCGGATCCAACTACTACCACCTTTCTAAAGCAGTATGATGGTAGCCACACGCTTCGATG
probe00392	CCCGCGTTAACCATACACCGCGCAACGCTTGGGACGGTTCCAATCGGATCACTGCCACCTTGTTCTGTTAGGTGCAAAGAGGGGTAGCCACACGCTTCGATG
probe00393	CCCGCGTTAACCATACACCGCGCAACGCTTGGGACGGTTCCAATCGGATCACCAAACTCCACTCTACCAAGAAAATTGTACAGGTAGCCACACGCTTCGATG
probe00394	CCCGCGTTAACCATACACCGCGCAACGCTTGGGACGGTTCCAATCGGATCGGTCCTCAGAGGAAATAAAACTGACTTAAGTAGGTAGCCACACGCTTCGATG
probe00395	CCCGCGTTAACCATACACCGCGCAACGCTTGGGACGGTTCCAATCGGATCGTGATGGGATCAAGGGAAATACAGAATTTATGGGTAGCCACACGCTTCGATG
probe00396	CCCGCGTTAACCATACACCGCGCAACGCTTGGGACGGTTCCAATCGGATCACCTGGAAGGCTCCTAGTACCTGGAAGTGCTAGGTAGCCACACGCTTCGATG
probe00397	CCCGCGTTAACCATACACCGCGCAACGCTTGGGACGGTTCCAATCGGATCAGAAAGATATCTTCTAGGGTGTAGTAGTGTGAGGTAGCCACACGCTTCGATG
probe00398	CCCGCGTTAACCATACACCGCGCAACGCTTGGGACGGTTCCAATCGGATCGGAATTCATGCCTGCTACTATAAAACTAGACAGGTAGCCACACGCTTCGATG
probe00399	CCCGCGTTAACCATACACCGCGCAACGCTTGGGACGGTTCCAATCGGATCGTAAGGATGAGCCCTGACAGATTACCAAATCCGGTAGCCACACGCTTCGATG
probe00400	CCCGCGTTAACCATACACCGCGCAACGCTTGGGACGGTTCCAATCGGATCGACATGTGCACAACACAAGGAAAATTAGAAGTGGTAGCCACACGCTTCGATG
probe00401	CCCGCGTTAACCATACACCGCGCAACGCTTGGGACGGTTCCAATCGGATCGACTCAGCCCTCAGTTGGTAGAACTGTTTTGGGGTAGCCACACGCTTCGATG
probe00402	CCCGCGTTAACCATACACCGCGCAACGCTTGGGACGGTTCCAATCGGATCTCAGCTACTCTTACAGCACCATATCTTATTGCGGTAGCCACACGCTTCGATG
probe00403	CCCGCGTTAACCATACACCGCGCAACGCTTGGGACGGTTCCAATCGGATCGCTCTTCACCATTGTAATCATGGACTCTAAATGGTAGCCACACGCTTCGATG
probe00404	CCCGCGTTAACCATACACCGCGCAACGCTTGGGACGGTTCCAATCGGATCGAGGAATGTGAAGAGACAGATATCATGCTTATGGTAGCCACACGCTTCGATG
probe00405	CCCGCGTTAACCATACACCGCGCAACGCTTGGGACGGTTCCAATCGGATCGAGGAGATCATAGTCCAGAAAGTGAAGGTATAGGTAGCCACACGCTTCGATG
probe00406	CCCGCGTTAACCATACACCGCGCAACGCTTGGGACGGTTCCAATCGGATCAATGTGTGCAGTTGTTCATTTTGGAGACAAGGGGTAGCCACACGCTTCGATG
probe00407	CCCGCGTTAACCATACACCGCGCAACGCTTGGGACGGTTCCAATCGGATCGCAAAGTCCAGTTGCTTCAGAATAATGTACTTGGTAGCCACACGCTTCGATG
probe00408	CCCGCGTTAACCATACACCGCGCAACGCTTGGGACGGTTCCAATCGGATCCAATATAACATGCCATGGAGGTAAGGATCAAAGGTAGCCACACGCTTCGATG
probe00409	CCCGCGTTAACCATACACCGCGCAACGCTTGGGACGGTTCCAATCGGATCCACAGTGAACTTTAGCCTGCAATGCTATATTTGGTAGCCACACGCTTCGATG
probe00410	CCCGCGTTAACCATACACCGCGCAACGCTTGGGACGGTTCCAATCGGATCCATAGTTACTTGGATGTTACAGTACACACACAGGTAGCCACACGCTTCGATG
probe00411	CCCGCGTTAACCATACACCGCGCAACGCTTGGGACGGTTCCAATCGGATCGTTATTACCTGCATTCAGTTCTTCAAAATCCCGGTAGCCACACGCTTCGATG
probe00412	CCCGCGTTAACCATACACCGCGCAACGCTTGGGACGGTTCCAATCGGATCATATACATATGTGGGACATTAGGCTGTACACAGGTAGCCACACGCTTCGATG
probe00413	CCCGCGTTAACCATACACCGCGCAACGCTTGGGACGGTTCCAATCGGATCGCCTTCCTTCTCTCTATCTATCTATCTCACTCGGTAGCCACACGCTTCGATG
probe00414	CCCGCGTTAACCATACACCGCGCAACGCTTGGGACGGTTCCAATCGGATCGACAAAATCACAAAATCACACCCAGCAATAGTGGTAGCCACACGCTTCGATG
probe00415	CCCGCGTTAACCATACACCGCGCAACGCTTGGGACGGTTCCAATCGGATCGCTTGTTACTCTTTAAATGGGTCAAGAAGCAAGGTAGCCACACGCTTCGATG
probe00416	CCCGCGTTAACCATACACCGCGCAACGCTTGGGACGGTTCCAATCGGATCCTCAGGATAAGTATGCCATCTACAAAACCATTGGTAGCCACACGCTTCGATG
probe00417	CCCGCGTTAACCATACACCGCGCAACGCTTGGGACGGTTCCAATCGGATCATCCAAAGCCTGCCTCATTCGTGCATGTGGTAGGTAGCCACACGCTTCGATG
probe00418	CCCGCGTTAACCATACACCGCGCAACGCTTGGGACGGTTCCAATCGGATCGACTGGTTCCAAAAGGCTCAAATTATAAATGCGGTAGCCACACGCTTCGATG
probe00419	CCCGCGTTAACCATACACCGCGCAACGCTTGGGACGGTTCCAATCGGATCAGGCATTTGCTAGGGTAGGCTTTGACATTTCAGGTAGCCACACGCTTCGATG
probe00420	CCCGCGTTAACCATACACCGCGCAACGCTTGGGACGGTTCCAATCGGATCCCGAACTCATTCTTTCTCTCCTTGCCTGCTGCGGTAGCCACACGCTTCGATG
probe00421	CCCGCGTTAACCATACACCGCGCAACGCTTGGGACGGTTCCAATCGGATCCTGCAAGCGTAAGTACGACTCTATAAAATCTTGGTAGCCACACGCTTCGATG
probe00422	CCCGCGTTAACCATACACCGCGCAACGCTTGGGACGGTTCCAATCGGATCTGAACACTGCTCTTTATCCTACCAGAACTCTTGGTAGCCACACGCTTCGATG
probe00423	CCCGCGTTAACCATACACCGCGCAACGCTTGGGACGGTTCCAATCGGATCACCACCTTCCAAAGAGTTTGTTAGAGTTGGGAGGTAGCCACACGCTTCGATG
probe00424	CCCGCGTTAACCATACACCGCGCAACGCTTGGGACGGTTCCAATCGGATCTTAGGAAATTTTCTTGCTAGACATCTCTCCCAGGTAGCCACACGCTTCGATG
probe00425	CCCGCGTTAACCATACACCGCGCAACGCTTGGGACGGTTCCAATCGGATCGCTTCCCATTTAAACTGCAGGATAGATCATTTGGTAGCCACACGCTTCGATG
probe00426	CCCGCGTTAACCATACACCGCGCAACGCTTGGGACGGTTCCAATCGGATCAAGCTAGATTTTCTTGTCCAGGTCCCTGTCTGGGTAGCCACACGCTTCGATG
probe00427	CCCGCGTTAACCATACACCGCGCAACGCTTGGGACGGTTCCAATCGGATCGCAGATTATCTTAACTGCAGAATAGATCTCCAGGTAGCCACACGCTTCGATG
probe00428	CCCGCGTTAACCATACACCGCGCAACGCTTGGGACGGTTCCAATCGGATCAAATGTTGAGTGCAAAAGCCTTGAGTAGCTGAGGTAGCCACACGCTTCGATG
probe00429	CCCGCGTTAACCATACACCGCGCAACGCTTGGGACGGTTCCAATCGGATCTTATGCGTCTCCTAGTCATAATGCTCTCTCTCGGTAGCCACACGCTTCGATG
probe00430	CCCGCGTTAACCATACACCGCGCAACGCTTGGGACGGTTCCAATCGGATCTAAGTACTGGGTAAGAAAGGACCATCCCATTTGGTAGCCACACGCTTCGATG
probe00431	CCCGCGTTAACCATACACCGCGCAACGCTTGGGACGGTTCCAATCGGATCCCCTTAGCTTTATTCTTTTAGCAACAGTATCCGGTAGCCACACGCTTCGATG
probe00432	CCCGCGTTAACCATACACCGCGCAACGCTTGGGACGGTTCCAATCGGATCGTGTGGCTCTCCAGTGCAAAGACTAGAATATTGGTAGCCACACGCTTCGATG
probe00433	CCCGCGTTAACCATACACCGCGCAACGCTTGGGACGGTTCCAATCGGATCATAGTGTGGGATTCATAAACCTACTCAACTGAGGTAGCCACACGCTTCGATG
probe00434	CCCGCGTTAACCATACACCGCGCAACGCTTGGGACGGTTCCAATCGGATCCTCAATGGGCTAAAACACTCATCATGAAAACCGGTAGCCACACGCTTCGATG
probe00435	CCCGCGTTAACCATACACCGCGCAACGCTTGGGACGGTTCCAATCGGATCTGGCTCATATATTTGACTATCTGTGACCCTTTGGTAGCCACACGCTTCGATG
probe00436	CCCGCGTTAACCATACACCGCGCAACGCTTGGGACGGTTCCAATCGGATCGGCATATCAGTTTGGCATTTGTAGTATGACAAGGTAGCCACACGCTTCGATG
probe00437	CCCGCGTTAACCATACACCGCGCAACGCTTGGGACGGTTCCAATCGGATCTCTGAGATTAGGGAGTTCCAATGGCAGAGAGGGGTAGCCACACGCTTCGATG
probe00438	CCCGCGTTAACCATACACCGCGCAACGCTTGGGACGGTTCCAATCGGATCGTAGAAAGATGATCCTGTGGTGGGTGCTCTGGGGTAGCCACACGCTTCGATG
probe00439	CCCGCGTTAACCATACACCGCGCAACGCTTGGGACGGTTCCAATCGGATCGCATCTGGTAGCTAAAGATGTAGACTCTAGAAGGTAGCCACACGCTTCGATG
probe00440	CCCGCGTTAACCATACACCGCGCAACGCTTGGGACGGTTCCAATCGGATCTTTGCATGCAAGAAGCACTCATTAGACGCAGTGGTAGCCACACGCTTCGATG
probe00441	CCCGCGTTAACCATACACCGCGCAACGCTTGGGACGGTTCCAATCGGATCAATTAAATCCCAACCCTTAGGAGCAGATTGCTGGTAGCCACACGCTTCGATG
probe00442	CCCGCGTTAACCATACACCGCGCAACGCTTGGGACGGTTCCAATCGGATCGTGTTTAGTTATGTAGGAGTTGCACTTCAACAGGTAGCCACACGCTTCGATG
probe00443	CCCGCGTTAACCATACACCGCGCAACGCTTGGGACGGTTCCAATCGGATCAGGTGCATGGGCATATAAGCATATTAGCTAATGGTAGCCACACGCTTCGATG
probe00444	CCCGCGTTAACCATACACCGCGCAACGCTTGGGACGGTTCCAATCGGATCGCTCGGATGTTAAACTTCATGCTTACTTGACAGGTAGCCACACGCTTCGATG
probe00445	CCCGCGTTAACCATACACCGCGCAACGCTTGGGACGGTTCCAATCGGATCGCTTGCTCAAATGTGATGAATAAATTTAGGCCGGTAGCCACACGCTTCGATG
probe00446	CCCGCGTTAACCATACACCGCGCAACGCTTGGGACGGTTCCAATCGGATCAAGCTTTCAAGTGCATCTTTCATTGTGGAACAGGTAGCCACACGCTTCGATG
probe00447	CCCGCGTTAACCATACACCGCGCAACGCTTGGGACGGTTCCAATCGGATCGTTGGCTACCCTTATAACTTAACACTAAACCTGGTAGCCACACGCTTCGATG
probe00448	CCCGCGTTAACCATACACCGCGCAACGCTTGGGACGGTTCCAATCGGATCCCTAGCCTCCAATAGGTGAATATTCAAGGATTGGTAGCCACACGCTTCGATG
probe00449	CCCGCGTTAACCATACACCGCGCAACGCTTGGGACGGTTCCAATCGGATCTGTCTGGAAACTTTGCACACTTCCCTGTCGGCGGTAGCCACACGCTTCGATG
probe00450	CCCGCGTTAACCATACACCGCGCAACGCTTGGGACGGTTCCAATCGGATCTATGTTTACACAGAAGTGATGTCATGTCTGCAGGTAGCCACACGCTTCGATG
probe00451	CCCGCGTTAACCATACACCGCGCAACGCTTGGGACGGTTCCAATCGGATCCAGTCCATGATTATTTCTTTACCACTGACTTGGGTAGCCACACGCTTCGATG
probe00452	CCCGCGTTAACCATACACCGCGCAACGCTTGGGACGGTTCCAATCGGATCGGTCAACAAAGCCTGGGATGTCAAAATACAATGGTAGCCACACGCTTCGATG
probe00453	CCCGCGTTAACCATACACCGCGCAACGCTTGGGACGGTTCCAATCGGATCACACAACTCAGAACTGTCTACTGATATCTTGTGGTAGCCACACGCTTCGATG
probe00454	CCCGCGTTAACCATACACCGCGCAACGCTTGGGACGGTTCCAATCGGATCGTGGTAAGGAAAACTCCCTACTCTACTAACAAGGTAGCCACACGCTTCGATG
probe00455	CCCGCGTTAACCATACACCGCGCAACGCTTGGGACGGTTCCAATCGGATCGACAGAGAAAGGAAAAGAGTGGACTTACTTTAGGTAGCCACACGCTTCGATG
probe00456	CCCGCGTTAACCATACACCGCGCAACGCTTGGGACGGTTCCAATCGGATCCCTGTTTCCTAATGCTTGAATACCTTACAAAGGGTAGCCACACGCTTCGATG
probe00457	CCCGCGTTAACCATACACCGCGCAACGCTTGGGACGGTTCCAATCGGATCCTTATATCCTTAGGATCCAACTTCTTTTGGCTGGTAGCCACACGCTTCGATG
probe00458	CCCGCGTTAACCATACACCGCGCAACGCTTGGGACGGTTCCAATCGGATCCATAGAAGATAAGAAACTTGTTGCACCTGACTGGTAGCCACACGCTTCGATG
probe00459	CCCGCGTTAACCATACACCGCGCAACGCTTGGGACGGTTCCAATCGGATCAATTAAGTTGCCCACTGACCTATACATATGGGGGTAGCCACACGCTTCGATG
probe00460	CCCGCGTTAACCATACACCGCGCAACGCTTGGGACGGTTCCAATCGGATCGTGCATACTCCATTACTCTATTTTACACACACGGTAGCCACACGCTTCGATG
probe00461	CCCGCGTTAACCATACACCGCGCAACGCTTGGGACGGTTCCAATCGGATCACATGCTCTTACAAGGTGTAGACTCACTCATAGGTAGCCACACGCTTCGATG
probe00462	CCCGCGTTAACCATACACCGCGCAACGCTTGGGACGGTTCCAATCGGATCTGACAGAGTGTCATGGAAAGAATTCATCATGAGGTAGCCACACGCTTCGATG
probe00463	CCCGCGTTAACCATACACCGCGCAACGCTTGGGACGGTTCCAATCGGATCCAAGGCATCTGTTACTAAAAGGTAGGACTTTTGGTAGCCACACGCTTCGATG
probe00464	CCCGCGTTAACCATACACCGCGCAACGCTTGGGACGGTTCCAATCGGATCCTATGAAGCTAATTATTCAGTCACTTGGTTGGGGTAGCCACACGCTTCGATG
probe00465	CCCGCGTTAACCATACACCGCGCAACGCTTGGGACGGTTCCAATCGGATCAGAATGAGAGGCTAATTAGTCTGTGTGAGTCCGGTAGCCACACGCTTCGATG
probe00466	CCCGCGTTAACCATACACCGCGCAACGCTTGGGACGGTTCCAATCGGATCCCATATCTTGACTTAGCCATCCTTTGTGTAAAGGTAGCCACACGCTTCGATG
probe00467	CCCGCGTTAACCATACACCGCGCAACGCTTGGGACGGTTCCAATCGGATCGGTTGAAGAAAGAGAACGATGCATTAAGATGTGGTAGCCACACGCTTCGATG
probe00468	CCCGCGTTAACCATACACCGCGCAACGCTTGGGACGGTTCCAATCGGATCATGAAGGCAAGCTTAAGAAAGAGAACCGTGCAGGTAGCCACACGCTTCGATG
probe00469	CCCGCGTTAACCATACACCGCGCAACGCTTGGGACGGTTCCAATCGGATCAAAGCCTTGGAGTTGTAAGGAAGCTACTGTTTGGTAGCCACACGCTTCGATG
probe00470	CCCGCGTTAACCATACACCGCGCAACGCTTGGGACGGTTCCAATCGGATCTTCACTTTCAAGGAATGGAGATGAGGCCCAACGGTAGCCACACGCTTCGATG
probe00471	CCCGCGTTAACCATACACCGCGCAACGCTTGGGACGGTTCCAATCGGATCAGAGAGCAATGCTTTATCCACACATGCTAAGTGGTAGCCACACGCTTCGATG
probe00472	CCCGCGTTAACCATACACCGCGCAACGCTTGGGACGGTTCCAATCGGATCCCCTTTTCTTCTGTGAAAGCTATTGTGTATTGGGTAGCCACACGCTTCGATG
probe00473	CCCGCGTTAACCATACACCGCGCAACGCTTGGGACGGTTCCAATCGGATCCAAGACTGCTATATGCCAAGATTCTAAGTGACGGTAGCCACACGCTTCGATG
probe00474	CCCGCGTTAACCATACACCGCGCAACGCTTGGGACGGTTCCAATCGGATCACCACCATAAACAGATATTCTAGCTCTAGACTGGTAGCCACACGCTTCGATG
probe00475	CCCGCGTTAACCATACACCGCGCAACGCTTGGGACGGTTCCAATCGGATCCTGGGCCTCTTGAAAATATTAATCCTACCAGGGGTAGCCACACGCTTCGATG
probe00476	CCCGCGTTAACCATACACCGCGCAACGCTTGGGACGGTTCCAATCGGATCGTTTAAAGCAGGCTTAATTTTATTGAGGGTGCGGTAGCCACACGCTTCGATG
probe00477	CCCGCGTTAACCATACACCGCGCAACGCTTGGGACGGTTCCAATCGGATCCCCTGAATCCATTTCTTGTACTTCTTTTAAGGGGTAGCCACACGCTTCGATG
probe00478	CCCGCGTTAACCATACACCGCGCAACGCTTGGGACGGTTCCAATCGGATCTGAAGTAGTTGCAAACCAGGTTTATAGAAGAGGGTAGCCACACGCTTCGATG
probe00479	CCCGCGTTAACCATACACCGCGCAACGCTTGGGACGGTTCCAATCGGATCCAATTCAGTTCATACAGTCAACGGAAACTTACGGTAGCCACACGCTTCGATG
probe00480	CCCGCGTTAACCATACACCGCGCAACGCTTGGGACGGTTCCAATCGGATCCATTCCTTTGTCAAATCTTTGAGAGAGGGACAGGTAGCCACACGCTTCGATG
probe00481	CCCGCGTTAACCATACACCGCGCAACGCTTGGGACGGTTCCAATCGGATCGGTGGTATTTGGTCTGCATTGCTATGTTATAAGGTAGCCACACGCTTCGATG
probe00482	CCCGCGTTAACCATACACCGCGCAACGCTTGGGACGGTTCCAATCGGATCCTAGGCCATATGGTTTATTCCTGGAGCTGGCGGGTAGCCACACGCTTCGATG
probe00483	CCCGCGTTAACCATACACCGCGCAACGCTTGGGACGGTTCCAATCGGATCGAGACAAACGTGGTCCTTAAACAGAGACAAATGGTAGCCACACGCTTCGATG
probe00484	CCCGCGTTAACCATACACCGCGCAACGCTTGGGACGGTTCCAATCGGATCCGAGTAGAAATATTAGATGGCCAAAGAATGGAGGTAGCCACACGCTTCGATG
probe00485	CCCGCGTTAACCATACACCGCGCAACGCTTGGGACGGTTCCAATCGGATCGCCATATTGGCCAGTCAATATTTGAGAGATTTGGTAGCCACACGCTTCGATG
probe00486	CCCGCGTTAACCATACACCGCGCAACGCTTGGGACGGTTCCAATCGGATCCAACTACAATGAAGGACCTAGCATAACATTGTGGTAGCCACACGCTTCGATG
probe00487	CCCGCGTTAACCATACACCGCGCAACGCTTGGGACGGTTCCAATCGGATCAGCTTCTCCTCTTTCCTAACAACAGCCACTCCGGTAGCCACACGCTTCGATG
probe00488	CCCGCGTTAACCATACACCGCGCAACGCTTGGGACGGTTCCAATCGGATCTAGCCTACAATGTAACTGCTAAATTGGAAAGCGGTAGCCACACGCTTCGATG
probe00489	CCCGCGTTAACCATACACCGCGCAACGCTTGGGACGGTTCCAATCGGATCTGTGACTGTGATAAAAGGGCCAAGGCTTCAGCGGTAGCCACACGCTTCGATG
probe00490	CCCGCGTTAACCATACACCGCGCAACGCTTGGGACGGTTCCAATCGGATCTTTGTATCCTAGTAGTCTCTGGTGGTCTGTGAGGTAGCCACACGCTTCGATG
probe00491	CCCGCGTTAACCATACACCGCGCAACGCTTGGGACGGTTCCAATCGGATCACCAGCCACTATAGTAGGATCTAATAGATGTAGGTAGCCACACGCTTCGATG
probe00492	CCCGCGTTAACCATACACCGCGCAACGCTTGGGACGGTTCCAATCGGATCGCCATTCTCAGGAAGAGTTCTTGAATTCTATTGGTAGCCACACGCTTCGATG
probe00493	CCCGCGTTAACCATACACCGCGCAACGCTTGGGACGGTTCCAATCGGATCGCAGGGAGTGTGGAATAAGTATTATTTTCACAGGTAGCCACACGCTTCGATG
probe00494	CCCGCGTTAACCATACACCGCGCAACGCTTGGGACGGTTCCAATCGGATCATGTTGATTGCGGCACCACCTCCAGTAAGGATGGTAGCCACACGCTTCGATG
probe00495	CCCGCGTTAACCATACACCGCGCAACGCTTGGGACGGTTCCAATCGGATCATTGCTCATGTGTCATCGGAATTAGGTTTTGGGGTAGCCACACGCTTCGATG
probe00496	CCCGCGTTAACCATACACCGCGCAACGCTTGGGACGGTTCCAATCGGATCGAGAAACCGTATCTCAAGCTAACTAACTAACTGGTAGCCACACGCTTCGATG
probe00497	CCCGCGTTAACCATACACCGCGCAACGCTTGGGACGGTTCCAATCGGATCCATTCTGCCTGGATGTTTTACTGAAAACACCGGGTAGCCACACGCTTCGATG
probe00498	CCCGCGTTAACCATACACCGCGCAACGCTTGGGACGGTTCCAATCGGATCTTGTTGCGTCTGTTCTATTTCACTGTCTCACTGGTAGCCACACGCTTCGATG
probe00499	CCCGCGTTAACCATACACCGCGCAACGCTTGGGACGGTTCCAATCGGATCTCACCACCAAATCCTTACCCACCTGACCTCAAGGTAGCCACACGCTTCGATG
probe00500	CCCGCGTTAACCATACACCGCGCAACGCTTGGGACGGTTCCAATCGGATCGTCTGTGGTAGTTGATAAGAAGTGGAATTCTAGGTAGCCACACGCTTCGATG

## Sheet: Oligopaint FISH probes for F
Secondary probe for F	CGAATGCTCTGGCCTCGAACGAACGATAGC	Cy5/C3
probe00501	CCCGCGTTAACCATACACCGCGAATGCTCTGGCCTCGAACGAACGATAGCTGGTGTGGTTGACAGTATGGATAAAGACACCTGGTAGCCACACGCTTCGATG
probe00502	CCCGCGTTAACCATACACCGCGAATGCTCTGGCCTCGAACGAACGATAGCAAAAGGTGGCTGTTGCTCGAAGAGGTTATGTGGGTAGCCACACGCTTCGATG
probe00503	CCCGCGTTAACCATACACCGCGAATGCTCTGGCCTCGAACGAACGATAGCTTGGCTCCGTTCCAGAGCCTGTAGCCTCTTACGGTAGCCACACGCTTCGATG
probe00504	CCCGCGTTAACCATACACCGCGAATGCTCTGGCCTCGAACGAACGATAGCTGCTGAAGACTTGGTGCTCTGATCTTAGATAAGGTAGCCACACGCTTCGATG
probe00505	CCCGCGTTAACCATACACCGCGAATGCTCTGGCCTCGAACGAACGATAGCTGCTTTCTGTGCCTGAGGTCATTGGGAATTGAGGTAGCCACACGCTTCGATG
probe00506	CCCGCGTTAACCATACACCGCGAATGCTCTGGCCTCGAACGAACGATAGCGTTGCCCTTGTCAGTGGGAGGTGATCTCTCTGGGTAGCCACACGCTTCGATG
probe00507	CCCGCGTTAACCATACACCGCGAATGCTCTGGCCTCGAACGAACGATAGCGGTCAGGGCGAAGGATTTGTTTGTTTGATATAGGTAGCCACACGCTTCGATG
probe00508	CCCGCGTTAACCATACACCGCGAATGCTCTGGCCTCGAACGAACGATAGCGTTGTCAGCTGTCTGACCTGAGTGCTGGGAACGGTAGCCACACGCTTCGATG
probe00509	CCCGCGTTAACCATACACCGCGAATGCTCTGGCCTCGAACGAACGATAGCACCATACCTGTCCTTAGCTGAAGCTGGTGAACGGTAGCCACACGCTTCGATG
probe00510	CCCGCGTTAACCATACACCGCGAATGCTCTGGCCTCGAACGAACGATAGCGCACCGGATGGCAGAGAAGTATGCGCCCTCCTGGTAGCCACACGCTTCGATG
probe00511	CCCGCGTTAACCATACACCGCGAATGCTCTGGCCTCGAACGAACGATAGCCTCATTTCCTCACTGTGTCTGGGCTTCCCACTGGTAGCCACACGCTTCGATG
probe00512	CCCGCGTTAACCATACACCGCGAATGCTCTGGCCTCGAACGAACGATAGCATGTGAAATATGGCAGCTGTGTCTTCTCTGTGGGTAGCCACACGCTTCGATG
probe00513	CCCGCGTTAACCATACACCGCGAATGCTCTGGCCTCGAACGAACGATAGCGAGCCCTTGAAAACACCTCAAGGTCTCTCTCTGGTAGCCACACGCTTCGATG
probe00514	CCCGCGTTAACCATACACCGCGAATGCTCTGGCCTCGAACGAACGATAGCGTGGACTCAGGGAAGTCAACCTTGCTTGGAGTGGTAGCCACACGCTTCGATG
probe00515	CCCGCGTTAACCATACACCGCGAATGCTCTGGCCTCGAACGAACGATAGCTGCATGGGCTCAACGGGACTCAGTGGGCTCTGGGTAGCCACACGCTTCGATG
probe00516	CCCGCGTTAACCATACACCGCGAATGCTCTGGCCTCGAACGAACGATAGCAAAATGGGCTAAAGGTTATGAGACAGGGACTAGGTAGCCACACGCTTCGATG
probe00517	CCCGCGTTAACCATACACCGCGAATGCTCTGGCCTCGAACGAACGATAGCAATACCTGCACACCACCATCTTTGGCCTCACCGGTAGCCACACGCTTCGATG
probe00518	CCCGCGTTAACCATACACCGCGAATGCTCTGGCCTCGAACGAACGATAGCTCAGTAAAGTGGACCTGTGTGCTAAGACCACAGGTAGCCACACGCTTCGATG
probe00519	CCCGCGTTAACCATACACCGCGAATGCTCTGGCCTCGAACGAACGATAGCTCTCCCTTAAAGCCTTGGTGGACAGGGAAGGCGGTAGCCACACGCTTCGATG
probe00520	CCCGCGTTAACCATACACCGCGAATGCTCTGGCCTCGAACGAACGATAGCGTCCACATTCCTGACTTGCTCACAGTCAGAAAGGTAGCCACACGCTTCGATG
probe00521	CCCGCGTTAACCATACACCGCGAATGCTCTGGCCTCGAACGAACGATAGCACCTTCTTAAAGTCTTCCTGAATATCCTGCCGGGTAGCCACACGCTTCGATG
probe00522	CCCGCGTTAACCATACACCGCGAATGCTCTGGCCTCGAACGAACGATAGCGCCCAGTTCTGACAAAGCCTGAGCATAGTTACGGTAGCCACACGCTTCGATG
probe00523	CCCGCGTTAACCATACACCGCGAATGCTCTGGCCTCGAACGAACGATAGCACTATCCAGGTGACTGCCTCGTCGCTACCCACGGTAGCCACACGCTTCGATG
probe00524	CCCGCGTTAACCATACACCGCGAATGCTCTGGCCTCGAACGAACGATAGCAGGAAAACACTGCATTCAGCTAGCATCTCAAAGGTAGCCACACGCTTCGATG
probe00525	CCCGCGTTAACCATACACCGCGAATGCTCTGGCCTCGAACGAACGATAGCCCAGCCATTACTGCTGGCCCTCAGAATCCAAAGGTAGCCACACGCTTCGATG
probe00526	CCCGCGTTAACCATACACCGCGAATGCTCTGGCCTCGAACGAACGATAGCTGACCTTGGCAAAGAAGTCAGAGGGAGCTATGGGTAGCCACACGCTTCGATG
probe00527	CCCGCGTTAACCATACACCGCGAATGCTCTGGCCTCGAACGAACGATAGCCGCAACCGCTCTGCGTGTCGTGTTCTTCGAGCGGTAGCCACACGCTTCGATG
probe00528	CCCGCGTTAACCATACACCGCGAATGCTCTGGCCTCGAACGAACGATAGCCTAGAAGACTGTCTACTGAGTGAGAAGCATCTGGTAGCCACACGCTTCGATG
probe00529	CCCGCGTTAACCATACACCGCGAATGCTCTGGCCTCGAACGAACGATAGCTCAAAACACAGGTCCTTAAATTCCCACGGTGCGGTAGCCACACGCTTCGATG
probe00530	CCCGCGTTAACCATACACCGCGAATGCTCTGGCCTCGAACGAACGATAGCACCTTGAACTGTTCCTTCCCAGGGCATGGTCAGGTAGCCACACGCTTCGATG
probe00531	CCCGCGTTAACCATACACCGCGAATGCTCTGGCCTCGAACGAACGATAGCGGTGACAGTACATGTGGGCAACGTACGTCAAAGGTAGCCACACGCTTCGATG
probe00532	CCCGCGTTAACCATACACCGCGAATGCTCTGGCCTCGAACGAACGATAGCGACTCCATCTGAGGAGGGAAGCCTAACACCAGGGTAGCCACACGCTTCGATG
probe00533	CCCGCGTTAACCATACACCGCGAATGCTCTGGCCTCGAACGAACGATAGCGACCACTTTTCTCCTGAAGGACAAGCTGCGGAGGTAGCCACACGCTTCGATG
probe00534	CCCGCGTTAACCATACACCGCGAATGCTCTGGCCTCGAACGAACGATAGCCGGTCATGTCACGGATGTACAAGCCATCACAGGGTAGCCACACGCTTCGATG
probe00535	CCCGCGTTAACCATACACCGCGAATGCTCTGGCCTCGAACGAACGATAGCGGGAGAGGAGTGTCTGCTGCCGCTTGCTTCCTGGTAGCCACACGCTTCGATG
probe00536	CCCGCGTTAACCATACACCGCGAATGCTCTGGCCTCGAACGAACGATAGCTGGAGGGAGGAGAACACAGCCATCTTGGCCCAGGTAGCCACACGCTTCGATG
probe00537	CCCGCGTTAACCATACACCGCGAATGCTCTGGCCTCGAACGAACGATAGCAAGACAGTGCTCTACCCACCTGGTGGACCCAGGGTAGCCACACGCTTCGATG
probe00538	CCCGCGTTAACCATACACCGCGAATGCTCTGGCCTCGAACGAACGATAGCCTCTCCTTCCACAGTTATGTTGGCTTCCATGCGGTAGCCACACGCTTCGATG
probe00539	CCCGCGTTAACCATACACCGCGAATGCTCTGGCCTCGAACGAACGATAGCGGGATTTGTTGGAAGATTCTCTGCATAATAGAGGTAGCCACACGCTTCGATG
probe00540	CCCGCGTTAACCATACACCGCGAATGCTCTGGCCTCGAACGAACGATAGCAAGTCATCTGTCATCTCATTGGCTGTTCTTGTGGTAGCCACACGCTTCGATG
probe00541	CCCGCGTTAACCATACACCGCGAATGCTCTGGCCTCGAACGAACGATAGCCATTGTACATACCACATTGTGTGCCTGTCAGCGGTAGCCACACGCTTCGATG
probe00542	CCCGCGTTAACCATACACCGCGAATGCTCTGGCCTCGAACGAACGATAGCGGCCACTTTAGCTAGTCCTCAGTCCTTCCTAGGGTAGCCACACGCTTCGATG
probe00543	CCCGCGTTAACCATACACCGCGAATGCTCTGGCCTCGAACGAACGATAGCATTAAACAGGGCCTGAGTACTAATCCTAGCAAGGTAGCCACACGCTTCGATG
probe00544	CCCGCGTTAACCATACACCGCGAATGCTCTGGCCTCGAACGAACGATAGCAAACCATACACACTAAGGCTGAATCTAGGCCTGGTAGCCACACGCTTCGATG
probe00545	CCCGCGTTAACCATACACCGCGAATGCTCTGGCCTCGAACGAACGATAGCATGTTTAATCCCATCACTTAAAGCAGAGGCAGGGTAGCCACACGCTTCGATG
probe00546	CCCGCGTTAACCATACACCGCGAATGCTCTGGCCTCGAACGAACGATAGCTTGTAGCACAATGCTACTTTCTCAGCACTGTTGGTAGCCACACGCTTCGATG
probe00547	CCCGCGTTAACCATACACCGCGAATGCTCTGGCCTCGAACGAACGATAGCATCCTCCACCTGACTCCTCCAACTTATCTCTAGGTAGCCACACGCTTCGATG
probe00548	CCCGCGTTAACCATACACCGCGAATGCTCTGGCCTCGAACGAACGATAGCAATTCCATATTCGCCTGCCACCATCTTCAGAAGGTAGCCACACGCTTCGATG
probe00549	CCCGCGTTAACCATACACCGCGAATGCTCTGGCCTCGAACGAACGATAGCTCACCAAGGATGATTTTAACTCCAGACTGAGTGGTAGCCACACGCTTCGATG
probe00550	CCCGCGTTAACCATACACCGCGAATGCTCTGGCCTCGAACGAACGATAGCGTGGGACAGGCACCATGCACCTAGACCTCAGCGGTAGCCACACGCTTCGATG
probe00551	CCCGCGTTAACCATACACCGCGAATGCTCTGGCCTCGAACGAACGATAGCAAAAGTATGCAAGCCAGGCCTCAAAGAGTACAGGTAGCCACACGCTTCGATG
probe00552	CCCGCGTTAACCATACACCGCGAATGCTCTGGCCTCGAACGAACGATAGCGCTAAACGCGGTGAATTTCAAATCTTTCAAAGGGTAGCCACACGCTTCGATG
probe00553	CCCGCGTTAACCATACACCGCGAATGCTCTGGCCTCGAACGAACGATAGCGTCATGTAATTTATCAGAAAAGCCTGCATGGCGGTAGCCACACGCTTCGATG
probe00554	CCCGCGTTAACCATACACCGCGAATGCTCTGGCCTCGAACGAACGATAGCTGCCGTCCTAGACAAGTGAGCTCTATCTCCAGGGTAGCCACACGCTTCGATG
probe00555	CCCGCGTTAACCATACACCGCGAATGCTCTGGCCTCGAACGAACGATAGCCTAAGGCGCTTACTACTGGAAGCCGAGGGACTGGTAGCCACACGCTTCGATG
probe00556	CCCGCGTTAACCATACACCGCGAATGCTCTGGCCTCGAACGAACGATAGCGTCACACTTCTCACAGAGCACTTGGTCCTCAGGGTAGCCACACGCTTCGATG
probe00557	CCCGCGTTAACCATACACCGCGAATGCTCTGGCCTCGAACGAACGATAGCCTGGCAGACAGCTTGGTTGCGCTGCAGGGCTGGGTAGCCACACGCTTCGATG
probe00558	CCCGCGTTAACCATACACCGCGAATGCTCTGGCCTCGAACGAACGATAGCCAAGTGAAGGCTTGGATGATAACTTCTCTGTGGGTAGCCACACGCTTCGATG
probe00559	CCCGCGTTAACCATACACCGCGAATGCTCTGGCCTCGAACGAACGATAGCGCCTCTTTAGAGGTTGGTACAGCTGGGCCAGAGGTAGCCACACGCTTCGATG
probe00560	CCCGCGTTAACCATACACCGCGAATGCTCTGGCCTCGAACGAACGATAGCTGGTAGCGCAGAGGAAGAGCATTGTGAGAGGAGGTAGCCACACGCTTCGATG
probe00561	CCCGCGTTAACCATACACCGCGAATGCTCTGGCCTCGAACGAACGATAGCCAGCATTTCACAGCCATTAGTGTGTATCATATGGTAGCCACACGCTTCGATG
probe00562	CCCGCGTTAACCATACACCGCGAATGCTCTGGCCTCGAACGAACGATAGCGTAACTCTAGCTGGTCTGGAACTATGTAGACCGGTAGCCACACGCTTCGATG
probe00563	CCCGCGTTAACCATACACCGCGAATGCTCTGGCCTCGAACGAACGATAGCCCACAGCTAGACAGCCTGGATTTGGTTTGTAGGGTAGCCACACGCTTCGATG
probe00564	CCCGCGTTAACCATACACCGCGAATGCTCTGGCCTCGAACGAACGATAGCGCCAGGCAATGGTAGCTACACAGAAATCCTGTGGTAGCCACACGCTTCGATG
probe00565	CCCGCGTTAACCATACACCGCGAATGCTCTGGCCTCGAACGAACGATAGCGTACTAGAGCCAAGGCAGAAAGATGAGTTCAAGGTAGCCACACGCTTCGATG
probe00566	CCCGCGTTAACCATACACCGCGAATGCTCTGGCCTCGAACGAACGATAGCGTCCTGCAATGGTTTTCAAATAAGGATTCCTAGGTAGCCACACGCTTCGATG
probe00567	CCCGCGTTAACCATACACCGCGAATGCTCTGGCCTCGAACGAACGATAGCTAGCTTTGACTTTTGTAGATCAGGCTGGACTTGGTAGCCACACGCTTCGATG
probe00568	CCCGCGTTAACCATACACCGCGAATGCTCTGGCCTCGAACGAACGATAGCTTACAGTTCCTGATGGCAGCAAATGCGTCCTGGGTAGCCACACGCTTCGATG
probe00569	CCCGCGTTAACCATACACCGCGAATGCTCTGGCCTCGAACGAACGATAGCGCCACGCGGTCATTCTGTGGAGAGAGAAGGGTGGTAGCCACACGCTTCGATG
probe00570	CCCGCGTTAACCATACACCGCGAATGCTCTGGCCTCGAACGAACGATAGCGATCTCTAGGAGTTTAGTCATCCTGGTCTACAGGTAGCCACACGCTTCGATG
probe00571	CCCGCGTTAACCATACACCGCGAATGCTCTGGCCTCGAACGAACGATAGCTAGCCTGGTTTACAAAGCCAAGGCTACACAGAGGTAGCCACACGCTTCGATG
probe00572	CCCGCGTTAACCATACACCGCGAATGCTCTGGCCTCGAACGAACGATAGCGGCATGACAGTACCCGAGGGAGAAGAACCTGAGGTAGCCACACGCTTCGATG
probe00573	CCCGCGTTAACCATACACCGCGAATGCTCTGGCCTCGAACGAACGATAGCGAGAGAGACAAACAAAACCACCAAAGAGTATTGGTAGCCACACGCTTCGATG
probe00574	CCCGCGTTAACCATACACCGCGAATGCTCTGGCCTCGAACGAACGATAGCTCTTCTGCCTAGATTATTCTTAAACCAGCAGAGGTAGCCACACGCTTCGATG
probe00575	CCCGCGTTAACCATACACCGCGAATGCTCTGGCCTCGAACGAACGATAGCTAAGGCTCTGTGTTGGTTTGTATATGCTTGGCGGTAGCCACACGCTTCGATG
probe00576	CCCGCGTTAACCATACACCGCGAATGCTCTGGCCTCGAACGAACGATAGCCCTAGTTCCCTTCAGATCAAGATGTAGAACTCGGTAGCCACACGCTTCGATG
probe00577	CCCGCGTTAACCATACACCGCGAATGCTCTGGCCTCGAACGAACGATAGCAAAAGATGCTAGTAAGACTATCCAAGCCGGGCGGTAGCCACACGCTTCGATG
probe00578	CCCGCGTTAACCATACACCGCGAATGCTCTGGCCTCGAACGAACGATAGCAGATAGGAGTGAGCTGCCTGCCATGTGGGTGCGGTAGCCACACGCTTCGATG
probe00579	CCCGCGTTAACCATACACCGCGAATGCTCTGGCCTCGAACGAACGATAGCTCTCGGCCACCCACAAAACTAGAGTATAAGGGGGTAGCCACACGCTTCGATG
probe00580	CCCGCGTTAACCATACACCGCGAATGCTCTGGCCTCGAACGAACGATAGCGAGAGTGCACTTAAATCCTGCAGAGGACAGAGGGTAGCCACACGCTTCGATG
probe00581	CCCGCGTTAACCATACACCGCGAATGCTCTGGCCTCGAACGAACGATAGCAAATTTTAGGATTCCCACCAGGCTTGGGACCAGGTAGCCACACGCTTCGATG
probe00582	CCCGCGTTAACCATACACCGCGAATGCTCTGGCCTCGAACGAACGATAGCGCATTGGAGGCTAGGTAGTCACCCACCCACTGGGTAGCCACACGCTTCGATG
probe00583	CCCGCGTTAACCATACACCGCGAATGCTCTGGCCTCGAACGAACGATAGCCTGTCTGTTTCTCTCCCTTACACTGGAAGTAGGGTAGCCACACGCTTCGATG
probe00584	CCCGCGTTAACCATACACCGCGAATGCTCTGGCCTCGAACGAACGATAGCGATAATGGCCCAGAGTAGAAATAACCCAAATAGGTAGCCACACGCTTCGATG
probe00585	CCCGCGTTAACCATACACCGCGAATGCTCTGGCCTCGAACGAACGATAGCGCATGGTCTCGTTACAGCAAATAGCCAGGTACGGTAGCCACACGCTTCGATG
probe00586	CCCGCGTTAACCATACACCGCGAATGCTCTGGCCTCGAACGAACGATAGCAAGGCTAACTGTAAAGCTGTGTGCAGTGGCACGGTAGCCACACGCTTCGATG
probe00587	CCCGCGTTAACCATACACCGCGAATGCTCTGGCCTCGAACGAACGATAGCAGCAGTGTTACACATCATTAGTCCCAGCATGCGGTAGCCACACGCTTCGATG
probe00588	CCCGCGTTAACCATACACCGCGAATGCTCTGGCCTCGAACGAACGATAGCGATGCCTAACTTGGGAGGTAGCAGAAGCAGGTGGTAGCCACACGCTTCGATG
probe00589	CCCGCGTTAACCATACACCGCGAATGCTCTGGCCTCGAACGAACGATAGCATAGAACAGACTCCACAAGTGAGTCCTCTGGCGGTAGCCACACGCTTCGATG
probe00590	CCCGCGTTAACCATACACCGCGAATGCTCTGGCCTCGAACGAACGATAGCCCACTAATCCTTTTCATGTTGCAGGAGATTTTGGTAGCCACACGCTTCGATG
probe00591	CCCGCGTTAACCATACACCGCGAATGCTCTGGCCTCGAACGAACGATAGCGGATGATCTTAACGTCTGGTATTTCTTAGGTGGGTAGCCACACGCTTCGATG
probe00592	CCCGCGTTAACCATACACCGCGAATGCTCTGGCCTCGAACGAACGATAGCAGCTGGCTAAGTCCTGCCTGTAATCCTAGAAAGGTAGCCACACGCTTCGATG
probe00593	CCCGCGTTAACCATACACCGCGAATGCTCTGGCCTCGAACGAACGATAGCCTCTATCTTCTCTGTTTCTTCTCCACAGGGAAGGTAGCCACACGCTTCGATG
probe00594	CCCGCGTTAACCATACACCGCGAATGCTCTGGCCTCGAACGAACGATAGCGGATCCCTGTAACGAATCATGGAGCTCTTGATGGTAGCCACACGCTTCGATG
probe00595	CCCGCGTTAACCATACACCGCGAATGCTCTGGCCTCGAACGAACGATAGCTGAGTCGGCAGTAAGAGTGCTTGCGGTGCAAGGGTAGCCACACGCTTCGATG
probe00596	CCCGCGTTAACCATACACCGCGAATGCTCTGGCCTCGAACGAACGATAGCGAGAGAACCAGGTAGGGTAATAAAGCAGTCATGGTAGCCACACGCTTCGATG
probe00597	CCCGCGTTAACCATACACCGCGAATGCTCTGGCCTCGAACGAACGATAGCAGGCTCCAAGCCCTCACTTCACTTGTCCTGACGGTAGCCACACGCTTCGATG
probe00598	CCCGCGTTAACCATACACCGCGAATGCTCTGGCCTCGAACGAACGATAGCAGGACTTTGAAGTTCCTACTTACAAAAGAGACGGTAGCCACACGCTTCGATG
probe00599	CCCGCGTTAACCATACACCGCGAATGCTCTGGCCTCGAACGAACGATAGCTTTAAAAGCAGCAGTGTTCTGTGGAGAAGGCCGGTAGCCACACGCTTCGATG
probe00600	CCCGCGTTAACCATACACCGCGAATGCTCTGGCCTCGAACGAACGATAGCGTGTTCAATACCTCGACACATGGCATACAGCCGGTAGCCACACGCTTCGATG
probe00601	CCCGCGTTAACCATACACCGCGAATGCTCTGGCCTCGAACGAACGATAGCCCTACCAGGCCTATAGATTCGAGCCACATGCTGGTAGCCACACGCTTCGATG
probe00602	CCCGCGTTAACCATACACCGCGAATGCTCTGGCCTCGAACGAACGATAGCCTCTCCTGGAAATTAAGTAGACCTGGCTGGCCGGTAGCCACACGCTTCGATG
probe00603	CCCGCGTTAACCATACACCGCGAATGCTCTGGCCTCGAACGAACGATAGCTGTCCTAGCACTTGTGAGGTGGAGGCAAAAGGGGTAGCCACACGCTTCGATG
probe00604	CCCGCGTTAACCATACACCGCGAATGCTCTGGCCTCGAACGAACGATAGCCCTAGTCCTACTTTCTAAAGCCAAACCACCATGGTAGCCACACGCTTCGATG
probe00605	CCCGCGTTAACCATACACCGCGAATGCTCTGGCCTCGAACGAACGATAGCCACACAAAATGGGATGAGGAGCCTGGTCATGCGGTAGCCACACGCTTCGATG
probe00606	CCCGCGTTAACCATACACCGCGAATGCTCTGGCCTCGAACGAACGATAGCGCCTGGTGCTTTTCTAACATGTACAAGGCCCTGGTAGCCACACGCTTCGATG
probe00607	CCCGCGTTAACCATACACCGCGAATGCTCTGGCCTCGAACGAACGATAGCTCCCAAACCACGACATGACCTCATGGAACACAGGTAGCCACACGCTTCGATG
probe00608	CCCGCGTTAACCATACACCGCGAATGCTCTGGCCTCGAACGAACGATAGCTCAAGTTTGAATCTGGCGTGGGCTATCTGGCCGGTAGCCACACGCTTCGATG
probe00609	CCCGCGTTAACCATACACCGCGAATGCTCTGGCCTCGAACGAACGATAGCGTATTCTATCCCAAGGACTTCAATGACAGAAGGGTAGCCACACGCTTCGATG
probe00610	CCCGCGTTAACCATACACCGCGAATGCTCTGGCCTCGAACGAACGATAGCAGGGCTCCGAAACTCAGCAAACAGCCTTGCTGGGTAGCCACACGCTTCGATG
probe00611	CCCGCGTTAACCATACACCGCGAATGCTCTGGCCTCGAACGAACGATAGCCATCACTGATTTGTTATCAAGTCAACTGTACGGGTAGCCACACGCTTCGATG
probe00612	CCCGCGTTAACCATACACCGCGAATGCTCTGGCCTCGAACGAACGATAGCAAACAGGCAAAGCTACAGAAGACCCTGTCTTGGGTAGCCACACGCTTCGATG
probe00613	CCCGCGTTAACCATACACCGCGAATGCTCTGGCCTCGAACGAACGATAGCACGGACCCTGGCCTGGCTTCCTTGGTTTCCTGGGTAGCCACACGCTTCGATG
probe00614	CCCGCGTTAACCATACACCGCGAATGCTCTGGCCTCGAACGAACGATAGCCTGACAAACCTGGAAACCTTGGCTGAGCCAGGGGTAGCCACACGCTTCGATG
probe00615	CCCGCGTTAACCATACACCGCGAATGCTCTGGCCTCGAACGAACGATAGCCTAGAGTGAGACCCTATTGTAATAAGCAAGCAGGTAGCCACACGCTTCGATG
probe00616	CCCGCGTTAACCATACACCGCGAATGCTCTGGCCTCGAACGAACGATAGCGAGACTTGCCTCAGCATCCTCCCAGGAGAAGGGGTAGCCACACGCTTCGATG
probe00617	CCCGCGTTAACCATACACCGCGAATGCTCTGGCCTCGAACGAACGATAGCCCAACAGAGCTCCCTCTGCCTGTTTCCCAAGTGGTAGCCACACGCTTCGATG
probe00618	CCCGCGTTAACCATACACCGCGAATGCTCTGGCCTCGAACGAACGATAGCTGTGTGTGTATGTTCACACATAGGCTAGAGGAGGTAGCCACACGCTTCGATG
probe00619	CCCGCGTTAACCATACACCGCGAATGCTCTGGCCTCGAACGAACGATAGCCGCTCGCCTTCCTCCACAGCCCTGAGGTTACAGGTAGCCACACGCTTCGATG
probe00620	CCCGCGTTAACCATACACCGCGAATGCTCTGGCCTCGAACGAACGATAGCGAATCTGTTTAAGTATAGCTCCTGCCGTTGTCGGTAGCCACACGCTTCGATG
probe00621	CCCGCGTTAACCATACACCGCGAATGCTCTGGCCTCGAACGAACGATAGCGGAACTAGTTATTTATACCAGGCTGGTCTTAAGGTAGCCACACGCTTCGATG
probe00622	CCCGCGTTAACCATACACCGCGAATGCTCTGGCCTCGAACGAACGATAGCGATTATCCACAGGGACATGATGGGATTGAAGGGGTAGCCACACGCTTCGATG
probe00623	CCCGCGTTAACCATACACCGCGAATGCTCTGGCCTCGAACGAACGATAGCAAGTTTTGCCAGGACCTGGAAGAAAAGAGAGCGGTAGCCACACGCTTCGATG
probe00624	CCCGCGTTAACCATACACCGCGAATGCTCTGGCCTCGAACGAACGATAGCGAAAACCAGAGAAGAAACTTAAGGTCACTTCTGGTAGCCACACGCTTCGATG
probe00625	CCCGCGTTAACCATACACCGCGAATGCTCTGGCCTCGAACGAACGATAGCATTCTTGGTTGTCACTTTGACCACACCTGGATGGTAGCCACACGCTTCGATG
probe00626	CCCGCGTTAACCATACACCGCGAATGCTCTGGCCTCGAACGAACGATAGCCTATATAAAGAACACAGGAGGAACCTTGCTCTGGTAGCCACACGCTTCGATG
probe00627	CCCGCGTTAACCATACACCGCGAATGCTCTGGCCTCGAACGAACGATAGCGCTCCGAGGACTGAACAACTATTAGATTCTTGGGTAGCCACACGCTTCGATG
probe00628	CCCGCGTTAACCATACACCGCGAATGCTCTGGCCTCGAACGAACGATAGCCCACTGCTATTGAGAACCCATGGTCTCTCTATGGTAGCCACACGCTTCGATG
probe00629	CCCGCGTTAACCATACACCGCGAATGCTCTGGCCTCGAACGAACGATAGCCCGTTAGAGGGAGGAAAGGCCGGCAACAGCCTGGTAGCCACACGCTTCGATG
probe00630	CCCGCGTTAACCATACACCGCGAATGCTCTGGCCTCGAACGAACGATAGCGAACACTGAGAATTGTCTATGTTCCCTATTGTGGTAGCCACACGCTTCGATG
probe00631	CCCGCGTTAACCATACACCGCGAATGCTCTGGCCTCGAACGAACGATAGCAGTTTTAGGTTCAGAGAGAGACCCTGCCTCAAGGTAGCCACACGCTTCGATG
probe00632	CCCGCGTTAACCATACACCGCGAATGCTCTGGCCTCGAACGAACGATAGCCCCTACAATCGCAGACCTTTGGGAGGGAGAGAGGTAGCCACACGCTTCGATG
probe00633	CCCGCGTTAACCATACACCGCGAATGCTCTGGCCTCGAACGAACGATAGCGAATGCTTCTCTTGGAAGTCTACAGTAAGCCTGGTAGCCACACGCTTCGATG
probe00634	CCCGCGTTAACCATACACCGCGAATGCTCTGGCCTCGAACGAACGATAGCAGCCTGAGGTCTGGAGAGGTGGGATCATCACTGGTAGCCACACGCTTCGATG
probe00635	CCCGCGTTAACCATACACCGCGAATGCTCTGGCCTCGAACGAACGATAGCGCTCTGGCTATTCTAGAACTCCCACTATAGACGGTAGCCACACGCTTCGATG
probe00636	CCCGCGTTAACCATACACCGCGAATGCTCTGGCCTCGAACGAACGATAGCCTAAGTCTGCACTATAAAATCACCCAGTGACAGGTAGCCACACGCTTCGATG
probe00637	CCCGCGTTAACCATACACCGCGAATGCTCTGGCCTCGAACGAACGATAGCTCCCAGACTAGCTGTGAACTCAGCAATCTGCCGGTAGCCACACGCTTCGATG
probe00638	CCCGCGTTAACCATACACCGCGAATGCTCTGGCCTCGAACGAACGATAGCCAGTCAGAAGGTAGAGGGAGTAGGATCCACTGGGTAGCCACACGCTTCGATG
probe00639	CCCGCGTTAACCATACACCGCGAATGCTCTGGCCTCGAACGAACGATAGCCACAGCAAAGGAAATACAGACATGTTGGTTTAGGTAGCCACACGCTTCGATG
probe00640	CCCGCGTTAACCATACACCGCGAATGCTCTGGCCTCGAACGAACGATAGCTCAGTGACTACTGCATCCCTCCACAGCTGCCAGGTAGCCACACGCTTCGATG
probe00641	CCCGCGTTAACCATACACCGCGAATGCTCTGGCCTCGAACGAACGATAGCGCCCATCCTCCCTGCCACCTCCTGACAGAGCAGGTAGCCACACGCTTCGATG
probe00642	CCCGCGTTAACCATACACCGCGAATGCTCTGGCCTCGAACGAACGATAGCCACTTCAAAACAGTTTCCTGTATCACTTCAACGGTAGCCACACGCTTCGATG
probe00643	CCCGCGTTAACCATACACCGCGAATGCTCTGGCCTCGAACGAACGATAGCGTGCCTTTACTGGTGTGAGGGTTTGAATGAGAGGTAGCCACACGCTTCGATG
probe00644	CCCGCGTTAACCATACACCGCGAATGCTCTGGCCTCGAACGAACGATAGCGTGGCAGTTATCACGCATATAAGCTCTCAGCTGGTAGCCACACGCTTCGATG
probe00645	CCCGCGTTAACCATACACCGCGAATGCTCTGGCCTCGAACGAACGATAGCACACCTACAGAGCAATATCACAGGCCCAACCTGGTAGCCACACGCTTCGATG
probe00646	CCCGCGTTAACCATACACCGCGAATGCTCTGGCCTCGAACGAACGATAGCAGACACCTCACATCTATGGTAGCACAAGCCTGGGTAGCCACACGCTTCGATG
probe00647	CCCGCGTTAACCATACACCGCGAATGCTCTGGCCTCGAACGAACGATAGCTAGAGAGGAAAAGTTAGGTTAGTCGACTCTGCGGTAGCCACACGCTTCGATG
probe00648	CCCGCGTTAACCATACACCGCGAATGCTCTGGCCTCGAACGAACGATAGCGGTCCAAAGATATAGACACAGACAAAACACATGGTAGCCACACGCTTCGATG
probe00649	CCCGCGTTAACCATACACCGCGAATGCTCTGGCCTCGAACGAACGATAGCGCCCTGCCATATATCTGAAGAGATATTAACTAGGTAGCCACACGCTTCGATG
probe00650	CCCGCGTTAACCATACACCGCGAATGCTCTGGCCTCGAACGAACGATAGCTTTCTGAACAGTCTCTTCTACTGTAGGGCCTCGGTAGCCACACGCTTCGATG
probe00651	CCCGCGTTAACCATACACCGCGAATGCTCTGGCCTCGAACGAACGATAGCGGCACGTTCAATCACAGCAAAATAAGACATTAGGTAGCCACACGCTTCGATG
probe00652	CCCGCGTTAACCATACACCGCGAATGCTCTGGCCTCGAACGAACGATAGCGGCTTAATAGAGATGCAACAATTACACAACTGGGTAGCCACACGCTTCGATG
probe00653	CCCGCGTTAACCATACACCGCGAATGCTCTGGCCTCGAACGAACGATAGCAACATACACCTCTGGGACAAGGACCTCTCTAGGGTAGCCACACGCTTCGATG
probe00654	CCCGCGTTAACCATACACCGCGAATGCTCTGGCCTCGAACGAACGATAGCCTCACTACAAATTGACTGACTATGGACTTCAAGGTAGCCACACGCTTCGATG
probe00655	CCCGCGTTAACCATACACCGCGAATGCTCTGGCCTCGAACGAACGATAGCGTCATCTGGGAAGAGAAAATGTCAAACAAGAAGGTAGCCACACGCTTCGATG
probe00656	CCCGCGTTAACCATACACCGCGAATGCTCTGGCCTCGAACGAACGATAGCGTGTACAATACATACACTCATACACAAGCCACGGTAGCCACACGCTTCGATG
probe00657	CCCGCGTTAACCATACACCGCGAATGCTCTGGCCTCGAACGAACGATAGCTGTCACTGTGAAGACAGCTTTGAGGGTTCTTAGGTAGCCACACGCTTCGATG
probe00658	CCCGCGTTAACCATACACCGCGAATGCTCTGGCCTCGAACGAACGATAGCTGATAACAGCCTGAACCTCTGAAACTATAGCCGGTAGCCACACGCTTCGATG
probe00659	CCCGCGTTAACCATACACCGCGAATGCTCTGGCCTCGAACGAACGATAGCCCGGCCATAAATAGTGTATTTATAACCTGGTAGGTAGCCACACGCTTCGATG
probe00660	CCCGCGTTAACCATACACCGCGAATGCTCTGGCCTCGAACGAACGATAGCAAGTTGGCATGAAACTTACTCACTAGCTATCTGGTAGCCACACGCTTCGATG
probe00661	CCCGCGTTAACCATACACCGCGAATGCTCTGGCCTCGAACGAACGATAGCAAGGTACACTGCTAACATAGTATGCAACACTGGGTAGCCACACGCTTCGATG
probe00662	CCCGCGTTAACCATACACCGCGAATGCTCTGGCCTCGAACGAACGATAGCTTAGTCTTCCATTCACCTGTCGATTCTTCAAAGGTAGCCACACGCTTCGATG
probe00663	CCCGCGTTAACCATACACCGCGAATGCTCTGGCCTCGAACGAACGATAGCGGTTGAGCATATTCAAACCCTGAAAATCTCAAGGTAGCCACACGCTTCGATG
probe00664	CCCGCGTTAACCATACACCGCGAATGCTCTGGCCTCGAACGAACGATAGCCAGAGCACCTGAAGGCCTCTCCGTGCTAATAAGGTAGCCACACGCTTCGATG
probe00665	CCCGCGTTAACCATACACCGCGAATGCTCTGGCCTCGAACGAACGATAGCGAGTTGCTTCATTAAAGAGCATCAGAGAAGGCGGTAGCCACACGCTTCGATG
probe00666	CCCGCGTTAACCATACACCGCGAATGCTCTGGCCTCGAACGAACGATAGCTGTACATACACACATATGTGTGGAAGTCAGAGGGTAGCCACACGCTTCGATG
probe00667	CCCGCGTTAACCATACACCGCGAATGCTCTGGCCTCGAACGAACGATAGCCATGTCTATGCGCCTTTGCTTGTGTGTCAGAAGGTAGCCACACGCTTCGATG
probe00668	CCCGCGTTAACCATACACCGCGAATGCTCTGGCCTCGAACGAACGATAGCTGAGAGAATTCTGAGGTCTACAGAGCTAGTTCGGTAGCCACACGCTTCGATG
probe00669	CCCGCGTTAACCATACACCGCGAATGCTCTGGCCTCGAACGAACGATAGCTGGGCCATCTTTCATCTTCCCATAATAATTGAGGTAGCCACACGCTTCGATG
probe00670	CCCGCGTTAACCATACACCGCGAATGCTCTGGCCTCGAACGAACGATAGCCAATAGTGAAACTGTTACTGAAGTGCACATGAGGTAGCCACACGCTTCGATG
probe00671	CCCGCGTTAACCATACACCGCGAATGCTCTGGCCTCGAACGAACGATAGCGAGCTCACGGATGCTAGGCAATCACTCTCCCTGGTAGCCACACGCTTCGATG
probe00672	CCCGCGTTAACCATACACCGCGAATGCTCTGGCCTCGAACGAACGATAGCACTCACGAACTTGTGCCAGGAGAAGATCTGGAGGTAGCCACACGCTTCGATG
probe00673	CCCGCGTTAACCATACACCGCGAATGCTCTGGCCTCGAACGAACGATAGCATGCTATTATTCAATCCCAGACACAGCAGTTCGGTAGCCACACGCTTCGATG
probe00674	CCCGCGTTAACCATACACCGCGAATGCTCTGGCCTCGAACGAACGATAGCTGTATGCAGGTGGTACAAACATGTGGACAAAAGGTAGCCACACGCTTCGATG
probe00675	CCCGCGTTAACCATACACCGCGAATGCTCTGGCCTCGAACGAACGATAGCGCAGACTTGAGTGTGGATTCCCAGGACCCACAGGTAGCCACACGCTTCGATG
probe00676	CCCGCGTTAACCATACACCGCGAATGCTCTGGCCTCGAACGAACGATAGCAGACTCTAAAACAAAGTGAAGAGCAACTGAGGGGTAGCCACACGCTTCGATG
probe00677	CCCGCGTTAACCATACACCGCGAATGCTCTGGCCTCGAACGAACGATAGCTTCCATGATTTGTACTGTACAACTGCACAAGGGGTAGCCACACGCTTCGATG
probe00678	CCCGCGTTAACCATACACCGCGAATGCTCTGGCCTCGAACGAACGATAGCCAAGACTCTGTCTCAAAACAGTAACTACCATAGGTAGCCACACGCTTCGATG
probe00679	CCCGCGTTAACCATACACCGCGAATGCTCTGGCCTCGAACGAACGATAGCATAGCCAAAAGTTGCCTGACTTAGCTGCTGCTGGTAGCCACACGCTTCGATG
probe00680	CCCGCGTTAACCATACACCGCGAATGCTCTGGCCTCGAACGAACGATAGCGACTTAGCATCATCCATCACGGAGAAATGAAAGGTAGCCACACGCTTCGATG
probe00681	CCCGCGTTAACCATACACCGCGAATGCTCTGGCCTCGAACGAACGATAGCGAAAATGTTCTGTATCAATCAACCTCAGAGTGGGTAGCCACACGCTTCGATG
probe00682	CCCGCGTTAACCATACACCGCGAATGCTCTGGCCTCGAACGAACGATAGCAGTGTTGCTCAACTTTAGAGCTCTTTCCTAGCGGTAGCCACACGCTTCGATG
probe00683	CCCGCGTTAACCATACACCGCGAATGCTCTGGCCTCGAACGAACGATAGCCCTGGAATCTGGAAATTCCAAATTATTCTGTGGGTAGCCACACGCTTCGATG
probe00684	CCCGCGTTAACCATACACCGCGAATGCTCTGGCCTCGAACGAACGATAGCCCCGTTTCTCTGCAAATTTTCAATAACTATGCGGTAGCCACACGCTTCGATG
probe00685	CCCGCGTTAACCATACACCGCGAATGCTCTGGCCTCGAACGAACGATAGCAGACAGTCTTAAAGGCTCTCGAGACAATTCCAGGTAGCCACACGCTTCGATG
probe00686	CCCGCGTTAACCATACACCGCGAATGCTCTGGCCTCGAACGAACGATAGCCACATTGAAAACAGTGCCAAGCAACTACTACTGGTAGCCACACGCTTCGATG
probe00687	CCCGCGTTAACCATACACCGCGAATGCTCTGGCCTCGAACGAACGATAGCCTGTGATTTAAGGGCAACAATTTACTAAGTGGGGTAGCCACACGCTTCGATG
probe00688	CCCGCGTTAACCATACACCGCGAATGCTCTGGCCTCGAACGAACGATAGCTTTGGGATGGGTTTTGTTTCGTGAGGCAGGGTGGTAGCCACACGCTTCGATG
probe00689	CCCGCGTTAACCATACACCGCGAATGCTCTGGCCTCGAACGAACGATAGCGAGAAAATATGGACCAGTGAAGAGGAAGGTTTGGTAGCCACACGCTTCGATG
probe00690	CCCGCGTTAACCATACACCGCGAATGCTCTGGCCTCGAACGAACGATAGCCGATATAGCGATCCCGAGCCGTGTTTTAATGTGGTAGCCACACGCTTCGATG
probe00691	CCCGCGTTAACCATACACCGCGAATGCTCTGGCCTCGAACGAACGATAGCCTGATAACACAGATCCGAGTAGGTAGCCCTAGGGTAGCCACACGCTTCGATG
probe00692	CCCGCGTTAACCATACACCGCGAATGCTCTGGCCTCGAACGAACGATAGCACTTCTGGGACTCACGCTCCTCCCTCCCGTTTGGTAGCCACACGCTTCGATG
probe00693	CCCGCGTTAACCATACACCGCGAATGCTCTGGCCTCGAACGAACGATAGCGAGCTAGTGAAAGCGGTGACGGTCATGATGGAGGTAGCCACACGCTTCGATG
probe00694	CCCGCGTTAACCATACACCGCGAATGCTCTGGCCTCGAACGAACGATAGCTTCTGGTCGCGGCCCTCACCTCCTCCCACTTGGGTAGCCACACGCTTCGATG
probe00695	CCCGCGTTAACCATACACCGCGAATGCTCTGGCCTCGAACGAACGATAGCTAGATCACACCGCGGTCTCCACCCACGCAGGCGGTAGCCACACGCTTCGATG
probe00696	CCCGCGTTAACCATACACCGCGAATGCTCTGGCCTCGAACGAACGATAGCTCGAGTCTTGGCCATCTCTGGGCTAATTTGTGGGTAGCCACACGCTTCGATG
probe00697	CCCGCGTTAACCATACACCGCGAATGCTCTGGCCTCGAACGAACGATAGCTGCTCTCTGCGCCAGGGTCTAGTTCAGCTTTTGGTAGCCACACGCTTCGATG
probe00698	CCCGCGTTAACCATACACCGCGAATGCTCTGGCCTCGAACGAACGATAGCCAACTCTGTTTGCTTTGTCTTTGATTGTGAAGGGTAGCCACACGCTTCGATG
probe00699	CCCGCGTTAACCATACACCGCGAATGCTCTGGCCTCGAACGAACGATAGCTCCTCCTGGCACCCTTAGTTTTGAAAGCTAATGGTAGCCACACGCTTCGATG
probe00700	CCCGCGTTAACCATACACCGCGAATGCTCTGGCCTCGAACGAACGATAGCAGAGCCCTGGGAGATGGCATAGAGGGTGGAGCGGTAGCCACACGCTTCGATG
probe00701	CCCGCGTTAACCATACACCGCGAATGCTCTGGCCTCGAACGAACGATAGCGAGCTCTGGGTTCTCAAAACAGCAGAGAGAAAGGTAGCCACACGCTTCGATG
probe00702	CCCGCGTTAACCATACACCGCGAATGCTCTGGCCTCGAACGAACGATAGCAGTGTGGTCGTGATAGCCTTGCATGTGAACAGGGTAGCCACACGCTTCGATG
probe00703	CCCGCGTTAACCATACACCGCGAATGCTCTGGCCTCGAACGAACGATAGCCGTCAGACATTTTGGCCTTCAGATCCTGGAGCGGTAGCCACACGCTTCGATG
probe00704	CCCGCGTTAACCATACACCGCGAATGCTCTGGCCTCGAACGAACGATAGCTAGAAATGAACAGGATGATCACTAACATGTGGGGTAGCCACACGCTTCGATG
probe00705	CCCGCGTTAACCATACACCGCGAATGCTCTGGCCTCGAACGAACGATAGCTAATGCTTAGCACTGAGGAACTGAAGCAGGAAGGTAGCCACACGCTTCGATG
probe00706	CCCGCGTTAACCATACACCGCGAATGCTCTGGCCTCGAACGAACGATAGCGCCTACAGAGGCTGGAGTCACAGGTGTAACCCGGTAGCCACACGCTTCGATG
probe00707	CCCGCGTTAACCATACACCGCGAATGCTCTGGCCTCGAACGAACGATAGCTGAATGTGTACTTGTGTGGGTATGTGCTTGTGGGTAGCCACACGCTTCGATG
probe00708	CCCGCGTTAACCATACACCGCGAATGCTCTGGCCTCGAACGAACGATAGCCGAACTCAGAAATTGAATGATTGAATGCTCGAGGTAGCCACACGCTTCGATG
probe00709	CCCGCGTTAACCATACACCGCGAATGCTCTGGCCTCGAACGAACGATAGCTGTTGGTTTTCTGTTCTGGTGGTCAGGTTTCGGGTAGCCACACGCTTCGATG
probe00710	CCCGCGTTAACCATACACCGCGAATGCTCTGGCCTCGAACGAACGATAGCCCATGACTTGCACATAGGTCAGACCAGGTGACGGTAGCCACACGCTTCGATG
probe00711	CCCGCGTTAACCATACACCGCGAATGCTCTGGCCTCGAACGAACGATAGCTGGCCTTGCATTACTTTTAATGGGAACAAGATGGTAGCCACACGCTTCGATG
probe00712	CCCGCGTTAACCATACACCGCGAATGCTCTGGCCTCGAACGAACGATAGCTCTCTTTTACTATTAGAGCTCCTGGGACTGTAGGTAGCCACACGCTTCGATG
probe00713	CCCGCGTTAACCATACACCGCGAATGCTCTGGCCTCGAACGAACGATAGCTTTTCCTGGCTCTGTGACAGCTATTTATTAGCGGTAGCCACACGCTTCGATG
probe00714	CCCGCGTTAACCATACACCGCGAATGCTCTGGCCTCGAACGAACGATAGCGGTAAGGGCTTGGCGTGTATTGTGAGATCAGAGGTAGCCACACGCTTCGATG
probe00715	CCCGCGTTAACCATACACCGCGAATGCTCTGGCCTCGAACGAACGATAGCCCTTTCAGAAGTCCGCCTCTCCTTTCACCGTGGGTAGCCACACGCTTCGATG
probe00716	CCCGCGTTAACCATACACCGCGAATGCTCTGGCCTCGAACGAACGATAGCTTCCAACCTCTGTGTCTTTATAGCACACTTTTGGTAGCCACACGCTTCGATG
probe00717	CCCGCGTTAACCATACACCGCGAATGCTCTGGCCTCGAACGAACGATAGCTAGAGATGATCAAACGAGAGTGGCCACAGCACGGTAGCCACACGCTTCGATG
probe00718	CCCGCGTTAACCATACACCGCGAATGCTCTGGCCTCGAACGAACGATAGCTTGGTGGGCGTGCCCGTGGTTTTATCCGTGGCGGTAGCCACACGCTTCGATG
probe00719	CCCGCGTTAACCATACACCGCGAATGCTCTGGCCTCGAACGAACGATAGCCTGGCCGAGGATGTAGTGACCTTTCAGACGCTGGTAGCCACACGCTTCGATG
probe00720	CCCGCGTTAACCATACACCGCGAATGCTCTGGCCTCGAACGAACGATAGCCTTCCTGCCCTGCACCATCCCATCTTCCCTGTGGTAGCCACACGCTTCGATG
probe00721	CCCGCGTTAACCATACACCGCGAATGCTCTGGCCTCGAACGAACGATAGCGTCCTGTCTTTGATCTCAATGTGTTTTGTTTGGGTAGCCACACGCTTCGATG
probe00722	CCCGCGTTAACCATACACCGCGAATGCTCTGGCCTCGAACGAACGATAGCTGGAATGCTCCCTTATTCCCAGCATAGAGAGGGGTAGCCACACGCTTCGATG
probe00723	CCCGCGTTAACCATACACCGCGAATGCTCTGGCCTCGAACGAACGATAGCCTGCTCTTACCAAATACCTAAGTTTGATTCCTGGTAGCCACACGCTTCGATG
probe00724	CCCGCGTTAACCATACACCGCGAATGCTCTGGCCTCGAACGAACGATAGCTCACTATTCCCGTGGTCCTGTTCCTTTTATACGGTAGCCACACGCTTCGATG
probe00725	CCCGCGTTAACCATACACCGCGAATGCTCTGGCCTCGAACGAACGATAGCGCCTTTCCCATGTTTATCATATTTTAGAAGCCGGTAGCCACACGCTTCGATG
probe00726	CCCGCGTTAACCATACACCGCGAATGCTCTGGCCTCGAACGAACGATAGCGTATTCACTTAGGCACCTTCACATGAATGAAAGGTAGCCACACGCTTCGATG
probe00727	CCCGCGTTAACCATACACCGCGAATGCTCTGGCCTCGAACGAACGATAGCACAGACAGACAGGGCTGTTGAACAGGGAAACCGGTAGCCACACGCTTCGATG
probe00728	CCCGCGTTAACCATACACCGCGAATGCTCTGGCCTCGAACGAACGATAGCTAACTAAATACGCTGTGTATGTGCTTGCGTGTGGTAGCCACACGCTTCGATG
probe00729	CCCGCGTTAACCATACACCGCGAATGCTCTGGCCTCGAACGAACGATAGCATGATGGCCCATACCACCTGTAACTTCGGTCCGGTAGCCACACGCTTCGATG
probe00730	CCCGCGTTAACCATACACCGCGAATGCTCTGGCCTCGAACGAACGATAGCTTGTGTGCTTGTTGTAATGCATTCCTGTAAGGGGTAGCCACACGCTTCGATG
probe00731	CCCGCGTTAACCATACACCGCGAATGCTCTGGCCTCGAACGAACGATAGCATCAAGTGAGGCAGGTATGGCAGCACAAGGCTGGTAGCCACACGCTTCGATG
probe00732	CCCGCGTTAACCATACACCGCGAATGCTCTGGCCTCGAACGAACGATAGCTATGAACTACCTTGTGGGTGCTGGCAATGAACGGTAGCCACACGCTTCGATG
probe00733	CCCGCGTTAACCATACACCGCGAATGCTCTGGCCTCGAACGAACGATAGCTGGGAATTAGTTCTCTCCTCCCAGTGCGTGGGGGTAGCCACACGCTTCGATG
probe00734	CCCGCGTTAACCATACACCGCGAATGCTCTGGCCTCGAACGAACGATAGCATCCAAGGCAGCTAGATTTTAAGTTCAAAGTCGGTAGCCACACGCTTCGATG
probe00735	CCCGCGTTAACCATACACCGCGAATGCTCTGGCCTCGAACGAACGATAGCAAACCATCACAGTGAGACCTTGACTCTGGAGGGGTAGCCACACGCTTCGATG
probe00736	CCCGCGTTAACCATACACCGCGAATGCTCTGGCCTCGAACGAACGATAGCAATCCCAGACTGGCCTCAAATTCATTGTGTAGGGTAGCCACACGCTTCGATG
probe00737	CCCGCGTTAACCATACACCGCGAATGCTCTGGCCTCGAACGAACGATAGCTAGCTTGATAGCCTAGCTGTCTTGGAAGCTCTGGTAGCCACACGCTTCGATG
probe00738	CCCGCGTTAACCATACACCGCGAATGCTCTGGCCTCGAACGAACGATAGCTAACATTTTCAAATGGCAGGTGTGGTCATGGGGGTAGCCACACGCTTCGATG
probe00739	CCCGCGTTAACCATACACCGCGAATGCTCTGGCCTCGAACGAACGATAGCGCGAGGCACACTTTGTACATTAAAGTATATGAGGTAGCCACACGCTTCGATG
probe00740	CCCGCGTTAACCATACACCGCGAATGCTCTGGCCTCGAACGAACGATAGCATGTCCACATTCGTTACATTGGTACACACACAGGTAGCCACACGCTTCGATG
probe00741	CCCGCGTTAACCATACACCGCGAATGCTCTGGCCTCGAACGAACGATAGCCCAACTAGAGCTATATAGACCCTATCTCAAGAGGTAGCCACACGCTTCGATG
probe00742	CCCGCGTTAACCATACACCGCGAATGCTCTGGCCTCGAACGAACGATAGCGGGTTTCAGCATGTTAGTTGCACTCAGTGGAGGGTAGCCACACGCTTCGATG
probe00743	CCCGCGTTAACCATACACCGCGAATGCTCTGGCCTCGAACGAACGATAGCCTGTGTAGGATGAGGACACACCAAGGACACACGGTAGCCACACGCTTCGATG
probe00744	CCCGCGTTAACCATACACCGCGAATGCTCTGGCCTCGAACGAACGATAGCTAGTTTCTTCCTGTCCCTCGTAGTCTGTGTTAGGTAGCCACACGCTTCGATG
probe00745	CCCGCGTTAACCATACACCGCGAATGCTCTGGCCTCGAACGAACGATAGCTGTTATTTCTCCTTTGTCGTCACGGGTTTTAGGGTAGCCACACGCTTCGATG
probe00746	CCCGCGTTAACCATACACCGCGAATGCTCTGGCCTCGAACGAACGATAGCCTTTAACCTGGTCCTCCCTCAGTCAGTCTCTTGGTAGCCACACGCTTCGATG
probe00747	CCCGCGTTAACCATACACCGCGAATGCTCTGGCCTCGAACGAACGATAGCGCAAAGATCTTATCTGAACACAAACCAGGTCCGGTAGCCACACGCTTCGATG
probe00748	CCCGCGTTAACCATACACCGCGAATGCTCTGGCCTCGAACGAACGATAGCAGGTAAGCACACTGTGGAACTGAAGGGAACTTGGTAGCCACACGCTTCGATG
probe00749	CCCGCGTTAACCATACACCGCGAATGCTCTGGCCTCGAACGAACGATAGCGTCTCACTCGCCAGGGCTCAGCATGCTAAGAGGGTAGCCACACGCTTCGATG
probe00750	CCCGCGTTAACCATACACCGCGAATGCTCTGGCCTCGAACGAACGATAGCGGCTACATTGACTGGGTATCTTTGAACCATATGGTAGCCACACGCTTCGATG
probe00751	CCCGCGTTAACCATACACCGCGAATGCTCTGGCCTCGAACGAACGATAGCTAAGCACTTCGCATTAGTGCCCACAAGTGCCTGGTAGCCACACGCTTCGATG
probe00752	CCCGCGTTAACCATACACCGCGAATGCTCTGGCCTCGAACGAACGATAGCCAAAACTGCACCTCTTAAAGATTCCACACCTTGGTAGCCACACGCTTCGATG
probe00753	CCCGCGTTAACCATACACCGCGAATGCTCTGGCCTCGAACGAACGATAGCTATAGACGTGTGCTAGGCTTACTGCACTGGCAGGTAGCCACACGCTTCGATG
probe00754	CCCGCGTTAACCATACACCGCGAATGCTCTGGCCTCGAACGAACGATAGCGCCAGTACAGAGGTATAGAAGATAATAGGACTGGTAGCCACACGCTTCGATG
probe00755	CCCGCGTTAACCATACACCGCGAATGCTCTGGCCTCGAACGAACGATAGCGTCGCCATGCATTATATTCTCTCGGCCGCACAGGTAGCCACACGCTTCGATG
probe00756	CCCGCGTTAACCATACACCGCGAATGCTCTGGCCTCGAACGAACGATAGCCTTGTTCATTTGAGCTATCCTCTTACTGAAGAGGTAGCCACACGCTTCGATG
probe00757	CCCGCGTTAACCATACACCGCGAATGCTCTGGCCTCGAACGAACGATAGCAGGACAGACTATTGGTGCTCTCCCTGCCCTAGGGTAGCCACACGCTTCGATG
probe00758	CCCGCGTTAACCATACACCGCGAATGCTCTGGCCTCGAACGAACGATAGCCCTATTCCTGCAGGATGCTTTTATTTCTTTCAGGTAGCCACACGCTTCGATG
probe00759	CCCGCGTTAACCATACACCGCGAATGCTCTGGCCTCGAACGAACGATAGCTCATGCCCAACAGAGCAGAAAGTCACCAGGGCGGTAGCCACACGCTTCGATG
probe00760	CCCGCGTTAACCATACACCGCGAATGCTCTGGCCTCGAACGAACGATAGCCATCTGCATTTCACATGAACTGTTACTGTTACGGTAGCCACACGCTTCGATG
probe00761	CCCGCGTTAACCATACACCGCGAATGCTCTGGCCTCGAACGAACGATAGCCTAAACTCAGTATCTTAGGAAAGTGGAGACAGGGTAGCCACACGCTTCGATG
probe00762	CCCGCGTTAACCATACACCGCGAATGCTCTGGCCTCGAACGAACGATAGCTGCACTAAGTAGACACATGGACATATCATAGTGGTAGCCACACGCTTCGATG
probe00763	CCCGCGTTAACCATACACCGCGAATGCTCTGGCCTCGAACGAACGATAGCAACTAGTTATGTAGATCAAGCTAAGCTCCCATGGTAGCCACACGCTTCGATG
probe00764	CCCGCGTTAACCATACACCGCGAATGCTCTGGCCTCGAACGAACGATAGCGAGGCAAGGGCAGTAGAACTTACAGGTGGAAGGGTAGCCACACGCTTCGATG
probe00765	CCCGCGTTAACCATACACCGCGAATGCTCTGGCCTCGAACGAACGATAGCTCCTGAAGAGACTTTGTCAGGTGTTATGTGCAGGTAGCCACACGCTTCGATG
probe00766	CCCGCGTTAACCATACACCGCGAATGCTCTGGCCTCGAACGAACGATAGCCATATGATTCCATAGGTTAAGTCATCGTCAGGGGTAGCCACACGCTTCGATG
probe00767	CCCGCGTTAACCATACACCGCGAATGCTCTGGCCTCGAACGAACGATAGCCCAAGAACTGGGATTAAAAGTGTGTGTGACCAGGTAGCCACACGCTTCGATG
probe00768	CCCGCGTTAACCATACACCGCGAATGCTCTGGCCTCGAACGAACGATAGCCAAGGCCAGATGGATGAACACATTGAGTCTTAGGTAGCCACACGCTTCGATG
probe00769	CCCGCGTTAACCATACACCGCGAATGCTCTGGCCTCGAACGAACGATAGCCACCTATAAACTTTGGAATGTACCTGGAATCTGGTAGCCACACGCTTCGATG
probe00770	CCCGCGTTAACCATACACCGCGAATGCTCTGGCCTCGAACGAACGATAGCCCTAAGGAATGACTGGAGGATTCCTTTAGAATGGTAGCCACACGCTTCGATG
probe00771	CCCGCGTTAACCATACACCGCGAATGCTCTGGCCTCGAACGAACGATAGCGAGAGAACCAATTTCTGAGAGCGAGCACATGAGGTAGCCACACGCTTCGATG
probe00772	CCCGCGTTAACCATACACCGCGAATGCTCTGGCCTCGAACGAACGATAGCTTGTGCTCCATACAATGGGCTGTGTGTCCCAGGGTAGCCACACGCTTCGATG
probe00773	CCCGCGTTAACCATACACCGCGAATGCTCTGGCCTCGAACGAACGATAGCGTTTCAAAATGTAGTGATGTCTTCCTATGGAGGGTAGCCACACGCTTCGATG
probe00774	CCCGCGTTAACCATACACCGCGAATGCTCTGGCCTCGAACGAACGATAGCGGTAAGCCATGGAAGTCCTAAGTGTGCAGAGTGGTAGCCACACGCTTCGATG
probe00775	CCCGCGTTAACCATACACCGCGAATGCTCTGGCCTCGAACGAACGATAGCCACCTGTTCATCCACAATTTAGAACACTGAAAGGTAGCCACACGCTTCGATG
probe00776	CCCGCGTTAACCATACACCGCGAATGCTCTGGCCTCGAACGAACGATAGCTCTAAGGATTGTTTCAGAACGTCACGGGCAGTGGTAGCCACACGCTTCGATG
probe00777	CCCGCGTTAACCATACACCGCGAATGCTCTGGCCTCGAACGAACGATAGCGACAACAGGACTCTTGTTTCCTCAAGAATTTAGGTAGCCACACGCTTCGATG
probe00778	CCCGCGTTAACCATACACCGCGAATGCTCTGGCCTCGAACGAACGATAGCGTAGACAAAGCTCACCTTGAACTTAGAGTGAGGGTAGCCACACGCTTCGATG
probe00779	CCCGCGTTAACCATACACCGCGAATGCTCTGGCCTCGAACGAACGATAGCCCCTCATCTTATCCCATATGAAATTAGTACCTGGTAGCCACACGCTTCGATG
probe00780	CCCGCGTTAACCATACACCGCGAATGCTCTGGCCTCGAACGAACGATAGCCCTGAGTGGTCTCCTGCGCCTTACCTCCTCCTGGTAGCCACACGCTTCGATG
probe00781	CCCGCGTTAACCATACACCGCGAATGCTCTGGCCTCGAACGAACGATAGCTTCGATAGTGATGAGGACTTCAATGCTTTCTTGGTAGCCACACGCTTCGATG
probe00782	CCCGCGTTAACCATACACCGCGAATGCTCTGGCCTCGAACGAACGATAGCAGACCTGGAGAGCAATTCTCTTAATTTCCAGGGGTAGCCACACGCTTCGATG
probe00783	CCCGCGTTAACCATACACCGCGAATGCTCTGGCCTCGAACGAACGATAGCATGGCAAATCAATGTTAGTTTCCTGCTTGCAGGGTAGCCACACGCTTCGATG
probe00784	CCCGCGTTAACCATACACCGCGAATGCTCTGGCCTCGAACGAACGATAGCGCTTCCAGATGGCGGCAGAATGGCTCAAGTATGGTAGCCACACGCTTCGATG
probe00785	CCCGCGTTAACCATACACCGCGAATGCTCTGGCCTCGAACGAACGATAGCACATCAAACACCTCAGAGCCTTTGGACAGTCTGGTAGCCACACGCTTCGATG
probe00786	CCCGCGTTAACCATACACCGCGAATGCTCTGGCCTCGAACGAACGATAGCGTGTTGTGCTTAGTGGGCAGGGTTAACCAGGCGGTAGCCACACGCTTCGATG
probe00787	CCCGCGTTAACCATACACCGCGAATGCTCTGGCCTCGAACGAACGATAGCACTCTCAAGGTCTGGTCACTTGACTGAGGAAAGGTAGCCACACGCTTCGATG
probe00788	CCCGCGTTAACCATACACCGCGAATGCTCTGGCCTCGAACGAACGATAGCTAGCCCTGAGAATTGCTGTGAGGCTATTGGATGGTAGCCACACGCTTCGATG
probe00789	CCCGCGTTAACCATACACCGCGAATGCTCTGGCCTCGAACGAACGATAGCGTCAGCTGTTGAGTGTGGTGTTGCCATGCCCAGGTAGCCACACGCTTCGATG
probe00790	CCCGCGTTAACCATACACCGCGAATGCTCTGGCCTCGAACGAACGATAGCCGTGGAACAGTTCCTTATGATCTCAAATATCTGGTAGCCACACGCTTCGATG
probe00791	CCCGCGTTAACCATACACCGCGAATGCTCTGGCCTCGAACGAACGATAGCGTGGAAGCAGAGCAGCAACCTGGTCAGCCTTCGGTAGCCACACGCTTCGATG
probe00792	CCCGCGTTAACCATACACCGCGAATGCTCTGGCCTCGAACGAACGATAGCACCATACTGATGAGTATTTGCATGTGTGTTTCGGTAGCCACACGCTTCGATG
probe00793	CCCGCGTTAACCATACACCGCGAATGCTCTGGCCTCGAACGAACGATAGCAAAGAAGTAAGTAACTTTCCCATGCTCGCTGAGGTAGCCACACGCTTCGATG
probe00794	CCCGCGTTAACCATACACCGCGAATGCTCTGGCCTCGAACGAACGATAGCGAGCTGAGACTCGAACTCAGACCTGTGACTCTGGTAGCCACACGCTTCGATG
probe00795	CCCGCGTTAACCATACACCGCGAATGCTCTGGCCTCGAACGAACGATAGCAGTGAGACAAGTGACGAGAGCTTGGGCTTGGAGGTAGCCACACGCTTCGATG
probe00796	CCCGCGTTAACCATACACCGCGAATGCTCTGGCCTCGAACGAACGATAGCTCAAGGGCAGGTGCCTGCTGGTTGTGGCTAGGGGTAGCCACACGCTTCGATG
probe00797	CCCGCGTTAACCATACACCGCGAATGCTCTGGCCTCGAACGAACGATAGCGTGTCCAGGGCTGTGCAGGCAACAGGCTACAGGGTAGCCACACGCTTCGATG
probe00798	CCCGCGTTAACCATACACCGCGAATGCTCTGGCCTCGAACGAACGATAGCGTGGAAGAATTTGACCAAGAGATTCTTTGACTGGTAGCCACACGCTTCGATG
probe00799	CCCGCGTTAACCATACACCGCGAATGCTCTGGCCTCGAACGAACGATAGCCTTCAGTAGCTGCAGCGATGACCTGATGATGAGGTAGCCACACGCTTCGATG
probe00800	CCCGCGTTAACCATACACCGCGAATGCTCTGGCCTCGAACGAACGATAGCGCTACATACACACCAGGGCCCTATCTCAAAAGGGTAGCCACACGCTTCGATG
probe00801	CCCGCGTTAACCATACACCGCGAATGCTCTGGCCTCGAACGAACGATAGCTCAACTCCAGGGTATCTGACACCTCAGGCCTTGGTAGCCACACGCTTCGATG
probe00802	CCCGCGTTAACCATACACCGCGAATGCTCTGGCCTCGAACGAACGATAGCCACCACAAATTTAGCCATTTCCTCAAAATCTCGGTAGCCACACGCTTCGATG
probe00803	CCCGCGTTAACCATACACCGCGAATGCTCTGGCCTCGAACGAACGATAGCAGCTAAGGAATCTAGCTCTATGTATCTGTAGTGGTAGCCACACGCTTCGATG
probe00804	CCCGCGTTAACCATACACCGCGAATGCTCTGGCCTCGAACGAACGATAGCTGGGCTCTAGACTGAGCTCAGGGCCAGCCTGGGGTAGCCACACGCTTCGATG
probe00805	CCCGCGTTAACCATACACCGCGAATGCTCTGGCCTCGAACGAACGATAGCGCACTTTGTGCAGTTACGTGTGCTAACTGTTAGGTAGCCACACGCTTCGATG
probe00806	CCCGCGTTAACCATACACCGCGAATGCTCTGGCCTCGAACGAACGATAGCTCCCATTTGTCACATACAAGCCTGCGTTCTTGGGTAGCCACACGCTTCGATG
probe00807	CCCGCGTTAACCATACACCGCGAATGCTCTGGCCTCGAACGAACGATAGCACACTGTGCTTAGTGTTCGGTACCACTGTGGCGGTAGCCACACGCTTCGATG
probe00808	CCCGCGTTAACCATACACCGCGAATGCTCTGGCCTCGAACGAACGATAGCGTGATAGGAATTGGAGTCAGAGAGCATGGATAGGTAGCCACACGCTTCGATG
probe00809	CCCGCGTTAACCATACACCGCGAATGCTCTGGCCTCGAACGAACGATAGCAGGACATTAAATGTCTAGACTTGAGAGAGTGCGGTAGCCACACGCTTCGATG
probe00810	CCCGCGTTAACCATACACCGCGAATGCTCTGGCCTCGAACGAACGATAGCAACGCATGTGATGTTGGTATACATGCAGGCAGGGTAGCCACACGCTTCGATG
probe00811	CCCGCGTTAACCATACACCGCGAATGCTCTGGCCTCGAACGAACGATAGCGCCTATCCCAAAAGAAAGGGCTGCCAGAGAAGGGTAGCCACACGCTTCGATG
probe00812	CCCGCGTTAACCATACACCGCGAATGCTCTGGCCTCGAACGAACGATAGCCAGGCGATGGCATAGACTGATCACTCTAGTAAGGTAGCCACACGCTTCGATG
probe00813	CCCGCGTTAACCATACACCGCGAATGCTCTGGCCTCGAACGAACGATAGCGCCAGCGTGTGGATACCTAGACTATGCTTGCAGGTAGCCACACGCTTCGATG
probe00814	CCCGCGTTAACCATACACCGCGAATGCTCTGGCCTCGAACGAACGATAGCCTCCCAGGGCTAGCATCACAGGCAAGAGCTGCGGTAGCCACACGCTTCGATG
probe00815	CCCGCGTTAACCATACACCGCGAATGCTCTGGCCTCGAACGAACGATAGCAGCAGATGGGCATAGGTGGTTTCCTCTGGAGCGGTAGCCACACGCTTCGATG
probe00816	CCCGCGTTAACCATACACCGCGAATGCTCTGGCCTCGAACGAACGATAGCCTAGTGAGCAGTATTTACAATGTCTCTGAGTTGGTAGCCACACGCTTCGATG
probe00817	CCCGCGTTAACCATACACCGCGAATGCTCTGGCCTCGAACGAACGATAGCTCCTCTTCTTATGTAGAGCAGTGCTTCTCTACGGTAGCCACACGCTTCGATG
probe00818	CCCGCGTTAACCATACACCGCGAATGCTCTGGCCTCGAACGAACGATAGCCTGACCTAGTGATACAGCTTAAAATGTGACTTGGTAGCCACACGCTTCGATG
probe00819	CCCGCGTTAACCATACACCGCGAATGCTCTGGCCTCGAACGAACGATAGCATGGACTGTAACAACAGTGTAGAAAAGCACCAGGTAGCCACACGCTTCGATG
probe00820	CCCGCGTTAACCATACACCGCGAATGCTCTGGCCTCGAACGAACGATAGCCCTTGACTGGTTCAGCTCTCTGAAAGTCAGCCGGTAGCCACACGCTTCGATG
probe00821	CCCGCGTTAACCATACACCGCGAATGCTCTGGCCTCGAACGAACGATAGCTCTGGTTCTCGTTAGCAACCAATTCAAGGATTGGTAGCCACACGCTTCGATG
probe00822	CCCGCGTTAACCATACACCGCGAATGCTCTGGCCTCGAACGAACGATAGCCCACTGACTGTGTGACAGCACTTGAGTAGAACGGTAGCCACACGCTTCGATG
probe00823	CCCGCGTTAACCATACACCGCGAATGCTCTGGCCTCGAACGAACGATAGCAGCCTCACCTTTAGAGGGATGAGAGGAGCTAGGGTAGCCACACGCTTCGATG
probe00824	CCCGCGTTAACCATACACCGCGAATGCTCTGGCCTCGAACGAACGATAGCCAGTGATATTTGGGAGTGGGAATGTTAACATAGGTAGCCACACGCTTCGATG
probe00825	CCCGCGTTAACCATACACCGCGAATGCTCTGGCCTCGAACGAACGATAGCCAATTGGCCTCTAGGTAACCCTGTAGCCAAGGGGTAGCCACACGCTTCGATG
probe00826	CCCGCGTTAACCATACACCGCGAATGCTCTGGCCTCGAACGAACGATAGCTAAGGGCATGATTCAAAGAAGCTACAGTGGCAGGTAGCCACACGCTTCGATG
probe00827	CCCGCGTTAACCATACACCGCGAATGCTCTGGCCTCGAACGAACGATAGCAGATGTCTCTGCTGATAAAAGAGCATTTACTGGGTAGCCACACGCTTCGATG
probe00828	CCCGCGTTAACCATACACCGCGAATGCTCTGGCCTCGAACGAACGATAGCCTCTTTTGGTCCCTGAGGAACTAAGAACTGTGGGTAGCCACACGCTTCGATG
probe00829	CCCGCGTTAACCATACACCGCGAATGCTCTGGCCTCGAACGAACGATAGCGACTTGCTCACAGCCGCTTGTAACAAGCTCCAGGTAGCCACACGCTTCGATG
probe00830	CCCGCGTTAACCATACACCGCGAATGCTCTGGCCTCGAACGAACGATAGCGTGGGTGCTGATCTGAAAAGCTGTGACCCAGCGGTAGCCACACGCTTCGATG
probe00831	CCCGCGTTAACCATACACCGCGAATGCTCTGGCCTCGAACGAACGATAGCTTGTTTTGTCTGTACTGCTGAGAGACCCAAGAGGTAGCCACACGCTTCGATG
probe00832	CCCGCGTTAACCATACACCGCGAATGCTCTGGCCTCGAACGAACGATAGCTTTGGCTTTAAGGATCCCTAAGTAGCTCGGAAGGTAGCCACACGCTTCGATG
probe00833	CCCGCGTTAACCATACACCGCGAATGCTCTGGCCTCGAACGAACGATAGCACCCTGAGGCCTTCCAGTGCACCGGTGCTCAGGGTAGCCACACGCTTCGATG
probe00834	CCCGCGTTAACCATACACCGCGAATGCTCTGGCCTCGAACGAACGATAGCAGAAACGGCAGTGAGAAGACCTCCCTTGGACTGGTAGCCACACGCTTCGATG
probe00835	CCCGCGTTAACCATACACCGCGAATGCTCTGGCCTCGAACGAACGATAGCTACACACCCAGTGGAAATCCCATCTTCCGTAAGGTAGCCACACGCTTCGATG
probe00836	CCCGCGTTAACCATACACCGCGAATGCTCTGGCCTCGAACGAACGATAGCTCTCATTGCACTGGTGGTGTGGGATTAGGTCCGGTAGCCACACGCTTCGATG
probe00837	CCCGCGTTAACCATACACCGCGAATGCTCTGGCCTCGAACGAACGATAGCCCTGTTTTAGTTTTCAAGACAGGGCCTCTCTGGGTAGCCACACGCTTCGATG
probe00838	CCCGCGTTAACCATACACCGCGAATGCTCTGGCCTCGAACGAACGATAGCGCGGGACAGTTGGTTTCTGTAGTAGTGTTTCTGGTAGCCACACGCTTCGATG
probe00839	CCCGCGTTAACCATACACCGCGAATGCTCTGGCCTCGAACGAACGATAGCTTTGTGCAGCCTTCACTGTGAGACCTGTGGCAGGTAGCCACACGCTTCGATG
probe00840	CCCGCGTTAACCATACACCGCGAATGCTCTGGCCTCGAACGAACGATAGCCTCAGGCTAGGCTTGTTGATACTTTTAAACTAGGTAGCCACACGCTTCGATG
probe00841	CCCGCGTTAACCATACACCGCGAATGCTCTGGCCTCGAACGAACGATAGCGTCCTGCTATGTGGCTGTGCTGTTTCTTATTGGGTAGCCACACGCTTCGATG
probe00842	CCCGCGTTAACCATACACCGCGAATGCTCTGGCCTCGAACGAACGATAGCTTTGCATATTCTTGTTGGTTATACACGGGAGGGGTAGCCACACGCTTCGATG
probe00843	CCCGCGTTAACCATACACCGCGAATGCTCTGGCCTCGAACGAACGATAGCTCCCAGCAACGGCATACAGGAATGATGGAAAGGGTAGCCACACGCTTCGATG
probe00844	CCCGCGTTAACCATACACCGCGAATGCTCTGGCCTCGAACGAACGATAGCCCTACACCTGGAAGTTTGGCGAGACTGGCTGAGGTAGCCACACGCTTCGATG
probe00845	CCCGCGTTAACCATACACCGCGAATGCTCTGGCCTCGAACGAACGATAGCAGTGAGCACCCAGGCTGGTCTTTAACTCACTGGGTAGCCACACGCTTCGATG
probe00846	CCCGCGTTAACCATACACCGCGAATGCTCTGGCCTCGAACGAACGATAGCAGGAGACTCTTGGGCACAAAATATTGTCTCAGGGTAGCCACACGCTTCGATG
probe00847	CCCGCGTTAACCATACACCGCGAATGCTCTGGCCTCGAACGAACGATAGCGAGAAATTATGGCTCATTTGCTTAGAGTCAAGGGTAGCCACACGCTTCGATG
probe00848	CCCGCGTTAACCATACACCGCGAATGCTCTGGCCTCGAACGAACGATAGCGAAATAGGGTCAGCTGTCTGTGTTCTAGACAGGGTAGCCACACGCTTCGATG
probe00849	CCCGCGTTAACCATACACCGCGAATGCTCTGGCCTCGAACGAACGATAGCTTTCACCAAGGCTCTGGATATAGTTGAATCTGGGTAGCCACACGCTTCGATG
probe00850	CCCGCGTTAACCATACACCGCGAATGCTCTGGCCTCGAACGAACGATAGCCAGCTCCTTCAGTGGACCTAGCGAGTCTTCGCGGTAGCCACACGCTTCGATG
probe00851	CCCGCGTTAACCATACACCGCGAATGCTCTGGCCTCGAACGAACGATAGCCCTTTGAGAAAGACAGAAATGGCAAACTTTTCGGTAGCCACACGCTTCGATG
probe00852	CCCGCGTTAACCATACACCGCGAATGCTCTGGCCTCGAACGAACGATAGCAGGACTAATGAAAGCTAACTATGCCAGGTGCAGGTAGCCACACGCTTCGATG
probe00853	CCCGCGTTAACCATACACCGCGAATGCTCTGGCCTCGAACGAACGATAGCGTGGTATAGTACACGTGTTCACAGACATATCTGGTAGCCACACGCTTCGATG
probe00854	CCCGCGTTAACCATACACCGCGAATGCTCTGGCCTCGAACGAACGATAGCCACCCTGTCTATAGAACCACTCTGGAGAGGATGGTAGCCACACGCTTCGATG
probe00855	CCCGCGTTAACCATACACCGCGAATGCTCTGGCCTCGAACGAACGATAGCCACAGAGACTTAACCGAGGATCCTAGTGTAGAGGTAGCCACACGCTTCGATG
probe00856	CCCGCGTTAACCATACACCGCGAATGCTCTGGCCTCGAACGAACGATAGCGTAACTTGAAGTTTGTGCCTGCTGTGTCAGTGGGTAGCCACACGCTTCGATG
probe00857	CCCGCGTTAACCATACACCGCGAATGCTCTGGCCTCGAACGAACGATAGCGGAGGCGACTCGGCAGGTCCTGTCCTGGTTGTGGTAGCCACACGCTTCGATG
probe00858	CCCGCGTTAACCATACACCGCGAATGCTCTGGCCTCGAACGAACGATAGCCAGCAAGATTTCTACACTGTGGAGGACCTTGCGGTAGCCACACGCTTCGATG
probe00859	CCCGCGTTAACCATACACCGCGAATGCTCTGGCCTCGAACGAACGATAGCAACCTGTGGGATGGTGGGCGTCAGTGCAGCAGGGTAGCCACACGCTTCGATG
probe00860	CCCGCGTTAACCATACACCGCGAATGCTCTGGCCTCGAACGAACGATAGCCTTCCTTTTGGTTGGTTTGTGTTTGCCAGGAAGGTAGCCACACGCTTCGATG
probe00861	CCCGCGTTAACCATACACCGCGAATGCTCTGGCCTCGAACGAACGATAGCCCACTCCTGGATTTATTTTGTTTTGAGTGACAGGTAGCCACACGCTTCGATG
probe00862	CCCGCGTTAACCATACACCGCGAATGCTCTGGCCTCGAACGAACGATAGCAAGAACACTCAAGATTTCTTCATCTCTCAGAGGGTAGCCACACGCTTCGATG
probe00863	CCCGCGTTAACCATACACCGCGAATGCTCTGGCCTCGAACGAACGATAGCGCATTTGTGCAGCTTGGGATTCTTGGACAAGCGGTAGCCACACGCTTCGATG
probe00864	CCCGCGTTAACCATACACCGCGAATGCTCTGGCCTCGAACGAACGATAGCCTTAACTCAGGGTAGCACGTGTCTTCGTGAAGGGTAGCCACACGCTTCGATG
probe00865	CCCGCGTTAACCATACACCGCGAATGCTCTGGCCTCGAACGAACGATAGCGGCTCAGTCTATAAAGAGCCCACAAGGATAATGGTAGCCACACGCTTCGATG
probe00866	CCCGCGTTAACCATACACCGCGAATGCTCTGGCCTCGAACGAACGATAGCTGTGCTAATTGATAAGCTCCAGGTCCAGGGTGGGTAGCCACACGCTTCGATG
probe00867	CCCGCGTTAACCATACACCGCGAATGCTCTGGCCTCGAACGAACGATAGCACACACGTGTGCACTCGCGTCACACAGAACATGGTAGCCACACGCTTCGATG
probe00868	CCCGCGTTAACCATACACCGCGAATGCTCTGGCCTCGAACGAACGATAGCCCCGAACAGATGTGCTGCTGTGCACTGAGCAGGGTAGCCACACGCTTCGATG
probe00869	CCCGCGTTAACCATACACCGCGAATGCTCTGGCCTCGAACGAACGATAGCGGCAGTAGTCACCTCAACGGAGATCAGATGTTGGTAGCCACACGCTTCGATG
probe00870	CCCGCGTTAACCATACACCGCGAATGCTCTGGCCTCGAACGAACGATAGCACCCGGCCTTCTTTTCACTGTGTTTGGTCTGTGGTAGCCACACGCTTCGATG
probe00871	CCCGCGTTAACCATACACCGCGAATGCTCTGGCCTCGAACGAACGATAGCGAGCATAGAAAATTGATGTCTGTGTCCAACATGGTAGCCACACGCTTCGATG
probe00872	CCCGCGTTAACCATACACCGCGAATGCTCTGGCCTCGAACGAACGATAGCGCACATTAGTAGCTATAATCCCAGCACTAAGGGGTAGCCACACGCTTCGATG
probe00873	CCCGCGTTAACCATACACCGCGAATGCTCTGGCCTCGAACGAACGATAGCGAAGTGGCATGTCATCAACCAGAGGAGCATCCGGTAGCCACACGCTTCGATG
probe00874	CCCGCGTTAACCATACACCGCGAATGCTCTGGCCTCGAACGAACGATAGCTAGAACCATTTCCAGCTTAGATGGGAGGCACTGGTAGCCACACGCTTCGATG
probe00875	CCCGCGTTAACCATACACCGCGAATGCTCTGGCCTCGAACGAACGATAGCTCAGTGGACTGCTGTTGATCCCTGATAACACCGGTAGCCACACGCTTCGATG
probe00876	CCCGCGTTAACCATACACCGCGAATGCTCTGGCCTCGAACGAACGATAGCTGCAGTGGAGAAGATGAGATTGCAGAGGACAAGGTAGCCACACGCTTCGATG
probe00877	CCCGCGTTAACCATACACCGCGAATGCTCTGGCCTCGAACGAACGATAGCACACTCGGCCACCTGAGGGTGTCAAGGCACCAGGTAGCCACACGCTTCGATG
probe00878	CCCGCGTTAACCATACACCGCGAATGCTCTGGCCTCGAACGAACGATAGCGGGTGAATTCTTAGACATGGACATAAATTGCTGGTAGCCACACGCTTCGATG
probe00879	CCCGCGTTAACCATACACCGCGAATGCTCTGGCCTCGAACGAACGATAGCAACTGACTGAAGAAGGGACCCACAGTCTGGTTGGTAGCCACACGCTTCGATG
probe00880	CCCGCGTTAACCATACACCGCGAATGCTCTGGCCTCGAACGAACGATAGCTGAGATCAGTTGGTGAGAGGCAGCTGTTGTTGGGTAGCCACACGCTTCGATG
probe00881	CCCGCGTTAACCATACACCGCGAATGCTCTGGCCTCGAACGAACGATAGCGATGGAGATGGTGAGTGAGTGAGCTGTGGCTCGGTAGCCACACGCTTCGATG
probe00882	CCCGCGTTAACCATACACCGCGAATGCTCTGGCCTCGAACGAACGATAGCGCTCGCTCATCTGCTCTCTGCTCCAGTGTTATGGTAGCCACACGCTTCGATG
probe00883	CCCGCGTTAACCATACACCGCGAATGCTCTGGCCTCGAACGAACGATAGCGCTCTGCTACTCCTTCTGACCTCTGGTAACAGGGTAGCCACACGCTTCGATG
probe00884	CCCGCGTTAACCATACACCGCGAATGCTCTGGCCTCGAACGAACGATAGCTCTAGGTGTGTCGCTCAAGGCGTTGACAGCCTGGTAGCCACACGCTTCGATG
probe00885	CCCGCGTTAACCATACACCGCGAATGCTCTGGCCTCGAACGAACGATAGCGCAAATGCCTCATGAAGCACGAGGTGGGTACCGGTAGCCACACGCTTCGATG
probe00886	CCCGCGTTAACCATACACCGCGAATGCTCTGGCCTCGAACGAACGATAGCCTGTCCCGCATACAGCTATTTCTCCCAACCTTGGTAGCCACACGCTTCGATG
probe00887	CCCGCGTTAACCATACACCGCGAATGCTCTGGCCTCGAACGAACGATAGCTCACTATCTTCCTTCTTTCCTGCACAGGATGTGGTAGCCACACGCTTCGATG
probe00888	CCCGCGTTAACCATACACCGCGAATGCTCTGGCCTCGAACGAACGATAGCCGCTAGGCAAGCACTAACTGAGCTGCAGCCCTGGTAGCCACACGCTTCGATG
probe00889	CCCGCGTTAACCATACACCGCGAATGCTCTGGCCTCGAACGAACGATAGCACGCTGTTCATCTAACAGAGACTAGCTGAACTGGTAGCCACACGCTTCGATG
probe00890	CCCGCGTTAACCATACACCGCGAATGCTCTGGCCTCGAACGAACGATAGCGAGGACTGGCGGCTGGGCTCCTGAGTACAGCTGGTAGCCACACGCTTCGATG
probe00891	CCCGCGTTAACCATACACCGCGAATGCTCTGGCCTCGAACGAACGATAGCATGGGTGCATGGCTTCCCTGGTCCACTTGGCCGGTAGCCACACGCTTCGATG
probe00892	CCCGCGTTAACCATACACCGCGAATGCTCTGGCCTCGAACGAACGATAGCATGGAATGAGGAAGGTGACAAGCCAAGCCTACGGTAGCCACACGCTTCGATG
probe00893	CCCGCGTTAACCATACACCGCGAATGCTCTGGCCTCGAACGAACGATAGCACCACTTCAAACGTCTAATCGCTGGCTGCATTGGTAGCCACACGCTTCGATG
probe00894	CCCGCGTTAACCATACACCGCGAATGCTCTGGCCTCGAACGAACGATAGCTAACTCACAGCCTGGACTCAGCATCAGTTTTCGGTAGCCACACGCTTCGATG
probe00895	CCCGCGTTAACCATACACCGCGAATGCTCTGGCCTCGAACGAACGATAGCGACTGGCCACCATCTTTGAACCCTGAATCAAGGGTAGCCACACGCTTCGATG
probe00896	CCCGCGTTAACCATACACCGCGAATGCTCTGGCCTCGAACGAACGATAGCAAGCTGGAGTAGAGTGGGTCCTGCGCGAGGACGGTAGCCACACGCTTCGATG
probe00897	CCCGCGTTAACCATACACCGCGAATGCTCTGGCCTCGAACGAACGATAGCTGCTGTGCCCAACCCACTGACCGTGTGTGCAAGGTAGCCACACGCTTCGATG
probe00898	CCCGCGTTAACCATACACCGCGAATGCTCTGGCCTCGAACGAACGATAGCGCCTAGGTGCTACATGCTGACCCGTATATGGCGGTAGCCACACGCTTCGATG
probe00899	CCCGCGTTAACCATACACCGCGAATGCTCTGGCCTCGAACGAACGATAGCGCTAAACAGAATTCAGTCTAACACTCTGTTCCGGTAGCCACACGCTTCGATG
probe00900	CCCGCGTTAACCATACACCGCGAATGCTCTGGCCTCGAACGAACGATAGCAAGTTAGCCAAGCAGCCACTGTCCCTCCTGGGGGTAGCCACACGCTTCGATG
probe00901	CCCGCGTTAACCATACACCGCGAATGCTCTGGCCTCGAACGAACGATAGCGCAAACAGAGCAAGATGGGCGAGACCTAGTCCGGTAGCCACACGCTTCGATG
probe00902	CCCGCGTTAACCATACACCGCGAATGCTCTGGCCTCGAACGAACGATAGCCACCCTACAGCTGCACAAGGCCGTCCTCCTCCGGTAGCCACACGCTTCGATG
probe00903	CCCGCGTTAACCATACACCGCGAATGCTCTGGCCTCGAACGAACGATAGCGAAATGCTAACTAAAGTACATCTGCATGTCAGGGTAGCCACACGCTTCGATG
probe00904	CCCGCGTTAACCATACACCGCGAATGCTCTGGCCTCGAACGAACGATAGCCTGAGAGCTAGGTGGAGGGAGGGCAGTGCACTGGTAGCCACACGCTTCGATG
probe00905	CCCGCGTTAACCATACACCGCGAATGCTCTGGCCTCGAACGAACGATAGCCCAACCTGCTGAGGCAAGGCTCATTACTAGACGGTAGCCACACGCTTCGATG
probe00906	CCCGCGTTAACCATACACCGCGAATGCTCTGGCCTCGAACGAACGATAGCGACTGGAAAGGGACCTCTAGTAACAGCACAGCGGTAGCCACACGCTTCGATG
probe00907	CCCGCGTTAACCATACACCGCGAATGCTCTGGCCTCGAACGAACGATAGCATGGCTTCACTCACCAACACATCTGGTGGCAAGGTAGCCACACGCTTCGATG
probe00908	CCCGCGTTAACCATACACCGCGAATGCTCTGGCCTCGAACGAACGATAGCGAGTACTCACAGATATAATGGTCCCGAACCCGGGTAGCCACACGCTTCGATG
probe00909	CCCGCGTTAACCATACACCGCGAATGCTCTGGCCTCGAACGAACGATAGCGACAGTATGGTAGCTTGCCTGTTAGGAGAGCTGGTAGCCACACGCTTCGATG
probe00910	CCCGCGTTAACCATACACCGCGAATGCTCTGGCCTCGAACGAACGATAGCAGTGATGGCCGGTAGCAGTCTGTAGCTGGCTGGGTAGCCACACGCTTCGATG
probe00911	CCCGCGTTAACCATACACCGCGAATGCTCTGGCCTCGAACGAACGATAGCTTCGACTGCATTGCTGCAATCAGACTGGCCCAGGTAGCCACACGCTTCGATG
probe00912	CCCGCGTTAACCATACACCGCGAATGCTCTGGCCTCGAACGAACGATAGCCCCTCTGGGAAGACATCAGCCTGATTTCCCAAGGTAGCCACACGCTTCGATG
probe00913	CCCGCGTTAACCATACACCGCGAATGCTCTGGCCTCGAACGAACGATAGCCCTGGTACACCTGACCTGCAGCCGGAACTGCAGGTAGCCACACGCTTCGATG
probe00914	CCCGCGTTAACCATACACCGCGAATGCTCTGGCCTCGAACGAACGATAGCCTCTAATACCAGGCTGACAAGAAGGCTCACAGGGTAGCCACACGCTTCGATG
probe00915	CCCGCGTTAACCATACACCGCGAATGCTCTGGCCTCGAACGAACGATAGCGTTCCGAGGGTGTACACAGTGAGACTAGAGGTGGTAGCCACACGCTTCGATG
probe00916	CCCGCGTTAACCATACACCGCGAATGCTCTGGCCTCGAACGAACGATAGCTGCCTAACTCATAATCCCAAGCTCTCAGCCTCGGTAGCCACACGCTTCGATG
probe00917	CCCGCGTTAACCATACACCGCGAATGCTCTGGCCTCGAACGAACGATAGCGGAGGCAAAGCAGACAACTGACCTCCACCCATGGTAGCCACACGCTTCGATG
probe00918	CCCGCGTTAACCATACACCGCGAATGCTCTGGCCTCGAACGAACGATAGCACCCTCCAGCCCACGTCCTCTAATACCTCAGCGGTAGCCACACGCTTCGATG
probe00919	CCCGCGTTAACCATACACCGCGAATGCTCTGGCCTCGAACGAACGATAGCATGACTCCTGCCTGGCTCCTACCCTGCACTATGGTAGCCACACGCTTCGATG
probe00920	CCCGCGTTAACCATACACCGCGAATGCTCTGGCCTCGAACGAACGATAGCACCGTTTGATACTTGCATGTCTGTTGTCGTTAGGTAGCCACACGCTTCGATG
probe00921	CCCGCGTTAACCATACACCGCGAATGCTCTGGCCTCGAACGAACGATAGCGGCTGACCTCCACCATGCTCCTGGCTCAAGCAGGTAGCCACACGCTTCGATG
probe00922	CCCGCGTTAACCATACACCGCGAATGCTCTGGCCTCGAACGAACGATAGCCAGCTATTAAGAGCACTTAACTGCCCTTGCAGGGTAGCCACACGCTTCGATG
probe00923	CCCGCGTTAACCATACACCGCGAATGCTCTGGCCTCGAACGAACGATAGCAAGTTTTAGGGTCCTCAAGTTACAAAGTCCTTGGTAGCCACACGCTTCGATG
probe00924	CCCGCGTTAACCATACACCGCGAATGCTCTGGCCTCGAACGAACGATAGCCTGGCTATCAAGATTGCAAAATGTTATCAGTCGGTAGCCACACGCTTCGATG
probe00925	CCCGCGTTAACCATACACCGCGAATGCTCTGGCCTCGAACGAACGATAGCATTCCCTTCACTGACCTTTAACTACGTCCCTTGGTAGCCACACGCTTCGATG
probe00926	CCCGCGTTAACCATACACCGCGAATGCTCTGGCCTCGAACGAACGATAGCCCATTATCCCACCGAGAGCAACCACCGTGTCTGGTAGCCACACGCTTCGATG
probe00927	CCCGCGTTAACCATACACCGCGAATGCTCTGGCCTCGAACGAACGATAGCGGGAAAGTCCGTGGTGTGGACCTAGAGCCAACGGTAGCCACACGCTTCGATG
probe00928	CCCGCGTTAACCATACACCGCGAATGCTCTGGCCTCGAACGAACGATAGCCCATCTTCCGCCACTCGCTGTAAAAGGAGGCGGGTAGCCACACGCTTCGATG
probe00929	CCCGCGTTAACCATACACCGCGAATGCTCTGGCCTCGAACGAACGATAGCTCTGAACCTCTCCCTCCCTCGGACCCGGGTCGGGTAGCCACACGCTTCGATG
probe00930	CCCGCGTTAACCATACACCGCGAATGCTCTGGCCTCGAACGAACGATAGCCTAGAGGTCGGCTCCGCTGAAACGCAGCCTGTGGTAGCCACACGCTTCGATG
probe00931	CCCGCGTTAACCATACACCGCGAATGCTCTGGCCTCGAACGAACGATAGCGTGGAAAGTAGGAAAACAACGTGGATTGAAAAGGTAGCCACACGCTTCGATG
probe00932	CCCGCGTTAACCATACACCGCGAATGCTCTGGCCTCGAACGAACGATAGCCAAAGCCTCAAGTTGTCAGCTGAGCGGAGAACGGTAGCCACACGCTTCGATG
probe00933	CCCGCGTTAACCATACACCGCGAATGCTCTGGCCTCGAACGAACGATAGCGCCGGCAGGTAGCAGATCAGGTAAGCCAATGGGGTAGCCACACGCTTCGATG
probe00934	CCCGCGTTAACCATACACCGCGAATGCTCTGGCCTCGAACGAACGATAGCCATCATACCCATTTCCCTTCAGATGTGGCAGGGGTAGCCACACGCTTCGATG
probe00935	CCCGCGTTAACCATACACCGCGAATGCTCTGGCCTCGAACGAACGATAGCGCGCCTTCTCTGAGACATCTGTCCTCACATCTGGTAGCCACACGCTTCGATG
probe00936	CCCGCGTTAACCATACACCGCGAATGCTCTGGCCTCGAACGAACGATAGCCTTTGTTCTCGTCCCTCCCTCACCTGGACTCCGGTAGCCACACGCTTCGATG
probe00937	CCCGCGTTAACCATACACCGCGAATGCTCTGGCCTCGAACGAACGATAGCTTCATTCGTCCTCTAAGCAGAACTGATAGAAAGGTAGCCACACGCTTCGATG
probe00938	CCCGCGTTAACCATACACCGCGAATGCTCTGGCCTCGAACGAACGATAGCACCAGAGGAAATACTGTCCAAGAAACATTGCCGGTAGCCACACGCTTCGATG
probe00939	CCCGCGTTAACCATACACCGCGAATGCTCTGGCCTCGAACGAACGATAGCTTCCCTCATCCCTCAGTAGTTGTACAGTTCCTGGTAGCCACACGCTTCGATG
probe00940	CCCGCGTTAACCATACACCGCGAATGCTCTGGCCTCGAACGAACGATAGCGAGACATGAGTTAGGATGCAGGCCCTGTCCTGGGTAGCCACACGCTTCGATG
probe00941	CCCGCGTTAACCATACACCGCGAATGCTCTGGCCTCGAACGAACGATAGCCCACCAAGCTAAGCCTGGGTGTCCTCAGAGCAGGTAGCCACACGCTTCGATG
probe00942	CCCGCGTTAACCATACACCGCGAATGCTCTGGCCTCGAACGAACGATAGCACACCATTATCGTAAGCAGGACACCGGCCTTAGGTAGCCACACGCTTCGATG
probe00943	CCCGCGTTAACCATACACCGCGAATGCTCTGGCCTCGAACGAACGATAGCTTTCCTTGCCTACCTGTGTAACGCCCAGATCAGGTAGCCACACGCTTCGATG
probe00944	CCCGCGTTAACCATACACCGCGAATGCTCTGGCCTCGAACGAACGATAGCCTGCTGCACTCTGCCATCTGTGGACCTGGGATGGTAGCCACACGCTTCGATG
probe00945	CCCGCGTTAACCATACACCGCGAATGCTCTGGCCTCGAACGAACGATAGCCATGCCCTCTTCTACCTCTTCTGGCTGCTGGTGGTAGCCACACGCTTCGATG
probe00946	CCCGCGTTAACCATACACCGCGAATGCTCTGGCCTCGAACGAACGATAGCGAGTATCTGCTCCATCCCTCACTTGACAGGGCGGTAGCCACACGCTTCGATG
probe00947	CCCGCGTTAACCATACACCGCGAATGCTCTGGCCTCGAACGAACGATAGCCTGCAGAGGGAGTGGGCTGGGTGAGCTGACCTGGTAGCCACACGCTTCGATG
probe00948	CCCGCGTTAACCATACACCGCGAATGCTCTGGCCTCGAACGAACGATAGCTGACCCTCTCTGAAATCCTCGGCCTGCCCTGAGGTAGCCACACGCTTCGATG
probe00949	CCCGCGTTAACCATACACCGCGAATGCTCTGGCCTCGAACGAACGATAGCCAGAATATGGGTCAGCTCTTCTGAGGCCCTCAGGTAGCCACACGCTTCGATG
probe00950	CCCGCGTTAACCATACACCGCGAATGCTCTGGCCTCGAACGAACGATAGCGGGCAACAATGACAAATTTCCACTTACATCATGGTAGCCACACGCTTCGATG
probe00951	CCCGCGTTAACCATACACCGCGAATGCTCTGGCCTCGAACGAACGATAGCCACAGGAACATGGATCTTCAAGGCCAACCCAGGGTAGCCACACGCTTCGATG
probe00952	CCCGCGTTAACCATACACCGCGAATGCTCTGGCCTCGAACGAACGATAGCCTCACTGCACAGGCACAAGCATTAACATAATTGGTAGCCACACGCTTCGATG
probe00953	CCCGCGTTAACCATACACCGCGAATGCTCTGGCCTCGAACGAACGATAGCATCCGTGGTGGGTGGGTCAGGGTTTCCTAACTGGTAGCCACACGCTTCGATG
probe00954	CCCGCGTTAACCATACACCGCGAATGCTCTGGCCTCGAACGAACGATAGCTAGACCAGAGATCCATCCATCAGCCTCTCCACGGTAGCCACACGCTTCGATG
probe00955	CCCGCGTTAACCATACACCGCGAATGCTCTGGCCTCGAACGAACGATAGCGATTGAAGGTGCCACCACACCCTCTGACTCGCGGTAGCCACACGCTTCGATG
probe00956	CCCGCGTTAACCATACACCGCGAATGCTCTGGCCTCGAACGAACGATAGCCTCTGGGATGAACTGACACCCTTTGATTTGGGGGTAGCCACACGCTTCGATG
probe00957	CCCGCGTTAACCATACACCGCGAATGCTCTGGCCTCGAACGAACGATAGCAGAGCCAATGGACTTCAAGCAGGACTGATTGCGGTAGCCACACGCTTCGATG
probe00958	CCCGCGTTAACCATACACCGCGAATGCTCTGGCCTCGAACGAACGATAGCCTGCATCCTTCTACTTACTTCCCGCGTTGTTCGGTAGCCACACGCTTCGATG
probe00959	CCCGCGTTAACCATACACCGCGAATGCTCTGGCCTCGAACGAACGATAGCCAGCTCAACCTTAACCTGGGCGTCGTGTCTAGGGTAGCCACACGCTTCGATG
probe00960	CCCGCGTTAACCATACACCGCGAATGCTCTGGCCTCGAACGAACGATAGCCCGCCCTACCTTCGCAACCTCTAATGCACATCGGTAGCCACACGCTTCGATG
probe00961	CCCGCGTTAACCATACACCGCGAATGCTCTGGCCTCGAACGAACGATAGCTTACTTCATTGTGAAGGCCCTCGTTTCTGAGGGGTAGCCACACGCTTCGATG
probe00962	CCCGCGTTAACCATACACCGCGAATGCTCTGGCCTCGAACGAACGATAGCAGGATTTCCATTCTTCCTTCCCATTCTTGTCTGGTAGCCACACGCTTCGATG
probe00963	CCCGCGTTAACCATACACCGCGAATGCTCTGGCCTCGAACGAACGATAGCGCTCTCCACCCTGCCCTTGTGGCTCTTGACCTGGTAGCCACACGCTTCGATG
probe00964	CCCGCGTTAACCATACACCGCGAATGCTCTGGCCTCGAACGAACGATAGCGCCGAGAGCCGGGAGGGTGCAGTAAGAATGCCGGTAGCCACACGCTTCGATG
probe00965	CCCGCGTTAACCATACACCGCGAATGCTCTGGCCTCGAACGAACGATAGCTAGGGTTACCCTATAGACAACAGGGTCGAGAAGGTAGCCACACGCTTCGATG
probe00966	CCCGCGTTAACCATACACCGCGAATGCTCTGGCCTCGAACGAACGATAGCTCCCAAGTCCGCGTCCTCAACCTGGACTACAAGGTAGCCACACGCTTCGATG
probe00967	CCCGCGTTAACCATACACCGCGAATGCTCTGGCCTCGAACGAACGATAGCCAAGGATCTTGTAAGAGAACCATCCTTCATGGGGTAGCCACACGCTTCGATG
probe00968	CCCGCGTTAACCATACACCGCGAATGCTCTGGCCTCGAACGAACGATAGCAAGGATTAACAGATCTCTGTTTTCCCAAGGCGGGTAGCCACACGCTTCGATG
probe00969	CCCGCGTTAACCATACACCGCGAATGCTCTGGCCTCGAACGAACGATAGCGTGAGAAGCCATCATGTTTTGAAGACAAGCTAGGTAGCCACACGCTTCGATG
probe00970	CCCGCGTTAACCATACACCGCGAATGCTCTGGCCTCGAACGAACGATAGCGTTATGTGACAAACAGTGATATGGGTGCTGGGGGTAGCCACACGCTTCGATG
probe00971	CCCGCGTTAACCATACACCGCGAATGCTCTGGCCTCGAACGAACGATAGCCTGCAACAACAGATTTGTGACCTCCTATCTGAGGTAGCCACACGCTTCGATG
probe00972	CCCGCGTTAACCATACACCGCGAATGCTCTGGCCTCGAACGAACGATAGCGTTCTCAGATGGTGCTAATGACATCAGGACTAGGTAGCCACACGCTTCGATG
probe00973	CCCGCGTTAACCATACACCGCGAATGCTCTGGCCTCGAACGAACGATAGCCTCTGGAAGCTGTCACTGGGCAACAGCCTTGAGGTAGCCACACGCTTCGATG
probe00974	CCCGCGTTAACCATACACCGCGAATGCTCTGGCCTCGAACGAACGATAGCGGGACTGGCAGCGCCACTCGTCAGCCTTAGGGGGTAGCCACACGCTTCGATG
probe00975	CCCGCGTTAACCATACACCGCGAATGCTCTGGCCTCGAACGAACGATAGCCTGGACCTTCCTTCTGCTGGGAGACTTATTAGGGTAGCCACACGCTTCGATG
probe00976	CCCGCGTTAACCATACACCGCGAATGCTCTGGCCTCGAACGAACGATAGCCAGCCACTAAGTTTTAGCTAGGCATGATAGTGGGTAGCCACACGCTTCGATG
probe00977	CCCGCGTTAACCATACACCGCGAATGCTCTGGCCTCGAACGAACGATAGCGGGAGTAACAGTCTAGAGCCAAGGTTAAGAATGGTAGCCACACGCTTCGATG
probe00978	CCCGCGTTAACCATACACCGCGAATGCTCTGGCCTCGAACGAACGATAGCCCTTACGGACGGACTGGATGGTGGAAGAGCTTGGTAGCCACACGCTTCGATG
probe00979	CCCGCGTTAACCATACACCGCGAATGCTCTGGCCTCGAACGAACGATAGCAGGCAGGTCTAGCTGAGCACAGTGCCCTGCTCGGTAGCCACACGCTTCGATG
probe00980	CCCGCGTTAACCATACACCGCGAATGCTCTGGCCTCGAACGAACGATAGCTTATCAGGCAGCAGGCTCTGACGCTCTTCCTCGGTAGCCACACGCTTCGATG
probe00981	CCCGCGTTAACCATACACCGCGAATGCTCTGGCCTCGAACGAACGATAGCCGGTCCACAAATGCACGCTGCCAGCTGGCCAGGGTAGCCACACGCTTCGATG
probe00982	CCCGCGTTAACCATACACCGCGAATGCTCTGGCCTCGAACGAACGATAGCAGGCAGGACTGCTAGGCACTGAGCTGCGGTGGGGTAGCCACACGCTTCGATG
probe00983	CCCGCGTTAACCATACACCGCGAATGCTCTGGCCTCGAACGAACGATAGCAGGGTAGGGACTCAACTTGTCGAAGGCTGGCAGGTAGCCACACGCTTCGATG
probe00984	CCCGCGTTAACCATACACCGCGAATGCTCTGGCCTCGAACGAACGATAGCCACCCGGGCAATGACTGAGGTAGGCACCACAGGGTAGCCACACGCTTCGATG
probe00985	CCCGCGTTAACCATACACCGCGAATGCTCTGGCCTCGAACGAACGATAGCCTGACCCACAGCAAAAGCGCTGGCTGGGCACCGGTAGCCACACGCTTCGATG
probe00986	CCCGCGTTAACCATACACCGCGAATGCTCTGGCCTCGAACGAACGATAGCGACAGAGGCTCTACCCTGAGAGGACTTGAGGGGGTAGCCACACGCTTCGATG
probe00987	CCCGCGTTAACCATACACCGCGAATGCTCTGGCCTCGAACGAACGATAGCGACACAATCCTGAAGCGGCGGGACAGGGCCAGGGTAGCCACACGCTTCGATG
probe00988	CCCGCGTTAACCATACACCGCGAATGCTCTGGCCTCGAACGAACGATAGCTCCTGCAGACACACAGCGCTTAGAGCCCAGCCGGTAGCCACACGCTTCGATG
probe00989	CCCGCGTTAACCATACACCGCGAATGCTCTGGCCTCGAACGAACGATAGCCAGCCTTCTTGATCTGAGGCACAGACTTATGGGGTAGCCACACGCTTCGATG
probe00990	CCCGCGTTAACCATACACCGCGAATGCTCTGGCCTCGAACGAACGATAGCACGACAGACAGAAGTACACTTGGTCGGCATTTGGTAGCCACACGCTTCGATG
probe00991	CCCGCGTTAACCATACACCGCGAATGCTCTGGCCTCGAACGAACGATAGCAGGCAAGAAAGACACTGACATCCTACAGGCAGGGTAGCCACACGCTTCGATG
probe00992	CCCGCGTTAACCATACACCGCGAATGCTCTGGCCTCGAACGAACGATAGCTGAGGGCTATCACTCAGTGCCTCTGCCAGAGCGGTAGCCACACGCTTCGATG
probe00993	CCCGCGTTAACCATACACCGCGAATGCTCTGGCCTCGAACGAACGATAGCTAAGAGAGGCCTGAGAGGAGAGTGCAGCAGCAGGTAGCCACACGCTTCGATG
probe00994	CCCGCGTTAACCATACACCGCGAATGCTCTGGCCTCGAACGAACGATAGCACCAGTGCGTGCAGCTTGTCCTCCAGTTCCTGGGTAGCCACACGCTTCGATG
probe00995	CCCGCGTTAACCATACACCGCGAATGCTCTGGCCTCGAACGAACGATAGCCCTTCCAAGATCTGGGTTACTAAATAAAGTCAGGTAGCCACACGCTTCGATG
probe00996	CCCGCGTTAACCATACACCGCGAATGCTCTGGCCTCGAACGAACGATAGCGTCCTAACTCCAGTTCTAGGCAGTCTTGTCCTGGTAGCCACACGCTTCGATG
probe00997	CCCGCGTTAACCATACACCGCGAATGCTCTGGCCTCGAACGAACGATAGCTAGGGCAGCAGACAAGAGTGAGAAAGGAGCAGGGTAGCCACACGCTTCGATG
probe00998	CCCGCGTTAACCATACACCGCGAATGCTCTGGCCTCGAACGAACGATAGCAGTATAGAAACGCACTGGGTCAGAATCAAAGGGGTAGCCACACGCTTCGATG
probe00999	CCCGCGTTAACCATACACCGCGAATGCTCTGGCCTCGAACGAACGATAGCAGGCTGGTCACTGTTTTCTGGAGCCAGCAGCTGGTAGCCACACGCTTCGATG
probe01000	CCCGCGTTAACCATACACCGCGAATGCTCTGGCCTCGAACGAACGATAGCGTTTGTAATTCCAGTGTATGGTTCTAACTGCAGGTAGCCACACGCTTCGATG

## Sheet: Oligopaint FISH probes for g
Secondary probe for g	ACAAATCCGACCAGATCGGACGATCATGGG	Cy3/Cy5
Secondary probe for g	CAAGTATGCAGCGCGATTGACCGTCTCGTT	Cy3/Cy5
probe01001	CCCGCGTTAACCATACACCGACAAATCCGACCAGATCGGACGATCATGGGCTCCCACATCCACTCCTCTAATTTTATTCAGTGGTAGCCACACGCTTCGATG
probe01002	CCCGCGTTAACCATACACCGACAAATCCGACCAGATCGGACGATCATGGGTCTCTCTGTCAGTAGTGCCACAAGACCAAGTCGGTAGCCACACGCTTCGATG
probe01003	CCCGCGTTAACCATACACCGACAAATCCGACCAGATCGGACGATCATGGGGCTGAGGATGTGAGTCATTGTCTTTTATGATTGGTAGCCACACGCTTCGATG
probe01004	CCCGCGTTAACCATACACCGACAAATCCGACCAGATCGGACGATCATGGGGGTTGAGTGGTCTATGAAGAATTTTCAGCATGGGTAGCCACACGCTTCGATG
probe01005	CCCGCGTTAACCATACACCGACAAATCCGACCAGATCGGACGATCATGGGTCTCATCAGTTTCTCTCATCTCTACCTTGACCGGTAGCCACACGCTTCGATG
probe01006	CCCGCGTTAACCATACACCGACAAATCCGACCAGATCGGACGATCATGGGGTTCTTTCACTTTGCCACAGTGCCTTTTATCCGGTAGCCACACGCTTCGATG
probe01007	CCCGCGTTAACCATACACCGACAAATCCGACCAGATCGGACGATCATGGGCCAGTTTTGATCTACTGGACAAGCTATAAATGGGTAGCCACACGCTTCGATG
probe01008	CCCGCGTTAACCATACACCGACAAATCCGACCAGATCGGACGATCATGGGCCTAGGACATGTCTCCATGACTCAGTTTCCTCGGTAGCCACACGCTTCGATG
probe01009	CCCGCGTTAACCATACACCGACAAATCCGACCAGATCGGACGATCATGGGCTGTTTCTTGTGTGCCAGTGCTGCCATTCCTGGGTAGCCACACGCTTCGATG
probe01010	CCCGCGTTAACCATACACCGACAAATCCGACCAGATCGGACGATCATGGGTATGACTTTCAACTAGCATTTTGACTTCTGGCGGTAGCCACACGCTTCGATG
probe01011	CCCGCGTTAACCATACACCGACAAATCCGACCAGATCGGACGATCATGGGCACCAAAGGAAAACTTTATGCTATGAAACCCTGGTAGCCACACGCTTCGATG
probe01012	CCCGCGTTAACCATACACCGACAAATCCGACCAGATCGGACGATCATGGGGCAAATGTATAAGAAACTGGACCTAGAAGCCAGGTAGCCACACGCTTCGATG
probe01013	CCCGCGTTAACCATACACCGACAAATCCGACCAGATCGGACGATCATGGGATCCAGCTCTCAGAAAGTCAGAGCAACAGGCAGGTAGCCACACGCTTCGATG
probe01014	CCCGCGTTAACCATACACCGACAAATCCGACCAGATCGGACGATCATGGGTAGCCATTAACTGAAACAGCTGAGAGTCTGAAGGTAGCCACACGCTTCGATG
probe01015	CCCGCGTTAACCATACACCGACAAATCCGACCAGATCGGACGATCATGGGAACATCAGCATTGTGTGCCTGTGAGGAAGGTTGGTAGCCACACGCTTCGATG
probe01016	CCCGCGTTAACCATACACCGACAAATCCGACCAGATCGGACGATCATGGGCTAATTAAGTTTGCTGCAACCTCACAGCTATGGGTAGCCACACGCTTCGATG
probe01017	CCCGCGTTAACCATACACCGACAAATCCGACCAGATCGGACGATCATGGGGCACTACCAAGTTTCTTAAATCACCAATGTACGGTAGCCACACGCTTCGATG
probe01018	CCCGCGTTAACCATACACCGACAAATCCGACCAGATCGGACGATCATGGGTAAAGCTTCTTTTATTAATGTGGGTGCCCTTGGGTAGCCACACGCTTCGATG
probe01019	CCCGCGTTAACCATACACCGACAAATCCGACCAGATCGGACGATCATGGGGTGATAGAGGTGGAAATGTGTTTGTGTAACTAGGTAGCCACACGCTTCGATG
probe01020	CCCGCGTTAACCATACACCGACAAATCCGACCAGATCGGACGATCATGGGCCCTGAATTTCCTGGATGTTTCATCTTGAGCAGGTAGCCACACGCTTCGATG
probe01021	CCCGCGTTAACCATACACCGACAAATCCGACCAGATCGGACGATCATGGGTCTGATAAGGTCCCTCTTGAGCCAAGAATGTGGGTAGCCACACGCTTCGATG
probe01022	CCCGCGTTAACCATACACCGACAAATCCGACCAGATCGGACGATCATGGGGGTTGATTTGAGAATTAGTCTGCAAACTTCAGGGTAGCCACACGCTTCGATG
probe01023	CCCGCGTTAACCATACACCGACAAATCCGACCAGATCGGACGATCATGGGGGTGATTGAACTGCATGTATAGATGTATGCAAGGTAGCCACACGCTTCGATG
probe01024	CCCGCGTTAACCATACACCGACAAATCCGACCAGATCGGACGATCATGGGCATTTTAGGTAGTGCCTCCACTGGCCTGGTAGGGTAGCCACACGCTTCGATG
probe01025	CCCGCGTTAACCATACACCGACAAATCCGACCAGATCGGACGATCATGGGCATGTTCTTGAATGTGACTGTACATGTGCAATGGTAGCCACACGCTTCGATG
probe01026	CCCGCGTTAACCATACACCGACAAATCCGACCAGATCGGACGATCATGGGGGAATTCAGGGCAGGAGGAACTGATACAGAGGGGTAGCCACACGCTTCGATG
probe01027	CCCGCGTTAACCATACACCGACAAATCCGACCAGATCGGACGATCATGGGTGCTTTTATATCAGATAGGACTTGTGGTCAGTGGTAGCCACACGCTTCGATG
probe01028	CCCGCGTTAACCATACACCGACAAATCCGACCAGATCGGACGATCATGGGTGCAGCACAATGAGGTCTTGCTTAGAGTGGATGGTAGCCACACGCTTCGATG
probe01029	CCCGCGTTAACCATACACCGACAAATCCGACCAGATCGGACGATCATGGGCAAGCTGATTCTGAATTGAAGAAACTTTGGGAGGTAGCCACACGCTTCGATG
probe01030	CCCGCGTTAACCATACACCGACAAATCCGACCAGATCGGACGATCATGGGGAATTCTAGATCAGGATGGAGGGCTTCTGGCCGGTAGCCACACGCTTCGATG
probe01031	CCCGCGTTAACCATACACCGACAAATCCGACCAGATCGGACGATCATGGGCTGCTTCATTATCTTATTGTGTCCCATCAAGAGGTAGCCACACGCTTCGATG
probe01032	CCCGCGTTAACCATACACCGACAAATCCGACCAGATCGGACGATCATGGGAAATGATTACTTCTGTTTGGGCTCAGACTAACGGTAGCCACACGCTTCGATG
probe01033	CCCGCGTTAACCATACACCGACAAATCCGACCAGATCGGACGATCATGGGTTGGGTAATGGTAGCTTCTGAGAGGTTTCAGGGGTAGCCACACGCTTCGATG
probe01034	CCCGCGTTAACCATACACCGACAAATCCGACCAGATCGGACGATCATGGGGTAGCAGAGACTCTTTGGTTTTCTATGACAAAGGTAGCCACACGCTTCGATG
probe01035	CCCGCGTTAACCATACACCGACAAATCCGACCAGATCGGACGATCATGGGGCTAAGACCTTCTTAAAGCATATGGCCATTTAGGTAGCCACACGCTTCGATG
probe01036	CCCGCGTTAACCATACACCGACAAATCCGACCAGATCGGACGATCATGGGAGTGAGGTCCATGTCAAGGCTGCAAAGTGAGAGGTAGCCACACGCTTCGATG
probe01037	CCCGCGTTAACCATACACCGACAAATCCGACCAGATCGGACGATCATGGGTAAGCAACATCTATCAAACAGAGGCTGTCTGTGGTAGCCACACGCTTCGATG
probe01038	CCCGCGTTAACCATACACCGACAAATCCGACCAGATCGGACGATCATGGGGACCAGACAAGGGTGAATTATACAGATTCTAAGGTAGCCACACGCTTCGATG
probe01039	CCCGCGTTAACCATACACCGACAAATCCGACCAGATCGGACGATCATGGGAATTAGAAGCCATGAGTCATCTGAGTATCACTGGTAGCCACACGCTTCGATG
probe01040	CCCGCGTTAACCATACACCGACAAATCCGACCAGATCGGACGATCATGGGGCTGTCTTAGCTTTGTGATGGATTCCTATTAAGGTAGCCACACGCTTCGATG
probe01041	CCCGCGTTAACCATACACCGACAAATCCGACCAGATCGGACGATCATGGGGAGCAATATGGTAAGTGTTTAGGGTAGAAAGTGGTAGCCACACGCTTCGATG
probe01042	CCCGCGTTAACCATACACCGACAAATCCGACCAGATCGGACGATCATGGGTAGAGCACCTTCCCTTTTCTCCAAATAGAAGAGGTAGCCACACGCTTCGATG
probe01043	CCCGCGTTAACCATACACCGACAAATCCGACCAGATCGGACGATCATGGGTCTCCAGGCTTCATCAAAGAGTGGTGATGCTGGGTAGCCACACGCTTCGATG
probe01044	CCCGCGTTAACCATACACCGACAAATCCGACCAGATCGGACGATCATGGGAAGGACTTTTGACTCTAGTGCACACTGTGGAAGGTAGCCACACGCTTCGATG
probe01045	CCCGCGTTAACCATACACCGACAAATCCGACCAGATCGGACGATCATGGGATTACCTATTCTCAATTTCCCTGTATAGTGGGGGTAGCCACACGCTTCGATG
probe01046	CCCGCGTTAACCATACACCGACAAATCCGACCAGATCGGACGATCATGGGGGAACTGGAACTAGATTGAAATTGTCCTAACAGGTAGCCACACGCTTCGATG
probe01047	CCCGCGTTAACCATACACCGACAAATCCGACCAGATCGGACGATCATGGGCATTGATAAACATGGCAGGATAACCATAAAGGGGTAGCCACACGCTTCGATG
probe01048	CCCGCGTTAACCATACACCGACAAATCCGACCAGATCGGACGATCATGGGCAGTCACCTTCCTGTCACACAACCTCTCCATTGGTAGCCACACGCTTCGATG
probe01049	CCCGCGTTAACCATACACCGACAAATCCGACCAGATCGGACGATCATGGGACCACTGGTCAAAATACAGAGACTGTGAGGTGGGTAGCCACACGCTTCGATG
probe01050	CCCGCGTTAACCATACACCGACAAATCCGACCAGATCGGACGATCATGGGAAAAGCTGCACCCATAAAACCTTACCAATATGGGTAGCCACACGCTTCGATG
probe01051	CCCGCGTTAACCATACACCGACAAATCCGACCAGATCGGACGATCATGGGGTGGAATGTAGAATAGCAGGAGGGAAGAAAGTGGTAGCCACACGCTTCGATG
probe01052	CCCGCGTTAACCATACACCGACAAATCCGACCAGATCGGACGATCATGGGTAGGGTTTTGGCAAAATGGAGTGTGCTTGTTTGGTAGCCACACGCTTCGATG
probe01053	CCCGCGTTAACCATACACCGACAAATCCGACCAGATCGGACGATCATGGGCTGAAAGAGGAGTTAGACATTTCAAGCTCTTAGGTAGCCACACGCTTCGATG
probe01054	CCCGCGTTAACCATACACCGACAAATCCGACCAGATCGGACGATCATGGGCACATAACACACACCTCCAGTAAACACACTTTGGTAGCCACACGCTTCGATG
probe01055	CCCGCGTTAACCATACACCGACAAATCCGACCAGATCGGACGATCATGGGCATGCCAAAGCCAGACAGAAATAAAATCCAGGGGTAGCCACACGCTTCGATG
probe01056	CCCGCGTTAACCATACACCGACAAATCCGACCAGATCGGACGATCATGGGGTGATTTTCCACCTGGTGGAGAATATCTAATTGGTAGCCACACGCTTCGATG
probe01057	CCCGCGTTAACCATACACCGACAAATCCGACCAGATCGGACGATCATGGGAGGTGCCATGGATATAAGATGTTTACCCAAAGGGTAGCCACACGCTTCGATG
probe01058	CCCGCGTTAACCATACACCGACAAATCCGACCAGATCGGACGATCATGGGTGAAAGCCAAAGGCCTGGTTAGTGGCAACCAGGGTAGCCACACGCTTCGATG
probe01059	CCCGCGTTAACCATACACCGACAAATCCGACCAGATCGGACGATCATGGGAGCTGGACACAATTGTGACAAAGCTTTTGGCTGGTAGCCACACGCTTCGATG
probe01060	CCCGCGTTAACCATACACCGACAAATCCGACCAGATCGGACGATCATGGGCAACCCACATCCAAGCATCTTTGGGAGAAGGGGGTAGCCACACGCTTCGATG
probe01061	CCCGCGTTAACCATACACCGACAAATCCGACCAGATCGGACGATCATGGGAAGTATTATGATAATTTCCACACCCTGGTGGAGGTAGCCACACGCTTCGATG
probe01062	CCCGCGTTAACCATACACCGACAAATCCGACCAGATCGGACGATCATGGGCCATAGGAAGCTCAGTATTAAACAAATTAGGCGGTAGCCACACGCTTCGATG
probe01063	CCCGCGTTAACCATACACCGACAAATCCGACCAGATCGGACGATCATGGGGGGACAAGAGTATTGTAAAGGCCTTTCTGGGCGGTAGCCACACGCTTCGATG
probe01064	CCCGCGTTAACCATACACCGACAAATCCGACCAGATCGGACGATCATGGGATTCCACCCTCATTTCCACTTCCTTGGAACTAGGTAGCCACACGCTTCGATG
probe01065	CCCGCGTTAACCATACACCGACAAATCCGACCAGATCGGACGATCATGGGACTGATGTGATGCAGTCCTGGGTTCTATAAGAGGTAGCCACACGCTTCGATG
probe01066	CCCGCGTTAACCATACACCGACAAATCCGACCAGATCGGACGATCATGGGATGGAAGTTGCATTAGTTAGGGTTCTCTAGAGGGTAGCCACACGCTTCGATG
probe01067	CCCGCGTTAACCATACACCGACAAATCCGACCAGATCGGACGATCATGGGAGTTGCTAGGGATAGCTAGAACAAGCAGGTAAGGTAGCCACACGCTTCGATG
probe01068	CCCGCGTTAACCATACACCGACAAATCCGACCAGATCGGACGATCATGGGGTGAAGGAAGTAGAAATATGGTATTGTGGCTTGGTAGCCACACGCTTCGATG
probe01069	CCCGCGTTAACCATACACCGACAAATCCGACCAGATCGGACGATCATGGGAGGGACTTTTCTTTCTTAATTCCAAGCCCATGGGTAGCCACACGCTTCGATG
probe01070	CCCGCGTTAACCATACACCGACAAATCCGACCAGATCGGACGATCATGGGTAGGAAAGTGGACTTGAGCCAGTACATTAAAAGGTAGCCACACGCTTCGATG
probe01071	CCCGCGTTAACCATACACCGACAAATCCGACCAGATCGGACGATCATGGGTGACTTGCAGCATTTGAGTAGCTTTGCTCAGTGGTAGCCACACGCTTCGATG
probe01072	CCCGCGTTAACCATACACCGACAAATCCGACCAGATCGGACGATCATGGGTCTGGTTGTGTGACTCAAGCTGGGTTAAAGTGGGTAGCCACACGCTTCGATG
probe01073	CCCGCGTTAACCATACACCGACAAATCCGACCAGATCGGACGATCATGGGAATCCAGTCACACATTTCCCAGTCCTTTAATGGGTAGCCACACGCTTCGATG
probe01074	CCCGCGTTAACCATACACCGACAAATCCGACCAGATCGGACGATCATGGGTGATGACCATGCACAGTTATATGGAAGCAGGTGGTAGCCACACGCTTCGATG
probe01075	CCCGCGTTAACCATACACCGACAAATCCGACCAGATCGGACGATCATGGGAGTGCTGGCCTGTGTTGCTTCATGTTGGAGTCGGTAGCCACACGCTTCGATG
probe01076	CCCGCGTTAACCATACACCGACAAATCCGACCAGATCGGACGATCATGGGCCTTTGCTCCTGGCTTTTGAAATTTAAGGGTTGGTAGCCACACGCTTCGATG
probe01077	CCCGCGTTAACCATACACCGACAAATCCGACCAGATCGGACGATCATGGGAACATCAAAGGGTAATATGGTGATTGAAGGACGGTAGCCACACGCTTCGATG
probe01078	CCCGCGTTAACCATACACCGACAAATCCGACCAGATCGGACGATCATGGGGAGGTTTCTGGCTGTGAACTTTGATTAGACAGGGTAGCCACACGCTTCGATG
probe01079	CCCGCGTTAACCATACACCGACAAATCCGACCAGATCGGACGATCATGGGCATGGAGGTTAGAAGCTTATGTCATGGAAACTGGTAGCCACACGCTTCGATG
probe01080	CCCGCGTTAACCATACACCGACAAATCCGACCAGATCGGACGATCATGGGCTTTTGCTTCCCTGAGTAAGTCAAAGGACAGTGGTAGCCACACGCTTCGATG
probe01081	CCCGCGTTAACCATACACCGACAAATCCGACCAGATCGGACGATCATGGGGCAATACATGTGGAGAATCACCAAGAAATGAAGGTAGCCACACGCTTCGATG
probe01082	CCCGCGTTAACCATACACCGACAAATCCGACCAGATCGGACGATCATGGGTGGGCATATGAGTAGTAGGTTTTCTTGTATTGGGTAGCCACACGCTTCGATG
probe01083	CCCGCGTTAACCATACACCGACAAATCCGACCAGATCGGACGATCATGGGTCTAAGTTGGCGCAGAGGATGACAAGATCCTGGGTAGCCACACGCTTCGATG
probe01084	CCCGCGTTAACCATACACCGACAAATCCGACCAGATCGGACGATCATGGGAGTCATAAAGGGTGTAATTGTCCCATTTGGAGGGTAGCCACACGCTTCGATG
probe01085	CCCGCGTTAACCATACACCGACAAATCCGACCAGATCGGACGATCATGGGGGTACAGGGAGGGAACGAGGGATGCAACACGGGGTAGCCACACGCTTCGATG
probe01086	CCCGCGTTAACCATACACCGACAAATCCGACCAGATCGGACGATCATGGGGTCTCATGGATCAAACAACTATTGGATTCCTGGGTAGCCACACGCTTCGATG
probe01087	CCCGCGTTAACCATACACCGACAAATCCGACCAGATCGGACGATCATGGGCAGCAGAATGTGTTTATGGCTAAAAGTGATCAGGTAGCCACACGCTTCGATG
probe01088	CCCGCGTTAACCATACACCGACAAATCCGACCAGATCGGACGATCATGGGGAATGGGTTACTCAAAGAAGAACTGTGTGGCGGGTAGCCACACGCTTCGATG
probe01089	CCCGCGTTAACCATACACCGACAAATCCGACCAGATCGGACGATCATGGGACTCAAATATTTGTAGATGTCTTCCACCGGAAGGTAGCCACACGCTTCGATG
probe01090	CCCGCGTTAACCATACACCGACAAATCCGACCAGATCGGACGATCATGGGGTCATGTGTAGCTGTCACTCTATCTTTACAAAGGTAGCCACACGCTTCGATG
probe01091	CCCGCGTTAACCATACACCGACAAATCCGACCAGATCGGACGATCATGGGATTCTATTGTTTCTTCTCCCACATTCGTTTGCGGTAGCCACACGCTTCGATG
probe01092	CCCGCGTTAACCATACACCGACAAATCCGACCAGATCGGACGATCATGGGGTGTGTGATGTCAGGAGAATGAATAAAGATTCGGTAGCCACACGCTTCGATG
probe01093	CCCGCGTTAACCATACACCGACAAATCCGACCAGATCGGACGATCATGGGCACACTCTGAAAGAGCTAGGATTCAAAATTGAGGTAGCCACACGCTTCGATG
probe01094	CCCGCGTTAACCATACACCGACAAATCCGACCAGATCGGACGATCATGGGCATTGAAACACAAAAGACCCAGCATATCCAAAGGTAGCCACACGCTTCGATG
probe01095	CCCGCGTTAACCATACACCGACAAATCCGACCAGATCGGACGATCATGGGGAGAAAAGACAGCATCTGAAACAAATTGTCGTGGTAGCCACACGCTTCGATG
probe01096	CCCGCGTTAACCATACACCGACAAATCCGACCAGATCGGACGATCATGGGCAGGTCCATTTACTTGGTTGCCATTCCCTTTGGGTAGCCACACGCTTCGATG
probe01097	CCCGCGTTAACCATACACCGACAAATCCGACCAGATCGGACGATCATGGGTGAAGATAGTAAGTTGTCCCAACACCATTTGTGGTAGCCACACGCTTCGATG
probe01098	CCCGCGTTAACCATACACCGACAAATCCGACCAGATCGGACGATCATGGGCATGGAGACTTTGAATTGGATTGTAATGCATCGGTAGCCACACGCTTCGATG
probe01099	CCCGCGTTAACCATACACCGACAAATCCGACCAGATCGGACGATCATGGGTTCTGAGACCACTGTGTGTGCAATTATTTCTGGGTAGCCACACGCTTCGATG
probe01100	CCCGCGTTAACCATACACCGACAAATCCGACCAGATCGGACGATCATGGGTGTGCATGCTGAGCTATACCTGTGTCTCTGGAGGTAGCCACACGCTTCGATG
probe01101	CCCGCGTTAACCATACACCGACAAATCCGACCAGATCGGACGATCATGGGGCTTGGCAACTCTACATTGTCTTCTTGCTTTGGGTAGCCACACGCTTCGATG
probe01102	CCCGCGTTAACCATACACCGACAAATCCGACCAGATCGGACGATCATGGGGGCAGCCTTCAGAGATCCTCTTAGTGTACACAGGTAGCCACACGCTTCGATG
probe01103	CCCGCGTTAACCATACACCGACAAATCCGACCAGATCGGACGATCATGGGGTACAGATAACTTAAAGCATATGTTTGGCGACGGTAGCCACACGCTTCGATG
probe01104	CCCGCGTTAACCATACACCGACAAATCCGACCAGATCGGACGATCATGGGCTCAGTTAAAAGGGAAGTTTCCACTTATCAAGGGTAGCCACACGCTTCGATG
probe01105	CCCGCGTTAACCATACACCGACAAATCCGACCAGATCGGACGATCATGGGCTAGCTCTGTTGTGAAATGAACATTTGAATGCGGTAGCCACACGCTTCGATG
probe01106	CCCGCGTTAACCATACACCGACAAATCCGACCAGATCGGACGATCATGGGAATTGGCATTGAGAATGACAGGTCTGGAGGCAGGTAGCCACACGCTTCGATG
probe01107	CCCGCGTTAACCATACACCGACAAATCCGACCAGATCGGACGATCATGGGCCTTTGTTGGTGTGATCTTTGAGGCCCAGGCTGGTAGCCACACGCTTCGATG
probe01108	CCCGCGTTAACCATACACCGACAAATCCGACCAGATCGGACGATCATGGGGTTTATTGTTTGTCTGACATCTTCCTGCTGTTGGTAGCCACACGCTTCGATG
probe01109	CCCGCGTTAACCATACACCGACAAATCCGACCAGATCGGACGATCATGGGAAAGTCCGATAGAACTCTGCACTAAACACAGCGGTAGCCACACGCTTCGATG
probe01110	CCCGCGTTAACCATACACCGACAAATCCGACCAGATCGGACGATCATGGGCATCTTGGACGATCTTACCTTTGATGAATATGGGTAGCCACACGCTTCGATG
probe01111	CCCGCGTTAACCATACACCGACAAATCCGACCAGATCGGACGATCATGGGCCATTGCTGGTGCCAACTGGAAGTGACTTGTAGGTAGCCACACGCTTCGATG
probe01112	CCCGCGTTAACCATACACCGACAAATCCGACCAGATCGGACGATCATGGGCTTGTAATCCCAATCCCTGGTTTCTATCCCACGGTAGCCACACGCTTCGATG
probe01113	CCCGCGTTAACCATACACCGACAAATCCGACCAGATCGGACGATCATGGGGGTTTACAAGTCACTTGATTCCTCAATGTCTAGGTAGCCACACGCTTCGATG
probe01114	CCCGCGTTAACCATACACCGACAAATCCGACCAGATCGGACGATCATGGGGTCTCATCTTCCTGACTTCTTCCTCTCCAGTCGGTAGCCACACGCTTCGATG
probe01115	CCCGCGTTAACCATACACCGACAAATCCGACCAGATCGGACGATCATGGGCAGCATAAGAATTTCTGTCTGGGAGAATTCATGGTAGCCACACGCTTCGATG
probe01116	CCCGCGTTAACCATACACCGACAAATCCGACCAGATCGGACGATCATGGGGCTGTCCACCGTTCACTAAGAATCTGAAAGTAGGTAGCCACACGCTTCGATG
probe01117	CCCGCGTTAACCATACACCGACAAATCCGACCAGATCGGACGATCATGGGGTGCATGACTCTTATTTGTGAGGATTCTCTAAGGTAGCCACACGCTTCGATG
probe01118	CCCGCGTTAACCATACACCGACAAATCCGACCAGATCGGACGATCATGGGCCTGGTATGGATTATATGTTGGAAAGTAGGAAGGTAGCCACACGCTTCGATG
probe01119	CCCGCGTTAACCATACACCGACAAATCCGACCAGATCGGACGATCATGGGCCACCTACTTTGAAGTCTGGTCCTTCCCACTAGGTAGCCACACGCTTCGATG
probe01120	CCCGCGTTAACCATACACCGACAAATCCGACCAGATCGGACGATCATGGGGCAAAACGTATTTAATCTCAGATCCACTCTGAGGTAGCCACACGCTTCGATG
probe01121	CCCGCGTTAACCATACACCGACAAATCCGACCAGATCGGACGATCATGGGCTCTGGCTCTTTTCCCATTCTGCCTCAGGAGTGGTAGCCACACGCTTCGATG
probe01122	CCCGCGTTAACCATACACCGACAAATCCGACCAGATCGGACGATCATGGGGACCAATCATCACAACTATGTTATTGTGCTTGGGTAGCCACACGCTTCGATG
probe01123	CCCGCGTTAACCATACACCGACAAATCCGACCAGATCGGACGATCATGGGCTGGCATAAACACATAGATCAAACTGTAAGTGGGTAGCCACACGCTTCGATG
probe01124	CCCGCGTTAACCATACACCGACAAATCCGACCAGATCGGACGATCATGGGGCAGAGAGTCTTTAAGAAAGTCCAGCTAATGTGGTAGCCACACGCTTCGATG
probe01125	CCCGCGTTAACCATACACCGACAAATCCGACCAGATCGGACGATCATGGGTGAAAACTTGAGGACATCCAACTAAAATCAGGGGTAGCCACACGCTTCGATG
probe01126	CCCGCGTTAACCATACACCGACAAATCCGACCAGATCGGACGATCATGGGGAGATCATGGTTACAATCCCACTTATAACAGAGGTAGCCACACGCTTCGATG
probe01127	CCCGCGTTAACCATACACCGACAAATCCGACCAGATCGGACGATCATGGGTGACTAAGACACCAAGTCAACTCAATCCTGATGGTAGCCACACGCTTCGATG
probe01128	CCCGCGTTAACCATACACCGACAAATCCGACCAGATCGGACGATCATGGGCCACTATTGTCCTTACACAGAAACACATATGTGGTAGCCACACGCTTCGATG
probe01129	CCCGCGTTAACCATACACCGACAAATCCGACCAGATCGGACGATCATGGGTGTCAACCAACTTGGACCTCTGGGAGTTCCCAGGTAGCCACACGCTTCGATG
probe01130	CCCGCGTTAACCATACACCGACAAATCCGACCAGATCGGACGATCATGGGGTGCATGTGTAGAAGAATGAAATTAGAGCTGAGGTAGCCACACGCTTCGATG
probe01131	CCCGCGTTAACCATACACCGACAAATCCGACCAGATCGGACGATCATGGGCAGGAAAGTAAAAGCTTACCAAATGGAAGGAAGGTAGCCACACGCTTCGATG
probe01132	CCCGCGTTAACCATACACCGACAAATCCGACCAGATCGGACGATCATGGGCACAACCCTTAACAAATGCTGGTAAGGTTATGGGTAGCCACACGCTTCGATG
probe01133	CCCGCGTTAACCATACACCGACAAATCCGACCAGATCGGACGATCATGGGCATCATATTCCACAGACACTTGCTAAGTCATAGGTAGCCACACGCTTCGATG
probe01134	CCCGCGTTAACCATACACCGACAAATCCGACCAGATCGGACGATCATGGGTAGGCTCCAGGAGGTACAGGGTTGGCTTAAGAGGTAGCCACACGCTTCGATG
probe01135	CCCGCGTTAACCATACACCGACAAATCCGACCAGATCGGACGATCATGGGAACAGTGATTTCCGCAAGAGTCTTCATCCAACGGTAGCCACACGCTTCGATG
probe01136	CCCGCGTTAACCATACACCGACAAATCCGACCAGATCGGACGATCATGGGCTTCCTTCTTACGTTCTACCATCCACAGTACCGGTAGCCACACGCTTCGATG
probe01137	CCCGCGTTAACCATACACCGACAAATCCGACCAGATCGGACGATCATGGGCAATTAGACTTAAGGCCTGATCAATTGAAGGAGGTAGCCACACGCTTCGATG
probe01138	CCCGCGTTAACCATACACCGACAAATCCGACCAGATCGGACGATCATGGGACACATTTGGACACAATGGAGAAATCAACACAGGTAGCCACACGCTTCGATG
probe01139	CCCGCGTTAACCATACACCGACAAATCCGACCAGATCGGACGATCATGGGCAGAAAATCTGCTGTGAACAATTGGCAATACTGGTAGCCACACGCTTCGATG
probe01140	CCCGCGTTAACCATACACCGACAAATCCGACCAGATCGGACGATCATGGGGAGGCTATCAATTTAGGAGGTAGGTGAATGAAGGTAGCCACACGCTTCGATG
probe01141	CCCGCGTTAACCATACACCGACAAATCCGACCAGATCGGACGATCATGGGTCCTTATTTCGTGTTCCAAGCACACCCTGACAGGTAGCCACACGCTTCGATG
probe01142	CCCGCGTTAACCATACACCGACAAATCCGACCAGATCGGACGATCATGGGAGCATGAAGACTAAGTTGATTCCCAGGACTCAGGTAGCCACACGCTTCGATG
probe01143	CCCGCGTTAACCATACACCGACAAATCCGACCAGATCGGACGATCATGGGCCAGGTAGCAGTCACTCAAACATGGCAGGAACGGTAGCCACACGCTTCGATG
probe01144	CCCGCGTTAACCATACACCGACAAATCCGACCAGATCGGACGATCATGGGCAGAGATTCACTACCTCCAACAAACCATTAATGGTAGCCACACGCTTCGATG
probe01145	CCCGCGTTAACCATACACCGACAAATCCGACCAGATCGGACGATCATGGGCCATACACACACAAGCAACAAATAGGCTTATTGGTAGCCACACGCTTCGATG
probe01146	CCCGCGTTAACCATACACCGACAAATCCGACCAGATCGGACGATCATGGGGAGGCATTTTCTCAAATGAGTTTCCTCTTCTCGGTAGCCACACGCTTCGATG
probe01147	CCCGCGTTAACCATACACCGACAAATCCGACCAGATCGGACGATCATGGGCCTTTGGAGTCAAATAGCACTTCATGTACATAGGTAGCCACACGCTTCGATG
probe01148	CCCGCGTTAACCATACACCGACAAATCCGACCAGATCGGACGATCATGGGTCATCAACATCCACATGCTTGCTCTCCCTCTCGGTAGCCACACGCTTCGATG
probe01149	CCCGCGTTAACCATACACCGACAAATCCGACCAGATCGGACGATCATGGGTCACATACTGTCTGCTCTGGGTTTGAAAGCCTGGTAGCCACACGCTTCGATG
probe01150	CCCGCGTTAACCATACACCGACAAATCCGACCAGATCGGACGATCATGGGGTCGTTTTGTTGTAGAGCTTAAGCATAAGTGTGGTAGCCACACGCTTCGATG
probe01151	CCCGCGTTAACCATACACCGACAAATCCGACCAGATCGGACGATCATGGGAGTATAGCCAGAGCCAGAGATATTTGAAAGAAGGTAGCCACACGCTTCGATG
probe01152	CCCGCGTTAACCATACACCGACAAATCCGACCAGATCGGACGATCATGGGAAGAGAGGCCAGAAATAGGTAGGGACTGAGGGGGTAGCCACACGCTTCGATG
probe01153	CCCGCGTTAACCATACACCGACAAATCCGACCAGATCGGACGATCATGGGTCCTGAAACAATTGATTTGGAAGTCTCCATTGGGTAGCCACACGCTTCGATG
probe01154	CCCGCGTTAACCATACACCGACAAATCCGACCAGATCGGACGATCATGGGGTTACAATAATGCTTATGCAGTTTGGTGTGAGGGTAGCCACACGCTTCGATG
probe01155	CCCGCGTTAACCATACACCGACAAATCCGACCAGATCGGACGATCATGGGGATTCCCTAGCCTAAAATGATCTCACTATACAGGTAGCCACACGCTTCGATG
probe01156	CCCGCGTTAACCATACACCGACAAATCCGACCAGATCGGACGATCATGGGGAGAGCAAAAGCATGTTAAAGCCAATGATTTGGGTAGCCACACGCTTCGATG
probe01157	CCCGCGTTAACCATACACCGACAAATCCGACCAGATCGGACGATCATGGGCTAAAATATCTACCTTGCATCAGGCAATGAGAGGTAGCCACACGCTTCGATG
probe01158	CCCGCGTTAACCATACACCGACAAATCCGACCAGATCGGACGATCATGGGTCACCCATCTGCTTATGAGCTGGCTAGGAGCCGGTAGCCACACGCTTCGATG
probe01159	CCCGCGTTAACCATACACCGACAAATCCGACCAGATCGGACGATCATGGGCCACTTTCTGTGATGTTTTCTATTACTTTGGGGGTAGCCACACGCTTCGATG
probe01160	CCCGCGTTAACCATACACCGACAAATCCGACCAGATCGGACGATCATGGGCACCACTCAGGGCTTAAAATTATCCTTTGATTGGTAGCCACACGCTTCGATG
probe01161	CCCGCGTTAACCATACACCGACAAATCCGACCAGATCGGACGATCATGGGGCTTATGAGTTAATTTCTAAAGCAGAGGTGTGGGTAGCCACACGCTTCGATG
probe01162	CCCGCGTTAACCATACACCGACAAATCCGACCAGATCGGACGATCATGGGGCAGATGAACTGTGGCAAATAAACATGATATGGGTAGCCACACGCTTCGATG
probe01163	CCCGCGTTAACCATACACCGACAAATCCGACCAGATCGGACGATCATGGGCAGTTCTAGAGGAATACAGTTCATCACAGTTTGGTAGCCACACGCTTCGATG
probe01164	CCCGCGTTAACCATACACCGACAAATCCGACCAGATCGGACGATCATGGGCCAAGGAATTTGAAGGTTACCATTTCCTATGAGGTAGCCACACGCTTCGATG
probe01165	CCCGCGTTAACCATACACCGACAAATCCGACCAGATCGGACGATCATGGGCCTTCCAATAGATGCTTTACCATTATTTAGGCGGTAGCCACACGCTTCGATG
probe01166	CCCGCGTTAACCATACACCGACAAATCCGACCAGATCGGACGATCATGGGGAGGCTGTAAAGGATATTCTAGTCATAAGCAAGGTAGCCACACGCTTCGATG
probe01167	CCCGCGTTAACCATACACCGACAAATCCGACCAGATCGGACGATCATGGGGTACCTTCCTATTCCTGATTCAGTAAGTGAATGGTAGCCACACGCTTCGATG
probe01168	CCCGCGTTAACCATACACCGACAAATCCGACCAGATCGGACGATCATGGGAGTTGTTTCAGTTTCTGCTACTGAACCTCAAAGGTAGCCACACGCTTCGATG
probe01169	CCCGCGTTAACCATACACCGACAAATCCGACCAGATCGGACGATCATGGGGACTCTAAGAAATGTGCAGGTTATATTGCAGAGGTAGCCACACGCTTCGATG
probe01170	CCCGCGTTAACCATACACCGACAAATCCGACCAGATCGGACGATCATGGGCAGTTTCATTCACGACAATGGACTGATATCTTGGTAGCCACACGCTTCGATG
probe01171	CCCGCGTTAACCATACACCGACAAATCCGACCAGATCGGACGATCATGGGATAGAAAAGCATGTACCTGGCCTACAAAGTTTGGTAGCCACACGCTTCGATG
probe01172	CCCGCGTTAACCATACACCGACAAATCCGACCAGATCGGACGATCATGGGCAAGAACCTACTTGTACCTTTGACTTTGAGAAGGTAGCCACACGCTTCGATG
probe01173	CCCGCGTTAACCATACACCGACAAATCCGACCAGATCGGACGATCATGGGCCTGAGAAGTGTATATCAGATCGACACACTGAGGTAGCCACACGCTTCGATG
probe01174	CCCGCGTTAACCATACACCGACAAATCCGACCAGATCGGACGATCATGGGCTGTTCTCTTGGGTACTGACATCCTCAGTACTGGTAGCCACACGCTTCGATG
probe01175	CCCGCGTTAACCATACACCGACAAATCCGACCAGATCGGACGATCATGGGTGTCATACAAATATATTTTGTGGGCCGGGTATGGTAGCCACACGCTTCGATG
probe01176	CCCGCGTTAACCATACACCGACAAATCCGACCAGATCGGACGATCATGGGCTCAGATAACTCTTCTGATGTTGAAGCAAAACGGTAGCCACACGCTTCGATG
probe01177	CCCGCGTTAACCATACACCGACAAATCCGACCAGATCGGACGATCATGGGTTGCTCCCATTCATTGCTGCATGGTGTTTCTCGGTAGCCACACGCTTCGATG
probe01178	CCCGCGTTAACCATACACCGACAAATCCGACCAGATCGGACGATCATGGGAAGTTCTTTGATAACATTGTCCCAGCAAGTCTGGTAGCCACACGCTTCGATG
probe01179	CCCGCGTTAACCATACACCGACAAATCCGACCAGATCGGACGATCATGGGTCACTAGTGTAACTCTCATGGATTCTAGCAAAGGTAGCCACACGCTTCGATG
probe01180	CCCGCGTTAACCATACACCGACAAATCCGACCAGATCGGACGATCATGGGATTAGGTACAGCTAGGGCAACCCACAGAAAGCGGTAGCCACACGCTTCGATG
probe01181	CCCGCGTTAACCATACACCGACAAATCCGACCAGATCGGACGATCATGGGATAGGTTGTATAGGTTGGTGTTCTTGTAGAACGGTAGCCACACGCTTCGATG
probe01182	CCCGCGTTAACCATACACCGACAAATCCGACCAGATCGGACGATCATGGGCCCAAATGTAATTACAGCACTCCAAGAGATTAGGTAGCCACACGCTTCGATG
probe01183	CCCGCGTTAACCATACACCGACAAATCCGACCAGATCGGACGATCATGGGCCTGTAGTCAGTCAGGCCTTGAACTTTAGATCGGTAGCCACACGCTTCGATG
probe01184	CCCGCGTTAACCATACACCGACAAATCCGACCAGATCGGACGATCATGGGGTATGTCTTTCATTTTCTCCAACATCTTTGGCGGTAGCCACACGCTTCGATG
probe01185	CCCGCGTTAACCATACACCGACAAATCCGACCAGATCGGACGATCATGGGAGTCCTAATTCAGTAACTCCAAACTAGGTGGGGGTAGCCACACGCTTCGATG
probe01186	CCCGCGTTAACCATACACCGACAAATCCGACCAGATCGGACGATCATGGGCCTGCTTCTTTCTTCTGAATCTCTTCTTGTTAGGTAGCCACACGCTTCGATG
probe01187	CCCGCGTTAACCATACACCGACAAATCCGACCAGATCGGACGATCATGGGCCTTTGCAATAGACGTTCTCAATCCCAGGAGCGGTAGCCACACGCTTCGATG
probe01188	CCCGCGTTAACCATACACCGACAAATCCGACCAGATCGGACGATCATGGGCGCATACAACATAGCAAAACCTAGCAGAGACAGGTAGCCACACGCTTCGATG
probe01189	CCCGCGTTAACCATACACCGACAAATCCGACCAGATCGGACGATCATGGGCTTTCTCATTGGTAACATATAAACCCAGAAGGGGTAGCCACACGCTTCGATG
probe01190	CCCGCGTTAACCATACACCGACAAATCCGACCAGATCGGACGATCATGGGTCCCAACTGTGGCTCTATTCCTGTTGTCCAATGGTAGCCACACGCTTCGATG
probe01191	CCCGCGTTAACCATACACCGACAAATCCGACCAGATCGGACGATCATGGGGTAGTACTTTACCACATGCTGCACAGTTGAGCGGTAGCCACACGCTTCGATG
probe01192	CCCGCGTTAACCATACACCGACAAATCCGACCAGATCGGACGATCATGGGTTATGGAAACACTCTGCAAATGACAAGCAGACGGTAGCCACACGCTTCGATG
probe01193	CCCGCGTTAACCATACACCGACAAATCCGACCAGATCGGACGATCATGGGATGCTGTAGCTGGATGATGAGAGCCTATCTATGGTAGCCACACGCTTCGATG
probe01194	CCCGCGTTAACCATACACCGACAAATCCGACCAGATCGGACGATCATGGGAGTCAATGATGTTCAAAACAGTTGTCCCATGCGGTAGCCACACGCTTCGATG
probe01195	CCCGCGTTAACCATACACCGACAAATCCGACCAGATCGGACGATCATGGGCATTATTGGTTTTAAGACGTCAAGAGCCTTTCGGTAGCCACACGCTTCGATG
probe01196	CCCGCGTTAACCATACACCGACAAATCCGACCAGATCGGACGATCATGGGCTACTTTGAGTTAATGGAGTGGAGAATTCACAGGTAGCCACACGCTTCGATG
probe01197	CCCGCGTTAACCATACACCGACAAATCCGACCAGATCGGACGATCATGGGAGTCTAGGGTCTGATATGAAGAAACAAAGACAGGTAGCCACACGCTTCGATG
probe01198	CCCGCGTTAACCATACACCGACAAATCCGACCAGATCGGACGATCATGGGTTCAAGTCTTGGACCTACAGTTTGTGTGCTAGGGTAGCCACACGCTTCGATG
probe01199	CCCGCGTTAACCATACACCGACAAATCCGACCAGATCGGACGATCATGGGATGCTTCTTGTGTTAGACTTCTATCTGCCCTTGGTAGCCACACGCTTCGATG
probe01200	CCCGCGTTAACCATACACCGACAAATCCGACCAGATCGGACGATCATGGGTCTGGGTGAGTGGTGATGCAGATCATCATGATGGTAGCCACACGCTTCGATG
probe01201	CCCGCGTTAACCATACACCGACAAATCCGACCAGATCGGACGATCATGGGAAAATTTGTAAGTGGCACTAGTACAGCTAGTGGGTAGCCACACGCTTCGATG
probe01202	CCCGCGTTAACCATACACCGACAAATCCGACCAGATCGGACGATCATGGGAACAAAGGAGAAAGCATTGTGAGCACGAGATGGGTAGCCACACGCTTCGATG
probe01203	CCCGCGTTAACCATACACCGACAAATCCGACCAGATCGGACGATCATGGGGGCTCTCACAGGCTCAGTTTCCAAAGGATAATGGTAGCCACACGCTTCGATG
probe01204	CCCGCGTTAACCATACACCGACAAATCCGACCAGATCGGACGATCATGGGTTTCTTGTTCCACCATGTAGTCCTGAAAATGAGGTAGCCACACGCTTCGATG
probe01205	CCCGCGTTAACCATACACCGACAAATCCGACCAGATCGGACGATCATGGGGTCTGTCCCATTCAGTCCAGTGCAATATGCAGGGTAGCCACACGCTTCGATG
probe01206	CCCGCGTTAACCATACACCGACAAATCCGACCAGATCGGACGATCATGGGTTGGGCCTTGTGATCACCCAGGGCAGAAGGGCGGTAGCCACACGCTTCGATG
probe01207	CCCGCGTTAACCATACACCGACAAATCCGACCAGATCGGACGATCATGGGGGCTTGGACAACTATATGTGGCATCAAAAGACGGTAGCCACACGCTTCGATG
probe01208	CCCGCGTTAACCATACACCGACAAATCCGACCAGATCGGACGATCATGGGGCTCAGTGTAGCTGTACTCAGTGTTTCTTTTCGGTAGCCACACGCTTCGATG
probe01209	CCCGCGTTAACCATACACCGACAAATCCGACCAGATCGGACGATCATGGGCCTCAAAGTTGTAACAGGAAGGACATTTGTTTGGTAGCCACACGCTTCGATG
probe01210	CCCGCGTTAACCATACACCGACAAATCCGACCAGATCGGACGATCATGGGGCTCTAAGCAAGAACAAGTAAAATAGTGGAAGGGTAGCCACACGCTTCGATG
probe01211	CCCGCGTTAACCATACACCGACAAATCCGACCAGATCGGACGATCATGGGAGGCTTACGCAGACATGCCTGGCAAGCAATTGGGTAGCCACACGCTTCGATG
probe01212	CCCGCGTTAACCATACACCGACAAATCCGACCAGATCGGACGATCATGGGTTGTAGTGCTTGCACATCTTCCAAGAAGCCAAGGTAGCCACACGCTTCGATG
probe01213	CCCGCGTTAACCATACACCGACAAATCCGACCAGATCGGACGATCATGGGTTACAGAGACCCACCGCTTGCTAAAATGCAGAGGTAGCCACACGCTTCGATG
probe01214	CCCGCGTTAACCATACACCGACAAATCCGACCAGATCGGACGATCATGGGCAGAATAGCAGATGTTTGACTTAGGATTTTCCGGTAGCCACACGCTTCGATG
probe01215	CCCGCGTTAACCATACACCGACAAATCCGACCAGATCGGACGATCATGGGCTGATAGGTTGTCTAATCTCCAGTGGCCAATTGGTAGCCACACGCTTCGATG
probe01216	CCCGCGTTAACCATACACCGACAAATCCGACCAGATCGGACGATCATGGGGGGCAACCCATCCTTGCTTAGGTATTGGTGAAGGTAGCCACACGCTTCGATG
probe01217	CCCGCGTTAACCATACACCGACAAATCCGACCAGATCGGACGATCATGGGTTCTCCATGGGATATTTCGGTTCACAGGCCTAGGTAGCCACACGCTTCGATG
probe01218	CCCGCGTTAACCATACACCGACAAATCCGACCAGATCGGACGATCATGGGGTGTTATCAGATTATGTGTGGTTCTCCTTGATGGTAGCCACACGCTTCGATG
probe01219	CCCGCGTTAACCATACACCGACAAATCCGACCAGATCGGACGATCATGGGGAGCTGCAGAAATCTATTGGAATGGAAATAAGGGTAGCCACACGCTTCGATG
probe01220	CCCGCGTTAACCATACACCGACAAATCCGACCAGATCGGACGATCATGGGGTAAACCAACTAGGGAGAAGAACAGGAATAAAGGTAGCCACACGCTTCGATG
probe01221	CCCGCGTTAACCATACACCGACAAATCCGACCAGATCGGACGATCATGGGTATTTCCGTCTGACTCAGACAGCTGCAACCCTGGTAGCCACACGCTTCGATG
probe01222	CCCGCGTTAACCATACACCGACAAATCCGACCAGATCGGACGATCATGGGAGTGAATGATTTTACCTATCAATGGGCTCTGCGGTAGCCACACGCTTCGATG
probe01223	CCCGCGTTAACCATACACCGACAAATCCGACCAGATCGGACGATCATGGGTAAGCAGACCTGTTTTCACTTCCTTTGGGACTGGTAGCCACACGCTTCGATG
probe01224	CCCGCGTTAACCATACACCGACAAATCCGACCAGATCGGACGATCATGGGCACAGCTCTGAGGGTTTTCTGATATAATCATAGGTAGCCACACGCTTCGATG
probe01225	CCCGCGTTAACCATACACCGACAAATCCGACCAGATCGGACGATCATGGGGAATTCTGTTCACACCTCTCCTCCTTTGCTGCGGTAGCCACACGCTTCGATG
probe01226	CCCGCGTTAACCATACACCGACAAATCCGACCAGATCGGACGATCATGGGTGATTGAAACACTGACATAGTACTACCGGAGGGGTAGCCACACGCTTCGATG
probe01227	CCCGCGTTAACCATACACCGACAAATCCGACCAGATCGGACGATCATGGGCAGTCCTTGGTTGCAGGAAATATCTGAATTTAGGTAGCCACACGCTTCGATG
probe01228	CCCGCGTTAACCATACACCGACAAATCCGACCAGATCGGACGATCATGGGCATGAGAGTTTGGACATAGTCACATTGTCATCGGTAGCCACACGCTTCGATG
probe01229	CCCGCGTTAACCATACACCGACAAATCCGACCAGATCGGACGATCATGGGAGCAAAGTATGACTGACTGGGATCTTCTGAAAGGTAGCCACACGCTTCGATG
probe01230	CCCGCGTTAACCATACACCGACAAATCCGACCAGATCGGACGATCATGGGAACTTAAAGATGATTGGCAAAGCTAAGAGCCAGGTAGCCACACGCTTCGATG
probe01231	CCCGCGTTAACCATACACCGACAAATCCGACCAGATCGGACGATCATGGGTTCAAATAGCTGGGAGGAAGGATGATAATGCTGGTAGCCACACGCTTCGATG
probe01232	CCCGCGTTAACCATACACCGACAAATCCGACCAGATCGGACGATCATGGGGTTTCCTTTTGACTTCAATGGGCTTATAGTGCGGTAGCCACACGCTTCGATG
probe01233	CCCGCGTTAACCATACACCGACAAATCCGACCAGATCGGACGATCATGGGCCAGCCCATTCCTAACAATGTCCACTTACCACGGTAGCCACACGCTTCGATG
probe01234	CCCGCGTTAACCATACACCGACAAATCCGACCAGATCGGACGATCATGGGACCTCTGTTGCACATGAGGTTAGTTTTAACTCGGTAGCCACACGCTTCGATG
probe01235	CCCGCGTTAACCATACACCGACAAATCCGACCAGATCGGACGATCATGGGCAGTTGTATTACAACACTGGCTGGCACCTTGAGGTAGCCACACGCTTCGATG
probe01236	CCCGCGTTAACCATACACCGACAAATCCGACCAGATCGGACGATCATGGGCATGGGCCTCACTTCTAGTGGAAGCAACTCTAGGTAGCCACACGCTTCGATG
probe01237	CCCGCGTTAACCATACACCGACAAATCCGACCAGATCGGACGATCATGGGGCTCTATGACAATGACACTATTCCCTCTCCCAGGTAGCCACACGCTTCGATG
probe01238	CCCGCGTTAACCATACACCGACAAATCCGACCAGATCGGACGATCATGGGCTGGAGTCGTATGGCCCTGGGTCATGTGGCTGGGTAGCCACACGCTTCGATG
probe01239	CCCGCGTTAACCATACACCGACAAATCCGACCAGATCGGACGATCATGGGGGAAGAACAGCAATGCTATTAAAGACCTTGTAGGTAGCCACACGCTTCGATG
probe01240	CCCGCGTTAACCATACACCGACAAATCCGACCAGATCGGACGATCATGGGAGATCTGCCCAGTTATCTCTTCCAGTAGGAAAGGTAGCCACACGCTTCGATG
probe01241	CCCGCGTTAACCATACACCGACAAATCCGACCAGATCGGACGATCATGGGAGGTCTAGAATGACACATGCGTTATCTCCATGGGTAGCCACACGCTTCGATG
probe01242	CCCGCGTTAACCATACACCGACAAATCCGACCAGATCGGACGATCATGGGGAGGGTCCTAAAGTTCCATACTACAAAAGATGGGTAGCCACACGCTTCGATG
probe01243	CCCGCGTTAACCATACACCGACAAATCCGACCAGATCGGACGATCATGGGCACAACTATACTGATCAGAGAGAGGGAGAGGGGGTAGCCACACGCTTCGATG
probe01244	CCCGCGTTAACCATACACCGACAAATCCGACCAGATCGGACGATCATGGGCATAATGAGAACTTTCAGATAGCCAGGTAACAGGTAGCCACACGCTTCGATG
probe01245	CCCGCGTTAACCATACACCGACAAATCCGACCAGATCGGACGATCATGGGCAGTACACTGAAGACATTTCAGACATTTCATCGGTAGCCACACGCTTCGATG
probe01246	CCCGCGTTAACCATACACCGACAAATCCGACCAGATCGGACGATCATGGGCCTGGGACTTCACTGGCCAACTATATTTCTCAGGTAGCCACACGCTTCGATG
probe01247	CCCGCGTTAACCATACACCGACAAATCCGACCAGATCGGACGATCATGGGCTTTCCTCCATTAAAGCAACCACACCCATTTTGGTAGCCACACGCTTCGATG
probe01248	CCCGCGTTAACCATACACCGACAAATCCGACCAGATCGGACGATCATGGGTGCCTCAGTCAGCATATTTTGAAGTTGTTGTTGGTAGCCACACGCTTCGATG
probe01249	CCCGCGTTAACCATACACCGACAAATCCGACCAGATCGGACGATCATGGGATTTAGACCAGTGGTATCTGCTTCTGCTTCTGGGTAGCCACACGCTTCGATG
probe01250	CCCGCGTTAACCATACACCGACAAATCCGACCAGATCGGACGATCATGGGTCTGACCAGTTCACTATTCAGCAATATATTGCGGTAGCCACACGCTTCGATG
probe01251	CCCGCGTTAACCATACACCGACAAATCCGACCAGATCGGACGATCATGGGCAGGGTCCAGGAATGATTAATTAATGCAATCTGGTAGCCACACGCTTCGATG
probe01252	CCCGCGTTAACCATACACCGACAAATCCGACCAGATCGGACGATCATGGGTTCATTCCATTGAGCATCATTAGCTGATATGCGGTAGCCACACGCTTCGATG
probe01253	CCCGCGTTAACCATACACCGACAAATCCGACCAGATCGGACGATCATGGGTCTACGAAGAGCAAGCAAATAAACAACACTCCGGTAGCCACACGCTTCGATG
probe01254	CCCGCGTTAACCATACACCGACAAATCCGACCAGATCGGACGATCATGGGCAACTTTCTATGGCCATGGTATTTAATCACAGGGTAGCCACACGCTTCGATG
probe01255	CCCGCGTTAACCATACACCGACAAATCCGACCAGATCGGACGATCATGGGCTGCACTAGCATTTATATCCATTGACCTTGTAGGTAGCCACACGCTTCGATG
probe01256	CCCGCGTTAACCATACACCGACAAATCCGACCAGATCGGACGATCATGGGGGCCATAGATGACAAATATCCAGGATGAAATAGGTAGCCACACGCTTCGATG
probe01257	CCCGCGTTAACCATACACCGACAAATCCGACCAGATCGGACGATCATGGGGACAAACTATACATCTCTGTAAGTTGTCAGGTGGTAGCCACACGCTTCGATG
probe01258	CCCGCGTTAACCATACACCGACAAATCCGACCAGATCGGACGATCATGGGGGACATTGGCGTTTTAATAGATTACCTTCTTCGGTAGCCACACGCTTCGATG
probe01259	CCCGCGTTAACCATACACCGACAAATCCGACCAGATCGGACGATCATGGGAAGGTGGAAACACTCATCTTTGGGTTGTTGTTGGTAGCCACACGCTTCGATG
probe01260	CCCGCGTTAACCATACACCGACAAATCCGACCAGATCGGACGATCATGGGCTGCAGCATGAAACAAACAAGTTCAATGTTTGGGTAGCCACACGCTTCGATG
probe01261	CCCGCGTTAACCATACACCGACAAATCCGACCAGATCGGACGATCATGGGAGCCTCATTGACTTGCTTCTTACCAACTGCTAGGTAGCCACACGCTTCGATG
probe01262	CCCGCGTTAACCATACACCGACAAATCCGACCAGATCGGACGATCATGGGCAGCTCTTGAAATATGATTTTCAACCAGTGACGGTAGCCACACGCTTCGATG
probe01263	CCCGCGTTAACCATACACCGACAAATCCGACCAGATCGGACGATCATGGGGGCAAACATGTGTTAGAAAGGAGAGAATTACTGGTAGCCACACGCTTCGATG
probe01264	CCCGCGTTAACCATACACCGACAAATCCGACCAGATCGGACGATCATGGGGCTACTCTGAAGACTGGAATACATTTCTAGAAGGTAGCCACACGCTTCGATG
probe01265	CCCGCGTTAACCATACACCGACAAATCCGACCAGATCGGACGATCATGGGAAAATGAGTGCACTGCAGAAGGTGGTTTAAGAGGTAGCCACACGCTTCGATG
probe01266	CCCGCGTTAACCATACACCGACAAATCCGACCAGATCGGACGATCATGGGATCATCTCTGATGCTGTTTGAAATGAGTGTCAGGTAGCCACACGCTTCGATG
probe01267	CCCGCGTTAACCATACACCGACAAATCCGACCAGATCGGACGATCATGGGTGATGTTACTGAGCTAGTGAATGAGGTAGAAGGGTAGCCACACGCTTCGATG
probe01268	CCCGCGTTAACCATACACCGACAAATCCGACCAGATCGGACGATCATGGGGGAAATTGGTTGCTTGCGATTAAGTCTAAAGAGGTAGCCACACGCTTCGATG
probe01269	CCCGCGTTAACCATACACCGACAAATCCGACCAGATCGGACGATCATGGGCATCTCACTGTTCTGACTTTTCAGAGGAGAGAGGTAGCCACACGCTTCGATG
probe01270	CCCGCGTTAACCATACACCGACAAATCCGACCAGATCGGACGATCATGGGACTAAGAATCTCCCAAGACTCTAGAGTGAAAAGGTAGCCACACGCTTCGATG
probe01271	CCCGCGTTAACCATACACCGACAAATCCGACCAGATCGGACGATCATGGGACATGCTGTAAGATATAGAGAACCAGGTAGCTGGTAGCCACACGCTTCGATG
probe01272	CCCGCGTTAACCATACACCGACAAATCCGACCAGATCGGACGATCATGGGACCTTTCATGGTTTGAAAGACTTATCCACAACGGTAGCCACACGCTTCGATG
probe01273	CCCGCGTTAACCATACACCGACAAATCCGACCAGATCGGACGATCATGGGCTTCTACTTCCTCCCAAACAGTTCTATCAACTGGTAGCCACACGCTTCGATG
probe01274	CCCGCGTTAACCATACACCGACAAATCCGACCAGATCGGACGATCATGGGGAATCCTGGTTTCTAGAACCATGACCAAAAGCGGTAGCCACACGCTTCGATG
probe01275	CCCGCGTTAACCATACACCGACAAATCCGACCAGATCGGACGATCATGGGAGCTCAGGTTTACTTGCCTAAGGATGTACAGAGGTAGCCACACGCTTCGATG
probe01276	CCCGCGTTAACCATACACCGACAAATCCGACCAGATCGGACGATCATGGGTCTCCATTCCATTCAGTTCTGTTGTGATGTTAGGTAGCCACACGCTTCGATG
probe01277	CCCGCGTTAACCATACACCGACAAATCCGACCAGATCGGACGATCATGGGGCATCTGCCATTAGAATAACAAATGTCATGAGGGTAGCCACACGCTTCGATG
probe01278	CCCGCGTTAACCATACACCGACAAATCCGACCAGATCGGACGATCATGGGAAGCTTTGCAGACACCTTCGAACCCAGTGGAAGGTAGCCACACGCTTCGATG
probe01279	CCCGCGTTAACCATACACCGACAAATCCGACCAGATCGGACGATCATGGGACAAGCCTTAGTTCCCACTGAGAAGGATAGCAGGTAGCCACACGCTTCGATG
probe01280	CCCGCGTTAACCATACACCGACAAATCCGACCAGATCGGACGATCATGGGGCCACCTGTTTACAGAAACACACTGCTAATCAGGTAGCCACACGCTTCGATG
probe01281	CCCGCGTTAACCATACACCGACAAATCCGACCAGATCGGACGATCATGGGTATCTTTCTCCACTGGGTGGGTCTCAGCTATCGGTAGCCACACGCTTCGATG
probe01282	CCCGCGTTAACCATACACCGACAAATCCGACCAGATCGGACGATCATGGGCCCAGAACATTGATATTGACACTATTTTGGCAGGTAGCCACACGCTTCGATG
probe01283	CCCGCGTTAACCATACACCGACAAATCCGACCAGATCGGACGATCATGGGCAGGCTTTCTTGAAGAACTCAGCGGCCCTAGCGGTAGCCACACGCTTCGATG
probe01284	CCCGCGTTAACCATACACCGACAAATCCGACCAGATCGGACGATCATGGGTTGACTAGCTGCTGGTTATATACTGAATGGTAGGTAGCCACACGCTTCGATG
probe01285	CCCGCGTTAACCATACACCGACAAATCCGACCAGATCGGACGATCATGGGCTGTAGTGATGAAATAAGGAAGCTAAAACACCGGTAGCCACACGCTTCGATG
probe01286	CCCGCGTTAACCATACACCGACAAATCCGACCAGATCGGACGATCATGGGCATGTGGTGACACTAAGGACATGAGCTAGCTCGGTAGCCACACGCTTCGATG
probe01287	CCCGCGTTAACCATACACCGACAAATCCGACCAGATCGGACGATCATGGGGAGACAGTCTTGATAGCTTGTTAACTCAGAATGGTAGCCACACGCTTCGATG
probe01288	CCCGCGTTAACCATACACCGACAAATCCGACCAGATCGGACGATCATGGGCTGACAATTCCTATAGACACAATTTACAGGCAGGTAGCCACACGCTTCGATG
probe01289	CCCGCGTTAACCATACACCGACAAATCCGACCAGATCGGACGATCATGGGAGATCTGTACTAGTGACATGTGTCAGACTATAGGTAGCCACACGCTTCGATG
probe01290	CCCGCGTTAACCATACACCGACAAATCCGACCAGATCGGACGATCATGGGCCCTACAGGTAATCAAAACTGTTATGATGACAGGTAGCCACACGCTTCGATG
probe01291	CCCGCGTTAACCATACACCGACAAATCCGACCAGATCGGACGATCATGGGTACAGAAAGCTGGATGATTATTTCTCCTCCTCGGTAGCCACACGCTTCGATG
probe01292	CCCGCGTTAACCATACACCGACAAATCCGACCAGATCGGACGATCATGGGCAGTTTATTCTTCCTGTCCATTGTAGTACAACGGTAGCCACACGCTTCGATG
probe01293	CCCGCGTTAACCATACACCGACAAATCCGACCAGATCGGACGATCATGGGGGGATTGTGGAAGAAATGAAAACTCAAGAACAGGTAGCCACACGCTTCGATG
probe01294	CCCGCGTTAACCATACACCGACAAATCCGACCAGATCGGACGATCATGGGTTTGCATTTTGGGACCAGCTGTGTACTCAGCTGGTAGCCACACGCTTCGATG
probe01295	CCCGCGTTAACCATACACCGACAAATCCGACCAGATCGGACGATCATGGGGAACTCATATTGGACATGATTCTTTCAGGATCGGTAGCCACACGCTTCGATG
probe01296	CCCGCGTTAACCATACACCGACAAATCCGACCAGATCGGACGATCATGGGTGTACATTTTCTGGCCGTCATGAAGTCCTACTGGTAGCCACACGCTTCGATG
probe01297	CCCGCGTTAACCATACACCGACAAATCCGACCAGATCGGACGATCATGGGTTTCTCTTTCCCTGGCTAAGAGTGGTCTATTAGGTAGCCACACGCTTCGATG
probe01298	CCCGCGTTAACCATACACCGACAAATCCGACCAGATCGGACGATCATGGGGCCTTGATTGTGAGCTATTATAATGAAGCAGTGGTAGCCACACGCTTCGATG
probe01299	CCCGCGTTAACCATACACCGACAAATCCGACCAGATCGGACGATCATGGGGTTACTCAGTGTTTCTAGTGGATGAAATCATGGGTAGCCACACGCTTCGATG
probe01300	CCCGCGTTAACCATACACCGACAAATCCGACCAGATCGGACGATCATGGGGTGCCCAAGCCTCTGTTCTGTACCTGAGGCCCGGTAGCCACACGCTTCGATG
probe01301	CCCGCGTTAACCATACACCGACAAATCCGACCAGATCGGACGATCATGGGAATCATCAAACTGGTTGCACATAAGAGCCAACGGTAGCCACACGCTTCGATG
probe01302	CCCGCGTTAACCATACACCGACAAATCCGACCAGATCGGACGATCATGGGAGCACTGATGTTCAGACTCTAATGAGAACAATGGTAGCCACACGCTTCGATG
probe01303	CCCGCGTTAACCATACACCGACAAATCCGACCAGATCGGACGATCATGGGCAAGGTTTTCAATCTAGGCCTAGTATGGCACTGGTAGCCACACGCTTCGATG
probe01304	CCCGCGTTAACCATACACCGACAAATCCGACCAGATCGGACGATCATGGGTAGTTGACATAGTCTTGCTGTCTCTTTACAGCGGTAGCCACACGCTTCGATG
probe01305	CCCGCGTTAACCATACACCGACAAATCCGACCAGATCGGACGATCATGGGGGTGCTCACTAATTAGGTAAACTTCCTGGCCAGGTAGCCACACGCTTCGATG
probe01306	CCCGCGTTAACCATACACCGACAAATCCGACCAGATCGGACGATCATGGGAGTTCCTCAAGCTTGTAAGGCAAGAATGTTGCGGTAGCCACACGCTTCGATG
probe01307	CCCGCGTTAACCATACACCGACAAATCCGACCAGATCGGACGATCATGGGCTGTTCACAGGGCCAGTAACATCCTACTTCTGGGTAGCCACACGCTTCGATG
probe01308	CCCGCGTTAACCATACACCGACAAATCCGACCAGATCGGACGATCATGGGAATCAGTTTGCTTTATTCCCAGTGCTCTGACCGGTAGCCACACGCTTCGATG
probe01309	CCCGCGTTAACCATACACCGACAAATCCGACCAGATCGGACGATCATGGGTCCTCACATCCTTGATCTATAGAACTCTCTTTGGTAGCCACACGCTTCGATG
probe01310	CCCGCGTTAACCATACACCGACAAATCCGACCAGATCGGACGATCATGGGGATGGTGCTGTTGAGTTTCAGTTAGGAAGTCTGGTAGCCACACGCTTCGATG
probe01311	CCCGCGTTAACCATACACCGACAAATCCGACCAGATCGGACGATCATGGGCACCTCATCCTATGTAAATTCCTCCATGATAAGGTAGCCACACGCTTCGATG
probe01312	CCCGCGTTAACCATACACCGACAAATCCGACCAGATCGGACGATCATGGGTCACTTCCAGGCAAGATCAAGGCTCTAAAATAGGTAGCCACACGCTTCGATG
probe01313	CCCGCGTTAACCATACACCGACAAATCCGACCAGATCGGACGATCATGGGCATGGATGCCTTCTGAATTTATCCTGTTTTAGGGTAGCCACACGCTTCGATG
probe01314	CCCGCGTTAACCATACACCGACAAATCCGACCAGATCGGACGATCATGGGAGGCATATATTTATAGCTTGCTCCTCAAGGAAGGTAGCCACACGCTTCGATG
probe01315	CCCGCGTTAACCATACACCGACAAATCCGACCAGATCGGACGATCATGGGGGAGGAATGTATCCCAATACAAAAGGCTATATGGTAGCCACACGCTTCGATG
probe01316	CCCGCGTTAACCATACACCGACAAATCCGACCAGATCGGACGATCATGGGACTCTCTGTGTCCACTCTGTCCAAGCCCTAGTGGTAGCCACACGCTTCGATG
probe01317	CCCGCGTTAACCATACACCGACAAATCCGACCAGATCGGACGATCATGGGCGTATCTAGCAAATAAAGAGAGCATGCTGTAAGGTAGCCACACGCTTCGATG
probe01318	CCCGCGTTAACCATACACCGACAAATCCGACCAGATCGGACGATCATGGGCTCTACCCAGAGAAAAGCCATGTGTTTGTTGTGGTAGCCACACGCTTCGATG
probe01319	CCCGCGTTAACCATACACCGACAAATCCGACCAGATCGGACGATCATGGGCTGGCTTAGAGTGTAGAGCTGGTACAGGCCAGGGTAGCCACACGCTTCGATG
probe01320	CCCGCGTTAACCATACACCGACAAATCCGACCAGATCGGACGATCATGGGTGTGTTCAGGGCTGAAGGGCAGTGAGCAGGGTGGTAGCCACACGCTTCGATG
probe01321	CCCGCGTTAACCATACACCGACAAATCCGACCAGATCGGACGATCATGGGGAGAGAGAAGAAATAAAGCAGCCAGAGAATGAGGTAGCCACACGCTTCGATG
probe01322	CCCGCGTTAACCATACACCGACAAATCCGACCAGATCGGACGATCATGGGGACTGGCAGTGAGGACCTTTCCCTCTTGGGTGGGTAGCCACACGCTTCGATG
probe01323	CCCGCGTTAACCATACACCGACAAATCCGACCAGATCGGACGATCATGGGGACTTTCAGCAGCGCATGAGAGAAAGCCCGAAGGTAGCCACACGCTTCGATG
probe01324	CCCGCGTTAACCATACACCGACAAATCCGACCAGATCGGACGATCATGGGCTGCAAATTTCTAGATCTGAGACTCAGCACCAGGTAGCCACACGCTTCGATG
probe01325	CCCGCGTTAACCATACACCGACAAATCCGACCAGATCGGACGATCATGGGCCAAAGAACTCATCAGGTTAGAAAGAAAGTTCGGTAGCCACACGCTTCGATG
probe01326	CCCGCGTTAACCATACACCGACAAATCCGACCAGATCGGACGATCATGGGAGTTGAATTTGAAGACCTGGCAGCAGAAAGCTGGTAGCCACACGCTTCGATG
probe01327	CCCGCGTTAACCATACACCGACAAATCCGACCAGATCGGACGATCATGGGCTAGAATAAGGAGCTTGATTGGAGCATAAAACGGTAGCCACACGCTTCGATG
probe01328	CCCGCGTTAACCATACACCGACAAATCCGACCAGATCGGACGATCATGGGGGAGGATAGGGAATCCCGCCAGGCTGTGATGGGGTAGCCACACGCTTCGATG
probe01329	CCCGCGTTAACCATACACCGACAAATCCGACCAGATCGGACGATCATGGGCCCTATGTAAGAAGAGAACCTAGTAACACAGAGGTAGCCACACGCTTCGATG
probe01330	CCCGCGTTAACCATACACCGACAAATCCGACCAGATCGGACGATCATGGGCAGCAACAATCCTCAGGCATATTTACAACCAGGGTAGCCACACGCTTCGATG
probe01331	CCCGCGTTAACCATACACCGACAAATCCGACCAGATCGGACGATCATGGGGAGAAGAGTTAAGAACTGGCAGTCTAATTGGCGGTAGCCACACGCTTCGATG
probe01332	CCCGCGTTAACCATACACCGACAAATCCGACCAGATCGGACGATCATGGGACCTTAATAGTCATAGGCATGTCAGCATCACTGGTAGCCACACGCTTCGATG
probe01333	CCCGCGTTAACCATACACCGACAAATCCGACCAGATCGGACGATCATGGGAGAGGCAGAGTCATAAACATAGTGGATGGCAGGGTAGCCACACGCTTCGATG
probe01334	CCCGCGTTAACCATACACCGACAAATCCGACCAGATCGGACGATCATGGGTTCCATATAGGATCTCAAAGAGGTGGGTACCTGGTAGCCACACGCTTCGATG
probe01335	CCCGCGTTAACCATACACCGACAAATCCGACCAGATCGGACGATCATGGGCCACCTTACTCCTCACTAGATAGTCAGCTTCTGGTAGCCACACGCTTCGATG
probe01336	CCCGCGTTAACCATACACCGACAAATCCGACCAGATCGGACGATCATGGGTTCCACAAACATCTTTGCTACTGCATTGGCAGGGTAGCCACACGCTTCGATG
probe01337	CCCGCGTTAACCATACACCGACAAATCCGACCAGATCGGACGATCATGGGGGTCAGTGGAAGCTCAAGCAGCCTCCCTTTTGGGTAGCCACACGCTTCGATG
probe01338	CCCGCGTTAACCATACACCGACAAATCCGACCAGATCGGACGATCATGGGCTGACTTAGAGCCTTTAGTTTAACTTTCTGGGGGTAGCCACACGCTTCGATG
probe01339	CCCGCGTTAACCATACACCGACAAATCCGACCAGATCGGACGATCATGGGGAACTATAGAGAAATCACGTTGCACATCTGAGGGTAGCCACACGCTTCGATG
probe01340	CCCGCGTTAACCATACACCGACAAATCCGACCAGATCGGACGATCATGGGACTCTATTTTGTCTTCTTGGTCCCTAGTGACCGGTAGCCACACGCTTCGATG
probe01341	CCCGCGTTAACCATACACCGACAAATCCGACCAGATCGGACGATCATGGGGTTTGCCTCCATGTGTCCAACAGCATGTGCTGGGTAGCCACACGCTTCGATG
probe01342	CCCGCGTTAACCATACACCGACAAATCCGACCAGATCGGACGATCATGGGATGCAGGTGTGTCCAAGACAATTGTCTCTTGAGGTAGCCACACGCTTCGATG
probe01343	CCCGCGTTAACCATACACCGACAAATCCGACCAGATCGGACGATCATGGGTTAGTGTGTTAAATCCAAGTCAGGTCAAGTCAGGTAGCCACACGCTTCGATG
probe01344	CCCGCGTTAACCATACACCGACAAATCCGACCAGATCGGACGATCATGGGTGTTGACAAGGACCTGAAATAGTTGCTGATAGGGTAGCCACACGCTTCGATG
probe01345	CCCGCGTTAACCATACACCGACAAATCCGACCAGATCGGACGATCATGGGATAGATGGTACTTGATAGAAGTGGCCCTAGGCGGTAGCCACACGCTTCGATG
probe01346	CCCGCGTTAACCATACACCGACAAATCCGACCAGATCGGACGATCATGGGGTCTAGTGGGTGCTTTGTGCCGATCCTATCCCGGTAGCCACACGCTTCGATG
probe01347	CCCGCGTTAACCATACACCGACAAATCCGACCAGATCGGACGATCATGGGTCAGAGCAGAAATGTGTGAAGTAGACACAAAGGGTAGCCACACGCTTCGATG
probe01348	CCCGCGTTAACCATACACCGACAAATCCGACCAGATCGGACGATCATGGGCATTAAGATGGACTGGAGAAGAGAATTGAATGGGTAGCCACACGCTTCGATG
probe01349	CCCGCGTTAACCATACACCGACAAATCCGACCAGATCGGACGATCATGGGCAGAGCCAGGCTGATTCCATGGCAGGTTTCAAGGTAGCCACACGCTTCGATG
probe01350	CCCGCGTTAACCATACACCGACAAATCCGACCAGATCGGACGATCATGGGGCTCATCAGAAGCTGCCTCACCATCAGAAGCTGGTAGCCACACGCTTCGATG
probe01351	CCCGCGTTAACCATACACCGACAAATCCGACCAGATCGGACGATCATGGGAAAGAAAAGTCTAACTACAGGCCAATATCCCTGGTAGCCACACGCTTCGATG
probe01352	CCCGCGTTAACCATACACCGACAAATCCGACCAGATCGGACGATCATGGGAACTACATACATTGGCCCAAAGACAAAACCACGGTAGCCACACGCTTCGATG
probe01353	CCCGCGTTAACCATACACCGACAAATCCGACCAGATCGGACGATCATGGGCACTGTGCTGTAGCAATAAGGGATATAAACAGGGTAGCCACACGCTTCGATG
probe01354	CCCGCGTTAACCATACACCGACAAATCCGACCAGATCGGACGATCATGGGCATAGACACTTTGCTATTCACAATAGCTTCAGGGTAGCCACACGCTTCGATG
probe01355	CCCGCGTTAACCATACACCGACAAATCCGACCAGATCGGACGATCATGGGCTCAGTCAAAACTCCCATCTTATTCTTCACATGGTAGCCACACGCTTCGATG
probe01356	CCCGCGTTAACCATACACCGACAAATCCGACCAGATCGGACGATCATGGGCCCATCATCGATAGCAACTAGTAAAATGCAAAGGTAGCCACACGCTTCGATG
probe01357	CCCGCGTTAACCATACACCGACAAATCCGACCAGATCGGACGATCATGGGGGCTGGTCTAATCACCTTGAAAATAAGTGTAGGGTAGCCACACGCTTCGATG
probe01358	CCCGCGTTAACCATACACCGACAAATCCGACCAGATCGGACGATCATGGGGGCAGGAAATTGAAACAGCCTAAATATCCTTCGGTAGCCACACGCTTCGATG
probe01359	CCCGCGTTAACCATACACCGACAAATCCGACCAGATCGGACGATCATGGGTCTTTCCTTGGTGCTCTTAGGAATTGCAATTCGGTAGCCACACGCTTCGATG
probe01360	CCCGCGTTAACCATACACCGACAAATCCGACCAGATCGGACGATCATGGGAAAGCACATCTCTAATGCAAAGGGAATAAGACGGTAGCCACACGCTTCGATG
probe01361	CCCGCGTTAACCATACACCGACAAATCCGACCAGATCGGACGATCATGGGGATAATCTCCTTCTCTGTTTGGCTTTTCATTGGGTAGCCACACGCTTCGATG
probe01362	CCCGCGTTAACCATACACCGACAAATCCGACCAGATCGGACGATCATGGGTTCCAGGAATAAATGTGTCACTCAGAGTTCAGGGTAGCCACACGCTTCGATG
probe01363	CCCGCGTTAACCATACACCGACAAATCCGACCAGATCGGACGATCATGGGAAGCTAATGGAAACTAGTAAGCTGTGTGTTGTGGTAGCCACACGCTTCGATG
probe01364	CCCGCGTTAACCATACACCGACAAATCCGACCAGATCGGACGATCATGGGGCTAACTTTAAGTCCTCTGATGAAGTCACAAAGGTAGCCACACGCTTCGATG
probe01365	CCCGCGTTAACCATACACCGACAAATCCGACCAGATCGGACGATCATGGGTGCCAGGACTACAATGTAGTGAGCTAGCAGAAGGTAGCCACACGCTTCGATG
probe01366	CCCGCGTTAACCATACACCGACAAATCCGACCAGATCGGACGATCATGGGCCTATGTGTTAGGAGCTGTTGAAGGCTTCCATGGTAGCCACACGCTTCGATG
probe01367	CCCGCGTTAACCATACACCGACAAATCCGACCAGATCGGACGATCATGGGCATTCATAGGAGGTAGCTTGTGCTTCAATTTAGGTAGCCACACGCTTCGATG
probe01368	CCCGCGTTAACCATACACCGACAAATCCGACCAGATCGGACGATCATGGGTGTACTCTAGTAGTCAAGTAATCTAGCTGGTTGGTAGCCACACGCTTCGATG
probe01369	CCCGCGTTAACCATACACCGACAAATCCGACCAGATCGGACGATCATGGGGCAAGAGGGACTAAGTTAGAAGGCATAATAATGGTAGCCACACGCTTCGATG
probe01370	CCCGCGTTAACCATACACCGACAAATCCGACCAGATCGGACGATCATGGGCTAGAGGAAATGCTAACATGTGGCCCATTTGTGGTAGCCACACGCTTCGATG
probe01371	CCCGCGTTAACCATACACCGACAAATCCGACCAGATCGGACGATCATGGGCAGTGATCCAGAACATAAATCTGGAGGTAATAGGTAGCCACACGCTTCGATG
probe01372	CCCGCGTTAACCATACACCGACAAATCCGACCAGATCGGACGATCATGGGAAGAAAGTCAGTTAAAGTCACCATCTAAGGACGGTAGCCACACGCTTCGATG
probe01373	CCCGCGTTAACCATACACCGACAAATCCGACCAGATCGGACGATCATGGGCTAATGCTGCCAAGCTTTAATACAACTCTTCAGGTAGCCACACGCTTCGATG
probe01374	CCCGCGTTAACCATACACCGACAAATCCGACCAGATCGGACGATCATGGGGATGAGCAATGAAAGCAGTCAGTCATATGATAGGTAGCCACACGCTTCGATG
probe01375	CCCGCGTTAACCATACACCGACAAATCCGACCAGATCGGACGATCATGGGCTTCCAAGTGAGAGTGTAAGTACTGGCTCTGGGGTAGCCACACGCTTCGATG
probe01376	CCCGCGTTAACCATACACCGACAAATCCGACCAGATCGGACGATCATGGGCCTGGAGAATCTAGAGGTTCAGAATATCTTTTGGTAGCCACACGCTTCGATG
probe01377	CCCGCGTTAACCATACACCGACAAATCCGACCAGATCGGACGATCATGGGCATTTCCATACTTCTGTTCATCACCAAGGCAGGGTAGCCACACGCTTCGATG
probe01378	CCCGCGTTAACCATACACCGACAAATCCGACCAGATCGGACGATCATGGGGACACTATAGCAAAGCTCAAACCATATACTGTGGTAGCCACACGCTTCGATG
probe01379	CCCGCGTTAACCATACACCGACAAATCCGACCAGATCGGACGATCATGGGGGTTCTTCAACATATTTCCTATTGCTAAGGACGGTAGCCACACGCTTCGATG
probe01380	CCCGCGTTAACCATACACCGACAAATCCGACCAGATCGGACGATCATGGGCGTACTTTGAGGTACACAGATATCCTAGAGTTGGTAGCCACACGCTTCGATG
probe01381	CCCGCGTTAACCATACACCGACAAATCCGACCAGATCGGACGATCATGGGAGTAATACAACAAACCAGAGCTGCCATCCCAGGGTAGCCACACGCTTCGATG
probe01382	CCCGCGTTAACCATACACCGACAAATCCGACCAGATCGGACGATCATGGGGGAAGAGAGAATGAAGAGTCAATAGATCCTTTGGTAGCCACACGCTTCGATG
probe01383	CCCGCGTTAACCATACACCGACAAATCCGACCAGATCGGACGATCATGGGCTGTGTACATTTGCATAATGTTTCCACTCTTCGGTAGCCACACGCTTCGATG
probe01384	CCCGCGTTAACCATACACCGACAAATCCGACCAGATCGGACGATCATGGGGGCTTAGTTGAATGCTCTGTTCTAGAGAGTGCGGTAGCCACACGCTTCGATG
probe01385	CCCGCGTTAACCATACACCGACAAATCCGACCAGATCGGACGATCATGGGCTCTATATTTCCTTTGCTGGAAAGTGGAACACGGTAGCCACACGCTTCGATG
probe01386	CCCGCGTTAACCATACACCGACAAATCCGACCAGATCGGACGATCATGGGGGTAGAGGACTTAATAGAATAGATTTGCCACAGGTAGCCACACGCTTCGATG
probe01387	CCCGCGTTAACCATACACCGACAAATCCGACCAGATCGGACGATCATGGGATACTGTTTTGGCTGATCAGATAGCTAGAGAAGGTAGCCACACGCTTCGATG
probe01388	CCCGCGTTAACCATACACCGACAAATCCGACCAGATCGGACGATCATGGGGATGCACATATTTGTATGACTGTCACCACAGTGGTAGCCACACGCTTCGATG
probe01389	CCCGCGTTAACCATACACCGACAAATCCGACCAGATCGGACGATCATGGGGGCATCACTTCCAGATATTTTGAATCAATCAGGGTAGCCACACGCTTCGATG
probe01390	CCCGCGTTAACCATACACCGACAAATCCGACCAGATCGGACGATCATGGGTGTAGGTGAGGAGAGAACCAAGCCCATTTTGGGGTAGCCACACGCTTCGATG
probe01391	CCCGCGTTAACCATACACCGACAAATCCGACCAGATCGGACGATCATGGGCCTAAGTGATGGACTCGGTGTTTTATCAACACGGTAGCCACACGCTTCGATG
probe01392	CCCGCGTTAACCATACACCGACAAATCCGACCAGATCGGACGATCATGGGGACAAGTCTTTGCAACTTCTTCCTGCTTAATAGGTAGCCACACGCTTCGATG
probe01393	CCCGCGTTAACCATACACCGACAAATCCGACCAGATCGGACGATCATGGGATCAAGTCGTTCAGCATCCCAGTGGACGATTCGGTAGCCACACGCTTCGATG
probe01394	CCCGCGTTAACCATACACCGACAAATCCGACCAGATCGGACGATCATGGGCAGGAAGAGTCTTAGGGACCCATAATTAATAAGGTAGCCACACGCTTCGATG
probe01395	CCCGCGTTAACCATACACCGACAAATCCGACCAGATCGGACGATCATGGGTTTCGGTCAACACAAGTACAGACCCTTTCTCCGGTAGCCACACGCTTCGATG
probe01396	CCCGCGTTAACCATACACCGACAAATCCGACCAGATCGGACGATCATGGGGACAAGGAATCTACTATGAAATGAGCCCTATAGGTAGCCACACGCTTCGATG
probe01397	CCCGCGTTAACCATACACCGACAAATCCGACCAGATCGGACGATCATGGGGTCACAGTCTCTCATGGGTTCAGCTCTTATTGGGTAGCCACACGCTTCGATG
probe01398	CCCGCGTTAACCATACACCGACAAATCCGACCAGATCGGACGATCATGGGCTGTGCTTTAAAGGCCAAATTACTTAGTTGGTGGTAGCCACACGCTTCGATG
probe01399	CCCGCGTTAACCATACACCGACAAATCCGACCAGATCGGACGATCATGGGGGCCAACCTGGTTTATGTGAGACTCATGTCTCGGTAGCCACACGCTTCGATG
probe01400	CCCGCGTTAACCATACACCGACAAATCCGACCAGATCGGACGATCATGGGTGAGGGAAAACTTGGGCTTCTCAGTTAAGCTCGGTAGCCACACGCTTCGATG
probe01401	CCCGCGTTAACCATACACCGACAAATCCGACCAGATCGGACGATCATGGGATCTCTAGACATCCCTCTATATGTACAGCTTTGGTAGCCACACGCTTCGATG
probe01402	CCCGCGTTAACCATACACCGACAAATCCGACCAGATCGGACGATCATGGGCCAGGTTTACTTTCAATTATCCTGTGAATCAGGGTAGCCACACGCTTCGATG
probe01403	CCCGCGTTAACCATACACCGACAAATCCGACCAGATCGGACGATCATGGGTGCCTTTGTTCCTGCCTTTGTTCCTTTAGATTGGTAGCCACACGCTTCGATG
probe01404	CCCGCGTTAACCATACACCGACAAATCCGACCAGATCGGACGATCATGGGAACTAACAAACTCTCTCTCCACAGAAGTCATCGGTAGCCACACGCTTCGATG
probe01405	CCCGCGTTAACCATACACCGACAAATCCGACCAGATCGGACGATCATGGGGATCTGTAGGTCAATAGGGCTAAAATAGGACTGGTAGCCACACGCTTCGATG
probe01406	CCCGCGTTAACCATACACCGACAAATCCGACCAGATCGGACGATCATGGGGGTTGTCTACCATGTAAACTTGTGTGTATCTTGGTAGCCACACGCTTCGATG
probe01407	CCCGCGTTAACCATACACCGACAAATCCGACCAGATCGGACGATCATGGGAAACTGAGAGACTCTGTTAGAACATTGCTCAAGGTAGCCACACGCTTCGATG
probe01408	CCCGCGTTAACCATACACCGACAAATCCGACCAGATCGGACGATCATGGGCTCTTTGGTCTATGTATTTCATTGTTTCCAGGGGTAGCCACACGCTTCGATG
probe01409	CCCGCGTTAACCATACACCGACAAATCCGACCAGATCGGACGATCATGGGGTTAGGTGAGCATACTACCCAGTGATCTATATGGTAGCCACACGCTTCGATG
probe01410	CCCGCGTTAACCATACACCGACAAATCCGACCAGATCGGACGATCATGGGCCAGTTTTGACTCTGCTTTTATGCTTTCTGTGGGTAGCCACACGCTTCGATG
probe01411	CCCGCGTTAACCATACACCGACAAATCCGACCAGATCGGACGATCATGGGGCCAAAGATCTTCTGAACCTCAGTAAATATCAGGTAGCCACACGCTTCGATG
probe01412	CCCGCGTTAACCATACACCGACAAATCCGACCAGATCGGACGATCATGGGGAGAAGGTGGATAGATTGCTTCTAAGATAAGAGGTAGCCACACGCTTCGATG
probe01413	CCCGCGTTAACCATACACCGACAAATCCGACCAGATCGGACGATCATGGGCAATGAAATTGGATTTTGGCACTGAGCATCTGGGTAGCCACACGCTTCGATG
probe01414	CCCGCGTTAACCATACACCGACAAATCCGACCAGATCGGACGATCATGGGGAAACTCCTATCTTGTTCCAATGCTACACATAGGTAGCCACACGCTTCGATG
probe01415	CCCGCGTTAACCATACACCGACAAATCCGACCAGATCGGACGATCATGGGACAGAGTAGACCTTCCGTACTTTGAAGCATCAGGTAGCCACACGCTTCGATG
probe01416	CCCGCGTTAACCATACACCGACAAATCCGACCAGATCGGACGATCATGGGCTACAGTATGAATGAGACTCCATGATGTTCATGGTAGCCACACGCTTCGATG
probe01417	CCCGCGTTAACCATACACCGACAAATCCGACCAGATCGGACGATCATGGGGCATCTCAGACTCCATACTTTCAAATAGTCCAGGTAGCCACACGCTTCGATG
probe01418	CCCGCGTTAACCATACACCGACAAATCCGACCAGATCGGACGATCATGGGGGACTTCCACCTTTTGATACTTTGAGAGATAAGGTAGCCACACGCTTCGATG
probe01419	CCCGCGTTAACCATACACCGACAAATCCGACCAGATCGGACGATCATGGGTATACATACTTGTTGTGATCTGTCCAGTCCCTGGTAGCCACACGCTTCGATG
probe01420	CCCGCGTTAACCATACACCGACAAATCCGACCAGATCGGACGATCATGGGGGTGTTTGGAAGCTGCTGGTAATAAATATACAGGTAGCCACACGCTTCGATG
probe01421	CCCGCGTTAACCATACACCGACAAATCCGACCAGATCGGACGATCATGGGGGCCAAGACATTGTATTTGTAATGTGTAACAGGGTAGCCACACGCTTCGATG
probe01422	CCCGCGTTAACCATACACCGACAAATCCGACCAGATCGGACGATCATGGGACCCAGCATGTGCAATAGATTTCCAGCACCTCGGTAGCCACACGCTTCGATG
probe01423	CCCGCGTTAACCATACACCGACAAATCCGACCAGATCGGACGATCATGGGAGAGAAGTCAACTGGCTAACTCACTGCATCATGGTAGCCACACGCTTCGATG
probe01424	CCCGCGTTAACCATACACCGACAAATCCGACCAGATCGGACGATCATGGGCCAATCTCCTTCCCATAGACTCCCTAATATATGGTAGCCACACGCTTCGATG
probe01425	CCCGCGTTAACCATACACCGACAAATCCGACCAGATCGGACGATCATGGGCAGTACTACCCTACAGCAATGCCCTCTTCTGTGGTAGCCACACGCTTCGATG
probe01426	CCCGCGTTAACCATACACCGACAAATCCGACCAGATCGGACGATCATGGGCCTTGCGACAACAGCATCAAATACATCTAATTGGTAGCCACACGCTTCGATG
probe01427	CCCGCGTTAACCATACACCGACAAATCCGACCAGATCGGACGATCATGGGTAATAACCAGGGTAGAAGATTAAGGGCTGCAAGGTAGCCACACGCTTCGATG
probe01428	CCCGCGTTAACCATACACCGACAAATCCGACCAGATCGGACGATCATGGGTCAGGTACCAGAGCCCATACACAGTCTTCGTCGGTAGCCACACGCTTCGATG
probe01429	CCCGCGTTAACCATACACCGACAAATCCGACCAGATCGGACGATCATGGGGGCACAGTCAGTTTTGTCAACAAGGTGCTGGCGGTAGCCACACGCTTCGATG
probe01430	CCCGCGTTAACCATACACCGACAAATCCGACCAGATCGGACGATCATGGGGCTGAGATGAAATAAGACCATATGTCACACATGGTAGCCACACGCTTCGATG
probe01431	CCCGCGTTAACCATACACCGACAAATCCGACCAGATCGGACGATCATGGGCTGAGCAAATATTCATGCTATGGTACATGTGTGGTAGCCACACGCTTCGATG
probe01432	CCCGCGTTAACCATACACCGACAAATCCGACCAGATCGGACGATCATGGGCAACCTGGTGAGAAGTCAAGCTTTATATGACAGGTAGCCACACGCTTCGATG
probe01433	CCCGCGTTAACCATACACCGACAAATCCGACCAGATCGGACGATCATGGGTTCTGCGGAACTCAAAGACCACAGAAGTTGTTGGTAGCCACACGCTTCGATG
probe01434	CCCGCGTTAACCATACACCGACAAATCCGACCAGATCGGACGATCATGGGCTGTGATTCATTTGCAGGATACATAAGTACACGGTAGCCACACGCTTCGATG
probe01435	CCCGCGTTAACCATACACCGACAAATCCGACCAGATCGGACGATCATGGGCAGGTTACAGAGATTCTATCTGCAATACCATAGGTAGCCACACGCTTCGATG
probe01436	CCCGCGTTAACCATACACCGACAAATCCGACCAGATCGGACGATCATGGGGGACGAGTCAGCTGAGGACATGACAGCAGCTGGGTAGCCACACGCTTCGATG
probe01437	CCCGCGTTAACCATACACCGACAAATCCGACCAGATCGGACGATCATGGGGTTCCAGTCTGTGGAGCAGAAGAAACCACCACGGTAGCCACACGCTTCGATG
probe01438	CCCGCGTTAACCATACACCGACAAATCCGACCAGATCGGACGATCATGGGTTTAGTTACACCTGCTGGGCCCTGGAACCCAGGGTAGCCACACGCTTCGATG
probe01439	CCCGCGTTAACCATACACCGACAAATCCGACCAGATCGGACGATCATGGGCCAAAGCAGTTTCTTTAGATTGATTGGAACTGGGTAGCCACACGCTTCGATG
probe01440	CCCGCGTTAACCATACACCGACAAATCCGACCAGATCGGACGATCATGGGAGGATGTCAATTTGCTCCTTCTACCATTGGTTGGTAGCCACACGCTTCGATG
probe01441	CCCGCGTTAACCATACACCGACAAATCCGACCAGATCGGACGATCATGGGCATGTGTTGAGGAAGACAAGGGACCTGTATATGGTAGCCACACGCTTCGATG
probe01442	CCCGCGTTAACCATACACCGACAAATCCGACCAGATCGGACGATCATGGGGGGCTAAAGATGCAACTGAGAAATTTAGTTACGGTAGCCACACGCTTCGATG
probe01443	CCCGCGTTAACCATACACCGACAAATCCGACCAGATCGGACGATCATGGGGGATCTATTAACTCTTGTGAAGCAAACCCTATGGTAGCCACACGCTTCGATG
probe01444	CCCGCGTTAACCATACACCGACAAATCCGACCAGATCGGACGATCATGGGGGTGATAGTATTGATTTTAGGCAAGGAGGTTAGGTAGCCACACGCTTCGATG
probe01445	CCCGCGTTAACCATACACCGACAAATCCGACCAGATCGGACGATCATGGGAGTGCTAAGATCTCATGTTCATAGTGGTTCATGGTAGCCACACGCTTCGATG
probe01446	CCCGCGTTAACCATACACCGACAAATCCGACCAGATCGGACGATCATGGGCCTGGTTGACAGAATGCAATTTATAAAACACCGGTAGCCACACGCTTCGATG
probe01447	CCCGCGTTAACCATACACCGACAAATCCGACCAGATCGGACGATCATGGGACCAGGCACCCAAAAGCTGCCAGGAAGGACAGGGTAGCCACACGCTTCGATG
probe01448	CCCGCGTTAACCATACACCGACAAATCCGACCAGATCGGACGATCATGGGTTCAGAGTAAGTCAAATGAAGGGAGCAAATGAGGTAGCCACACGCTTCGATG
probe01449	CCCGCGTTAACCATACACCGACAAATCCGACCAGATCGGACGATCATGGGCTGTGTTTGCAGTATAACTTCAGTGTTTGTCAGGTAGCCACACGCTTCGATG
probe01450	CCCGCGTTAACCATACACCGACAAATCCGACCAGATCGGACGATCATGGGCCTGAGCTTTATAGTCAGACTATGACAAACAAGGTAGCCACACGCTTCGATG
probe01451	CCCGCGTTAACCATACACCGACAAATCCGACCAGATCGGACGATCATGGGAATTCAGTTTGGGACAGGATTCCCACTGTCATGGTAGCCACACGCTTCGATG
probe01452	CCCGCGTTAACCATACACCGACAAATCCGACCAGATCGGACGATCATGGGGAAGAGAGGGTCAGAATTTCTGTCTCTATTCAGGTAGCCACACGCTTCGATG
probe01453	CCCGCGTTAACCATACACCGACAAATCCGACCAGATCGGACGATCATGGGATTGAGAGAAAAGGAAATAAGTGGATGCCTACGGTAGCCACACGCTTCGATG
probe01454	CCCGCGTTAACCATACACCGACAAATCCGACCAGATCGGACGATCATGGGACAAAGAATGGTACCCAGGTATCTGTGGGACCGGTAGCCACACGCTTCGATG
probe01455	CCCGCGTTAACCATACACCGACAAATCCGACCAGATCGGACGATCATGGGATAGTTGAAGAAGCTTGCTATGTCACCTGTGGGGTAGCCACACGCTTCGATG
probe01456	CCCGCGTTAACCATACACCGACAAATCCGACCAGATCGGACGATCATGGGTCCAGAACACAAATCAGAAGCTTCAGGTGGCCGGTAGCCACACGCTTCGATG
probe01457	CCCGCGTTAACCATACACCGACAAATCCGACCAGATCGGACGATCATGGGTTACCATTAGTCAACATGTGGCTCCACCCTTCGGTAGCCACACGCTTCGATG
probe01458	CCCGCGTTAACCATACACCGACAAATCCGACCAGATCGGACGATCATGGGTTCTTGGATGACAGTGTCACTTACCAATAACAGGTAGCCACACGCTTCGATG
probe01459	CCCGCGTTAACCATACACCGACAAATCCGACCAGATCGGACGATCATGGGCTGGAACAAAGAATAACATTGGAGCATTGGCTGGTAGCCACACGCTTCGATG
probe01460	CCCGCGTTAACCATACACCGACAAATCCGACCAGATCGGACGATCATGGGCATGTTCTCTATGTGAAGCTATGAAACACTGAGGTAGCCACACGCTTCGATG
probe01461	CCCGCGTTAACCATACACCGACAAATCCGACCAGATCGGACGATCATGGGCAACTTACCATTGGCTATGTGGAGTTAAATCAGGTAGCCACACGCTTCGATG
probe01462	CCCGCGTTAACCATACACCGACAAATCCGACCAGATCGGACGATCATGGGCTGGGAAATGCAGTTGTTTTCCACTACTAAATGGTAGCCACACGCTTCGATG
probe01463	CCCGCGTTAACCATACACCGACAAATCCGACCAGATCGGACGATCATGGGAGATTGGTTGGGTATCAAGGTTTGCTGGCAGTGGTAGCCACACGCTTCGATG
probe01464	CCCGCGTTAACCATACACCGACAAATCCGACCAGATCGGACGATCATGGGCTGAGTTAGAATAGGGAGCAGAGGCAGAAAGGGGTAGCCACACGCTTCGATG
probe01465	CCCGCGTTAACCATACACCGACAAATCCGACCAGATCGGACGATCATGGGTTCTGACACCTACAAACTTTGAGTCATTAGTCGGTAGCCACACGCTTCGATG
probe01466	CCCGCGTTAACCATACACCGACAAATCCGACCAGATCGGACGATCATGGGTAATATCACCCATACTGACCTCATTTCTGACAGGTAGCCACACGCTTCGATG
probe01467	CCCGCGTTAACCATACACCGACAAATCCGACCAGATCGGACGATCATGGGGGAGGCTGTGTAACTCTATGGGAATTAATATTGGTAGCCACACGCTTCGATG
probe01468	CCCGCGTTAACCATACACCGACAAATCCGACCAGATCGGACGATCATGGGATTGCACAGATGCCCATTACCATTTCTACTTCGGTAGCCACACGCTTCGATG
probe01469	CCCGCGTTAACCATACACCGACAAATCCGACCAGATCGGACGATCATGGGGCCTAGAGACTGAAGACTAATACTTGAATCTTGGTAGCCACACGCTTCGATG
probe01470	CCCGCGTTAACCATACACCGACAAATCCGACCAGATCGGACGATCATGGGGTTGCCACTGCCTATTAAAAGGATTACAAGAAGGTAGCCACACGCTTCGATG
probe01471	CCCGCGTTAACCATACACCGACAAATCCGACCAGATCGGACGATCATGGGGGAAAATCATATATCCACTGACTTTTGCTGAGGGTAGCCACACGCTTCGATG
probe01472	CCCGCGTTAACCATACACCGACAAATCCGACCAGATCGGACGATCATGGGATAAAGAATGGCAATGAGTGCAGAGACAATGAGGTAGCCACACGCTTCGATG
probe01473	CCCGCGTTAACCATACACCGACAAATCCGACCAGATCGGACGATCATGGGGTGACAACAGTGGAAAAGAATTGTTGTGTTGAGGTAGCCACACGCTTCGATG
probe01474	CCCGCGTTAACCATACACCGACAAATCCGACCAGATCGGACGATCATGGGGAACAGTAGACTTCCATACATCCACAAGAAGTGGTAGCCACACGCTTCGATG
probe01475	CCCGCGTTAACCATACACCGACAAATCCGACCAGATCGGACGATCATGGGAGAATGTCAACATACTGAAGAATCCAGGCTTTGGTAGCCACACGCTTCGATG
probe01476	CCCGCGTTAACCATACACCGACAAATCCGACCAGATCGGACGATCATGGGGTACATATCAATACTGTGGCAAATGTAGCTTCGGTAGCCACACGCTTCGATG
probe01477	CCCGCGTTAACCATACACCGACAAATCCGACCAGATCGGACGATCATGGGCACTTGGTGTTTCTGATACGAAATTCCCAAATGGTAGCCACACGCTTCGATG
probe01478	CCCGCGTTAACCATACACCGACAAATCCGACCAGATCGGACGATCATGGGGCTTTTCTCTTCCATTTGTTTGATTTCTTGCCGGTAGCCACACGCTTCGATG
probe01479	CCCGCGTTAACCATACACCGACAAATCCGACCAGATCGGACGATCATGGGTACCACCTACCACAGAGGAACATCCATTGTTTGGTAGCCACACGCTTCGATG
probe01480	CCCGCGTTAACCATACACCGACAAATCCGACCAGATCGGACGATCATGGGGGCAGGACTTACTGTATTGACACTTAACAAGCGGTAGCCACACGCTTCGATG
probe01481	CCCGCGTTAACCATACACCGACAAATCCGACCAGATCGGACGATCATGGGGGAGATTCTATCATTTGGTTGCAACTCAGTGGGGTAGCCACACGCTTCGATG
probe01482	CCCGCGTTAACCATACACCGACAAATCCGACCAGATCGGACGATCATGGGGCAGATGTCAAGTGAGAAGACATAATAAGTGAGGTAGCCACACGCTTCGATG
probe01483	CCCGCGTTAACCATACACCGACAAATCCGACCAGATCGGACGATCATGGGGTCACGCCTGGAAGAGATTATTCAGAAAACGAGGTAGCCACACGCTTCGATG
probe01484	CCCGCGTTAACCATACACCGACAAATCCGACCAGATCGGACGATCATGGGCACAGTGAGAATGATCTCTTCTGTATGTTACTGGTAGCCACACGCTTCGATG
probe01485	CCCGCGTTAACCATACACCGACAAATCCGACCAGATCGGACGATCATGGGCCCAGGATTATTTCTTACCAACAGTACTTTTGGGTAGCCACACGCTTCGATG
probe01486	CCCGCGTTAACCATACACCGACAAATCCGACCAGATCGGACGATCATGGGGCTCATTAATTTTGTTCACCTCGTAGGACTATGGTAGCCACACGCTTCGATG
probe01487	CCCGCGTTAACCATACACCGACAAATCCGACCAGATCGGACGATCATGGGTCACTCATTTCCTTCCAAGGCTATAGACCAAGGGTAGCCACACGCTTCGATG
probe01488	CCCGCGTTAACCATACACCGACAAATCCGACCAGATCGGACGATCATGGGATTCCAATCGCTCTAACCACTTAGTTCTTGGCGGTAGCCACACGCTTCGATG
probe01489	CCCGCGTTAACCATACACCGACAAATCCGACCAGATCGGACGATCATGGGAGTTCAACTTTGCAGTTGCCCAGCAAGTAGCTGGTAGCCACACGCTTCGATG
probe01490	CCCGCGTTAACCATACACCGACAAATCCGACCAGATCGGACGATCATGGGCAATTCTAGAGAATGAGTATAGGAGGCATAGCGGTAGCCACACGCTTCGATG
probe01491	CCCGCGTTAACCATACACCGACAAATCCGACCAGATCGGACGATCATGGGAAGGGAGAGGTGGGCAGAGGCAAAGAGAGTGAGGTAGCCACACGCTTCGATG
probe01492	CCCGCGTTAACCATACACCGACAAATCCGACCAGATCGGACGATCATGGGTGGATGTCTACATTTCAACAACTGGCCATGTTGGTAGCCACACGCTTCGATG
probe01493	CCCGCGTTAACCATACACCGACAAATCCGACCAGATCGGACGATCATGGGCTGTGTTCCTTCATTCCTGGTTTTAATTTTCCGGTAGCCACACGCTTCGATG
probe01494	CCCGCGTTAACCATACACCGACAAATCCGACCAGATCGGACGATCATGGGAGTACTTCTCGTGTAACAATGTCACTGCTTTGGGTAGCCACACGCTTCGATG
probe01495	CCCGCGTTAACCATACACCGACAAATCCGACCAGATCGGACGATCATGGGTTGAAGACTAGAGATTTCCATAAGCCTTTGGCGGTAGCCACACGCTTCGATG
probe01496	CCCGCGTTAACCATACACCGACAAATCCGACCAGATCGGACGATCATGGGCCATTTTCAGTCCTTACCTAATGCAGAGAAAAGGTAGCCACACGCTTCGATG
probe01497	CCCGCGTTAACCATACACCGACAAATCCGACCAGATCGGACGATCATGGGAAACAAATCAAACAAGGGCTTGTGGGAATAACGGTAGCCACACGCTTCGATG
probe01498	CCCGCGTTAACCATACACCGACAAATCCGACCAGATCGGACGATCATGGGGGCCCAATAAAAGCATTTTGTGTAACAAAGTGGGTAGCCACACGCTTCGATG
probe01499	CCCGCGTTAACCATACACCGACAAATCCGACCAGATCGGACGATCATGGGGTCACTGAGATCTTAATACCCACTTACCTAAAGGTAGCCACACGCTTCGATG
probe01500	CCCGCGTTAACCATACACCGACAAATCCGACCAGATCGGACGATCATGGGGGTGGCTGGAATAAAATAAAGAGTAACATTGGGGTAGCCACACGCTTCGATG
probe01501	CCCGCGTTAACCATACACCGACAAATCCGACCAGATCGGACGATCATGGGCCAATACCTTCTGCTAATGCCTAACAGAATATGGTAGCCACACGCTTCGATG
probe01502	CCCGCGTTAACCATACACCGACAAATCCGACCAGATCGGACGATCATGGGGTCTAACATGCAAAGAAGAGTGTATTGGGATTGGTAGCCACACGCTTCGATG
probe01503	CCCGCGTTAACCATACACCGACAAATCCGACCAGATCGGACGATCATGGGTCACAGAAGGCTTCACACCATTCATTGCTTTTGGTAGCCACACGCTTCGATG
probe01504	CCCGCGTTAACCATACACCGACAAATCCGACCAGATCGGACGATCATGGGCGGAAACTGAGACTTCATCTTTGAGCTAAGATGGTAGCCACACGCTTCGATG
probe01505	CCCGCGTTAACCATACACCGACAAATCCGACCAGATCGGACGATCATGGGGCTTTCATCCAAAATCAAAATTAGTGCCTGAGGGTAGCCACACGCTTCGATG
probe01506	CCCGCGTTAACCATACACCGACAAATCCGACCAGATCGGACGATCATGGGCACCCGTAAGAAAGCTGAACATAGCACAGCATGGTAGCCACACGCTTCGATG
probe01507	CCCGCGTTAACCATACACCGACAAATCCGACCAGATCGGACGATCATGGGCCATCTACAGTGGCTGAATATATATCTGAACTGGTAGCCACACGCTTCGATG
probe01508	CCCGCGTTAACCATACACCGACAAATCCGACCAGATCGGACGATCATGGGCTAGCTAACACACAACGTCAATTGTCTTTCGAGGTAGCCACACGCTTCGATG
probe01509	CCCGCGTTAACCATACACCGACAAATCCGACCAGATCGGACGATCATGGGCTAATGTGTTGTTAGTCAAAGTGTTACCAACCGGTAGCCACACGCTTCGATG
probe01510	CCCGCGTTAACCATACACCGACAAATCCGACCAGATCGGACGATCATGGGTTCACTTGTCATTTCAGAGAGCTCAGTCACAAGGTAGCCACACGCTTCGATG
probe01511	CCCGCGTTAACCATACACCGACAAATCCGACCAGATCGGACGATCATGGGCTGTCATGGTAAAACCACCAACCAACAAACCAGGTAGCCACACGCTTCGATG
probe01512	CCCGCGTTAACCATACACCGACAAATCCGACCAGATCGGACGATCATGGGAATAGCTACCAGTCCTTCTACGTGGAAAGACAGGTAGCCACACGCTTCGATG
probe01513	CCCGCGTTAACCATACACCGACAAATCCGACCAGATCGGACGATCATGGGTACTAATCATGGCCAACAAGTGTCCAGTTCACGGTAGCCACACGCTTCGATG
probe01514	CCCGCGTTAACCATACACCGACAAATCCGACCAGATCGGACGATCATGGGGTGTAGCCTAAAGGAATACTCCAAGAAAGTCTGGTAGCCACACGCTTCGATG
probe01515	CCCGCGTTAACCATACACCGACAAATCCGACCAGATCGGACGATCATGGGTCTTCCTTTGTCCTTAGTTCATATCATGTCCAGGTAGCCACACGCTTCGATG
probe01516	CCCGCGTTAACCATACACCGACAAATCCGACCAGATCGGACGATCATGGGGCAAGCACTCACCTCCGGGATGTTCTGGAGCGGGTAGCCACACGCTTCGATG
probe01517	CCCGCGTTAACCATACACCGACAAATCCGACCAGATCGGACGATCATGGGCTCTTACCTTTGCGTCACCCGGAGCTGCTTTAGGTAGCCACACGCTTCGATG
probe01518	CCCGCGTTAACCATACACCGACAAATCCGACCAGATCGGACGATCATGGGTGCCCAAGTTCATGTTCCCATCCCAAGTCAAGGGTAGCCACACGCTTCGATG
probe01519	CCCGCGTTAACCATACACCGACAAATCCGACCAGATCGGACGATCATGGGGGACTTGGAGGATTTCACTTGCAGATGCAGACGGTAGCCACACGCTTCGATG
probe01520	CCCGCGTTAACCATACACCGACAAATCCGACCAGATCGGACGATCATGGGAGCTAAGCCAAGCACTCTAGCTTATAAAAGCAGGTAGCCACACGCTTCGATG
probe01521	CCCGCGTTAACCATACACCGACAAATCCGACCAGATCGGACGATCATGGGTTCAGGGAGAGGTGTTATGGAATGGGTGTGAGGGTAGCCACACGCTTCGATG
probe01522	CCCGCGTTAACCATACACCGACAAATCCGACCAGATCGGACGATCATGGGTGAAACAGTGCATCTGACAGCTAACGAGGTGAGGTAGCCACACGCTTCGATG
probe01523	CCCGCGTTAACCATACACCGACAAATCCGACCAGATCGGACGATCATGGGGTCATAATGAAGGTTTGTAACCAGCTAATTGCGGTAGCCACACGCTTCGATG
probe01524	CCCGCGTTAACCATACACCGACAAATCCGACCAGATCGGACGATCATGGGAAGGTGATGACACAGATATTTCAGTTGCAGTAGGTAGCCACACGCTTCGATG
probe01525	CCCGCGTTAACCATACACCGACAAATCCGACCAGATCGGACGATCATGGGTACCAGGATCTAGACCAACTCCCAGATCTCAGGGTAGCCACACGCTTCGATG
probe01526	CCCGCGTTAACCATACACCGACAAATCCGACCAGATCGGACGATCATGGGTGTATTGAGTCTGGCTTTTGGCAGACATGTCCGGTAGCCACACGCTTCGATG
probe01527	CCCGCGTTAACCATACACCGACAAATCCGACCAGATCGGACGATCATGGGTTCACTATAACATCCCTTTCTACTTTCCTGAGGGTAGCCACACGCTTCGATG
probe01528	CCCGCGTTAACCATACACCGACAAATCCGACCAGATCGGACGATCATGGGGTATATCCCTCTGCTTACAGATATTAAGTGCAGGTAGCCACACGCTTCGATG
probe01529	CCCGCGTTAACCATACACCGACAAATCCGACCAGATCGGACGATCATGGGTTCTCAGTGAGCTTCAGTTATCTGACCTTGCTGGTAGCCACACGCTTCGATG
probe01530	CCCGCGTTAACCATACACCGACAAATCCGACCAGATCGGACGATCATGGGGTTTCTCACATACCTTTAAGTTGACCCTCTTTGGTAGCCACACGCTTCGATG
probe01531	CCCGCGTTAACCATACACCGACAAATCCGACCAGATCGGACGATCATGGGGGCTCATCCCTAGTTGGTAGACTGCTTAGGAAGGTAGCCACACGCTTCGATG
probe01532	CCCGCGTTAACCATACACCGACAAATCCGACCAGATCGGACGATCATGGGTTACAGTGCTATGAAAGCATTCATGTTCAGCAGGTAGCCACACGCTTCGATG
probe01533	CCCGCGTTAACCATACACCGACAAATCCGACCAGATCGGACGATCATGGGATCGTTAAATCATGCGGCACATTCAGTGTTTCGGTAGCCACACGCTTCGATG
probe01534	CCCGCGTTAACCATACACCGACAAATCCGACCAGATCGGACGATCATGGGACTGTGGCAGCCTATTATTGTTCTTAGATTTGGGTAGCCACACGCTTCGATG
probe01535	CCCGCGTTAACCATACACCGACAAATCCGACCAGATCGGACGATCATGGGAAGGGAAGGGAATAATTTCAAGGTGTTTTAGGGGTAGCCACACGCTTCGATG
probe01536	CCCGCGTTAACCATACACCGACAAATCCGACCAGATCGGACGATCATGGGACTTCCAGCATGGTCGTTTGAATAAGAATGCAGGTAGCCACACGCTTCGATG
probe01537	CCCGCGTTAACCATACACCGACAAATCCGACCAGATCGGACGATCATGGGGAAGTTTCAAAACCCAGGTCCATTCTCTTTCTGGTAGCCACACGCTTCGATG
probe01538	CCCGCGTTAACCATACACCGACAAATCCGACCAGATCGGACGATCATGGGAGTTTCATTCCCAATTGCATGATCCATTTCCTGGTAGCCACACGCTTCGATG
probe01539	CCCGCGTTAACCATACACCGACAAATCCGACCAGATCGGACGATCATGGGGTGTACATGGAGAACAAGAAGAAACATGAAAGGGTAGCCACACGCTTCGATG
probe01540	CCCGCGTTAACCATACACCGACAAATCCGACCAGATCGGACGATCATGGGTGTGTGTATAAATACAAGTGTGTGTGGAGCCCGGTAGCCACACGCTTCGATG
probe01541	CCCGCGTTAACCATACACCGACAAATCCGACCAGATCGGACGATCATGGGAGATCCACTCTGCTGACTGGACCAGTCTGTCCGGTAGCCACACGCTTCGATG
probe01542	CCCGCGTTAACCATACACCGACAAATCCGACCAGATCGGACGATCATGGGTCCAGCTTAGCGAACCCTGAGATTTTACAGGGGGTAGCCACACGCTTCGATG
probe01543	CCCGCGTTAACCATACACCGACAAATCCGACCAGATCGGACGATCATGGGGATCTCTTTTATGTCTGATACAGACAGCATGTGGTAGCCACACGCTTCGATG
probe01544	CCCGCGTTAACCATACACCGACAAATCCGACCAGATCGGACGATCATGGGCCCTCTGGACACAGATGGACTAAACCCACTGGGGTAGCCACACGCTTCGATG
probe01545	CCCGCGTTAACCATACACCGACAAATCCGACCAGATCGGACGATCATGGGGCATGGTACAATCTACAGTGGACTGAGCCCATGGTAGCCACACGCTTCGATG
probe01546	CCCGCGTTAACCATACACCGACAAATCCGACCAGATCGGACGATCATGGGCAACTAAGAAGGAAGTTGGTACGAGGGACTAGGGTAGCCACACGCTTCGATG
probe01547	CCCGCGTTAACCATACACCGACAAATCCGACCAGATCGGACGATCATGGGCATCCTAGCAGCAATGGAGGCAATAGTGTTGAGGTAGCCACACGCTTCGATG
probe01548	CCCGCGTTAACCATACACCGACAAATCCGACCAGATCGGACGATCATGGGAATCAGTGACTGGTGTGCCCTCCCATCCCATTGGTAGCCACACGCTTCGATG
probe01549	CCCGCGTTAACCATACACCGACAAATCCGACCAGATCGGACGATCATGGGCACTGACCAAAGAGACTTTAATACAACCTAGTGGTAGCCACACGCTTCGATG
probe01550	CCCGCGTTAACCATACACCGACAAATCCGACCAGATCGGACGATCATGGGTGGAATGATGGGATTGGTGCCGACAGGTCAAGGGTAGCCACACGCTTCGATG
probe01551	CCCGCGTTAACCATACACCGACAAATCCGACCAGATCGGACGATCATGGGAGCTATAGGAGACAGGAGAACTTGGCATTTTAGGTAGCCACACGCTTCGATG
probe01552	CCCGCGTTAACCATACACCGACAAATCCGACCAGATCGGACGATCATGGGATATTTAGTTCTCCTTGACAGGTTCCCAAGGGGGTAGCCACACGCTTCGATG
probe01553	CCCGCGTTAACCATACACCGACAAATCCGACCAGATCGGACGATCATGGGGTATTTATATGAGTGTTCACCTGTTGTGTGTGGGTAGCCACACGCTTCGATG
probe01554	CCCGCGTTAACCATACACCGACAAATCCGACCAGATCGGACGATCATGGGGCATGTTTGTGCATGAATCTTTGTGTGTATGTGGTAGCCACACGCTTCGATG
probe01555	CCCGCGTTAACCATACACCGACAAATCCGACCAGATCGGACGATCATGGGTATACTCAAACCAAATGCTGTCCAGCCTTAATGGTAGCCACACGCTTCGATG
probe01556	CCCGCGTTAACCATACACCGACAAATCCGACCAGATCGGACGATCATGGGAACAACTTCATGTGCTTCTACTTGGCCTGCACGGTAGCCACACGCTTCGATG
probe01557	CCCGCGTTAACCATACACCGACAAATCCGACCAGATCGGACGATCATGGGTTCAGTTTCATATCCAGTGATAACACCACCACGGTAGCCACACGCTTCGATG
probe01558	CCCGCGTTAACCATACACCGACAAATCCGACCAGATCGGACGATCATGGGGGTTGCTTTTCTTGGCTTACTTAGCCTACTTTGGTAGCCACACGCTTCGATG
probe01559	CCCGCGTTAACCATACACCGACAAATCCGACCAGATCGGACGATCATGGGGCCAGCATAAATATGTACTGTGTGCATACCTGGGTAGCCACACGCTTCGATG
probe01560	CCCGCGTTAACCATACACCGACAAATCCGACCAGATCGGACGATCATGGGAAATGCAAACAGAGCAGCAACTGCCAAGGAATGGTAGCCACACGCTTCGATG
probe01561	CCCGCGTTAACCATACACCGACAAATCCGACCAGATCGGACGATCATGGGGCATGTGCACTAATAAGTACATAAGGGAATGGGGTAGCCACACGCTTCGATG
probe01562	CCCGCGTTAACCATACACCGACAAATCCGACCAGATCGGACGATCATGGGCTGAGTGAGCTTAGTAGTCTATAGGAGTACACGGTAGCCACACGCTTCGATG
probe01563	CCCGCGTTAACCATACACCGACAAATCCGACCAGATCGGACGATCATGGGCCAGAGACCAGTGTCCTAGTTTTATCAATTAAGGTAGCCACACGCTTCGATG
probe01564	CCCGCGTTAACCATACACCGACAAATCCGACCAGATCGGACGATCATGGGGTGCTTGCTATGTGTTTAGGTTAAATATCCAGGGTAGCCACACGCTTCGATG
probe01565	CCCGCGTTAACCATACACCGACAAATCCGACCAGATCGGACGATCATGGGTGCCTAAGGATTGAAGCTGTGTAGGAAATGCTGGTAGCCACACGCTTCGATG
probe01566	CCCGCGTTAACCATACACCGACAAATCCGACCAGATCGGACGATCATGGGTTAGTACCATGAGCCCTCAGCCACTTCCCTCCGGTAGCCACACGCTTCGATG
probe01567	CCCGCGTTAACCATACACCGACAAATCCGACCAGATCGGACGATCATGGGGAGCCTATCCACTGAGTTGTGTTGAAGTCCCTGGTAGCCACACGCTTCGATG
probe01568	CCCGCGTTAACCATACACCGACAAATCCGACCAGATCGGACGATCATGGGAGGGAAGGCAGAAGTAGAGTAACATTTTCTTTGGTAGCCACACGCTTCGATG
probe01569	CCCGCGTTAACCATACACCGACAAATCCGACCAGATCGGACGATCATGGGCCCACCTGAGTAGTATATTTCTTGTAACTGAAGGTAGCCACACGCTTCGATG
probe01570	CCCGCGTTAACCATACACCGACAAATCCGACCAGATCGGACGATCATGGGCCCACTATCCACTATTTAAACGTGATGTTTTCGGTAGCCACACGCTTCGATG
probe01571	CCCGCGTTAACCATACACCGACAAATCCGACCAGATCGGACGATCATGGGGGTCATGAAGTTGGAAAACATTAAACCTTTGGGGTAGCCACACGCTTCGATG
probe01572	CCCGCGTTAACCATACACCGACAAATCCGACCAGATCGGACGATCATGGGGCAGGTAAGTTTTCAGAGATGACTAGTTGATTGGTAGCCACACGCTTCGATG
probe01573	CCCGCGTTAACCATACACCGACAAATCCGACCAGATCGGACGATCATGGGCGACACCCTAGAAGAAAGTAATCTTCTTTCAAGGTAGCCACACGCTTCGATG
probe01574	CCCGCGTTAACCATACACCGACAAATCCGACCAGATCGGACGATCATGGGCAATGAAACTAACAGACGCTATGAACCAAATGGGTAGCCACACGCTTCGATG
probe01575	CCCGCGTTAACCATACACCGACAAATCCGACCAGATCGGACGATCATGGGAGTAAACATACACAAAAGGAGTAGATAGCAGGGGTAGCCACACGCTTCGATG
probe01576	CCCGCGTTAACCATACACCGACAAATCCGACCAGATCGGACGATCATGGGTCTTGATCATGCTTTCTAGATCCATCCACTTGGGTAGCCACACGCTTCGATG
probe01577	CCCGCGTTAACCATACACCGACAAATCCGACCAGATCGGACGATCATGGGTTACTGATAGATGATTGCTTAGAGTTGCCATCGGTAGCCACACGCTTCGATG
probe01578	CCCGCGTTAACCATACACCGACAAATCCGACCAGATCGGACGATCATGGGCCAAATAGTCTGTGGTAATTTCAGAACCTCAAGGTAGCCACACGCTTCGATG
probe01579	CCCGCGTTAACCATACACCGACAAATCCGACCAGATCGGACGATCATGGGTGCTCAATGTGATAGACTATCTACTCTCTCAAGGTAGCCACACGCTTCGATG
probe01580	CCCGCGTTAACCATACACCGACAAATCCGACCAGATCGGACGATCATGGGCCTTCCTATTCCTATAGCACATGGGTTTCCCAGGTAGCCACACGCTTCGATG
probe01581	CCCGCGTTAACCATACACCGACAAATCCGACCAGATCGGACGATCATGGGGGCCTCACTTACAGAAAGATCTTTTGAATTGAGGTAGCCACACGCTTCGATG
probe01582	CCCGCGTTAACCATACACCGACAAATCCGACCAGATCGGACGATCATGGGCTATCTGCGCAAACCCATGTGGAATTATATATGGTAGCCACACGCTTCGATG
probe01583	CCCGCGTTAACCATACACCGACAAATCCGACCAGATCGGACGATCATGGGGAGTTCTATAGAGAAACAGAAGTGATGGAACAGGTAGCCACACGCTTCGATG
probe01584	CCCGCGTTAACCATACACCGACAAATCCGACCAGATCGGACGATCATGGGTCTCAATATGATATTGAAGGCCTGGAGGGATTGGTAGCCACACGCTTCGATG
probe01585	CCCGCGTTAACCATACACCGACAAATCCGACCAGATCGGACGATCATGGGTTTCTGTATACCACATGTATGCCTGGTGGCCAGGTAGCCACACGCTTCGATG
probe01586	CCCGCGTTAACCATACACCGACAAATCCGACCAGATCGGACGATCATGGGCTCCCAAAACATACCCTTCTTAGCCTCATGTCGGTAGCCACACGCTTCGATG
probe01587	CCCGCGTTAACCATACACCGACAAATCCGACCAGATCGGACGATCATGGGTCCTGTTTTAGTTAGGGTTCTCGTTCTATGTTGGTAGCCACACGCTTCGATG
probe01588	CCCGCGTTAACCATACACCGACAAATCCGACCAGATCGGACGATCATGGGAGATGAAGGCCTTTCTCTTGGCACCCATTAATGGTAGCCACACGCTTCGATG
probe01589	CCCGCGTTAACCATACACCGACAAATCCGACCAGATCGGACGATCATGGGACATGTTCTAAAGCAGGCAGAGACACAGGTAGGGTAGCCACACGCTTCGATG
probe01590	CCCGCGTTAACCATACACCGACAAATCCGACCAGATCGGACGATCATGGGTGGCATTAGCAGTTCTTATGCTTGTCTGATGGGGTAGCCACACGCTTCGATG
probe01591	CCCGCGTTAACCATACACCGACAAATCCGACCAGATCGGACGATCATGGGGAGAGTCTCTGCTGCTCAGTAAATCCTTCCCGGGTAGCCACACGCTTCGATG
probe01592	CCCGCGTTAACCATACACCGACAAATCCGACCAGATCGGACGATCATGGGATGCAATTATCACCTCACTTTCATGTGGCCTTGGTAGCCACACGCTTCGATG
probe01593	CCCGCGTTAACCATACACCGACAAATCCGACCAGATCGGACGATCATGGGGACCAGAAGGACCAATTGAGATGTAAATACTTGGTAGCCACACGCTTCGATG
probe01594	CCCGCGTTAACCATACACCGACAAATCCGACCAGATCGGACGATCATGGGAAATCATGTGACTAGCAGGATGGGTAAGTTATGGTAGCCACACGCTTCGATG
probe01595	CCCGCGTTAACCATACACCGACAAATCCGACCAGATCGGACGATCATGGGTGAGGTTGTTTGGGCTTTATAGTGACAGGAGGGGTAGCCACACGCTTCGATG
probe01596	CCCGCGTTAACCATACACCGACAAATCCGACCAGATCGGACGATCATGGGAAGTTCCACTGCATTCTAAGCCAGTGCATCTTGGTAGCCACACGCTTCGATG
probe01597	CCCGCGTTAACCATACACCGACAAATCCGACCAGATCGGACGATCATGGGTATCTCCTCCCAGGTGCATTTTGTTTCCTATTGGTAGCCACACGCTTCGATG
probe01598	CCCGCGTTAACCATACACCGACAAATCCGACCAGATCGGACGATCATGGGGAGAATCAGAAGAAAGGAGACATTGTACTGTTGGTAGCCACACGCTTCGATG
probe01599	CCCGCGTTAACCATACACCGACAAATCCGACCAGATCGGACGATCATGGGATCTCCTGTTATTTGAACATCAGCCATAGGCAGGTAGCCACACGCTTCGATG
probe01600	CCCGCGTTAACCATACACCGACAAATCCGACCAGATCGGACGATCATGGGGGGTTTCTACTTCTTAATCCATCTGACTGAAAGGTAGCCACACGCTTCGATG
probe01601	CCCGCGTTAACCATACACCGACAAATCCGACCAGATCGGACGATCATGGGGGCTGGAAAGTTGTCATTATGAAGAATCAAAGGGTAGCCACACGCTTCGATG
probe01602	CCCGCGTTAACCATACACCGACAAATCCGACCAGATCGGACGATCATGGGCCTGCAATATGGTTCCATTTCCTTTCTTTCATGGTAGCCACACGCTTCGATG
probe01603	CCCGCGTTAACCATACACCGACAAATCCGACCAGATCGGACGATCATGGGTTCTAAGTGATACCCAAGCTTTCTTGCTTGAGGGTAGCCACACGCTTCGATG
probe01604	CCCGCGTTAACCATACACCGACAAATCCGACCAGATCGGACGATCATGGGGAGGAATAGGAGGATGGATTACACTCCTGGAAGGTAGCCACACGCTTCGATG
probe01605	CCCGCGTTAACCATACACCGACAAATCCGACCAGATCGGACGATCATGGGTCCAGTTGTAACTTGGTAGGAACTGTTGGGAAGGTAGCCACACGCTTCGATG
probe01606	CCCGCGTTAACCATACACCGACAAATCCGACCAGATCGGACGATCATGGGGTAATTCTCCTTTATGCTCAGGCTCATCTATAGGTAGCCACACGCTTCGATG
probe01607	CCCGCGTTAACCATACACCGACAAATCCGACCAGATCGGACGATCATGGGCTGTTCTGTCTAAGTAGGTGAAACAAGAAGATGGTAGCCACACGCTTCGATG
probe01608	CCCGCGTTAACCATACACCGACAAATCCGACCAGATCGGACGATCATGGGAATTGAAAGCACTTCTCCAGTTCCCAATCCAGGGTAGCCACACGCTTCGATG
probe01609	CCCGCGTTAACCATACACCGACAAATCCGACCAGATCGGACGATCATGGGGCCCTCATGCAAGATATGGTCACTTGAGAGGCGGTAGCCACACGCTTCGATG
probe01610	CCCGCGTTAACCATACACCGACAAATCCGACCAGATCGGACGATCATGGGAGCACAGTCTAAGATATGAGGAAGTCAAAGCTGGTAGCCACACGCTTCGATG
probe01611	CCCGCGTTAACCATACACCGACAAATCCGACCAGATCGGACGATCATGGGAACCCAGATGGACCTTCTATGGGAGATATAGGGGTAGCCACACGCTTCGATG
probe01612	CCCGCGTTAACCATACACCGACAAATCCGACCAGATCGGACGATCATGGGGTGCCTATGGTCTCAGGTGTGTACACATAGAGGGTAGCCACACGCTTCGATG
probe01613	CCCGCGTTAACCATACACCGACAAATCCGACCAGATCGGACGATCATGGGCAGTATTATAAGAAACCATCACATGCAATGCCGGTAGCCACACGCTTCGATG
probe01614	CCCGCGTTAACCATACACCGACAAATCCGACCAGATCGGACGATCATGGGAAGCTTGCTGGGAAGGATAACTCTTGATGAGTGGTAGCCACACGCTTCGATG
probe01615	CCCGCGTTAACCATACACCGACAAATCCGACCAGATCGGACGATCATGGGCTTCCAAAGACTCTAAGAGTAGACTCAAAAGAGGTAGCCACACGCTTCGATG
probe01616	CCCGCGTTAACCATACACCGACAAATCCGACCAGATCGGACGATCATGGGGGGCTTTGGCAAGCATCCAAAAGAATTTAAAAGGTAGCCACACGCTTCGATG
probe01617	CCCGCGTTAACCATACACCGACAAATCCGACCAGATCGGACGATCATGGGGTGTCTTCAGTATGGCTTTAAAGTGACCCTACGGTAGCCACACGCTTCGATG
probe01618	CCCGCGTTAACCATACACCGACAAATCCGACCAGATCGGACGATCATGGGTTTAACCTTCTGACTGAGAGACAGAAGCTTTCGGTAGCCACACGCTTCGATG
probe01619	CCCGCGTTAACCATACACCGACAAATCCGACCAGATCGGACGATCATGGGTACTCTGCTCTTATGTGGATCAAGTATGACCCGGTAGCCACACGCTTCGATG
probe01620	CCCGCGTTAACCATACACCGACAAATCCGACCAGATCGGACGATCATGGGCCCATGGCTACATCTTTCTGGTAGAGTTCCAAGGTAGCCACACGCTTCGATG
probe01621	CCCGCGTTAACCATACACCGACAAATCCGACCAGATCGGACGATCATGGGGCTACTCTCATACAAAACTTTGCATGCTAACAGGTAGCCACACGCTTCGATG
probe01622	CCCGCGTTAACCATACACCGACAAATCCGACCAGATCGGACGATCATGGGCTGGATGGTACCTAACACTTCATCCGAGCTCTGGTAGCCACACGCTTCGATG
probe01623	CCCGCGTTAACCATACACCGACAAATCCGACCAGATCGGACGATCATGGGCTATTATGAGGCCTTTCTTGCAATCACGTTTAGGTAGCCACACGCTTCGATG
probe01624	CCCGCGTTAACCATACACCGACAAATCCGACCAGATCGGACGATCATGGGAGAGGGAATAACAGTGGTTTTCTAGATAAGGTGGTAGCCACACGCTTCGATG
probe01625	CCCGCGTTAACCATACACCGACAAATCCGACCAGATCGGACGATCATGGGACTCTATGCCTTCTTTCTGTCTTAAGAAACCAGGTAGCCACACGCTTCGATG
probe01626	CCCGCGTTAACCATACACCGACAAATCCGACCAGATCGGACGATCATGGGCCTGAATTTACCTCGTGTTGGCCATCTACTGCGGTAGCCACACGCTTCGATG
probe01627	CCCGCGTTAACCATACACCGACAAATCCGACCAGATCGGACGATCATGGGTGTGGATTAGAATTGTGCAGGCCCATGCATGTGGTAGCCACACGCTTCGATG
probe01628	CCCGCGTTAACCATACACCGACAAATCCGACCAGATCGGACGATCATGGGCCAGAGAGTAAACTGAGGCAATCAGCTGATAAGGTAGCCACACGCTTCGATG
probe01629	CCCGCGTTAACCATACACCGACAAATCCGACCAGATCGGACGATCATGGGACTGAATGGATAAAACAAAAGGCAGAGTGCAAGGTAGCCACACGCTTCGATG
probe01630	CCCGCGTTAACCATACACCGACAAATCCGACCAGATCGGACGATCATGGGATACTAGATAGACTGGAGGAACAGTGTTCCAGGGTAGCCACACGCTTCGATG
probe01631	CCCGCGTTAACCATACACCGACAAATCCGACCAGATCGGACGATCATGGGCGTTCTGAACTTCAAGTTGTTCCGTGGTGGTGGGTAGCCACACGCTTCGATG
probe01632	CCCGCGTTAACCATACACCGACAAATCCGACCAGATCGGACGATCATGGGGACTGAATCACTAATCTGTCCCAGCAGCAATGGGTAGCCACACGCTTCGATG
probe01633	CCCGCGTTAACCATACACCGACAAATCCGACCAGATCGGACGATCATGGGGAGTTCCAAAGCCATTTGTCCTTGCATGGACCGGTAGCCACACGCTTCGATG
probe01634	CCCGCGTTAACCATACACCGACAAATCCGACCAGATCGGACGATCATGGGCCTCTCTGATGATGGCTTAATGAGATACTAATGGTAGCCACACGCTTCGATG
probe01635	CCCGCGTTAACCATACACCGACAAATCCGACCAGATCGGACGATCATGGGTACAATCAGGTCACCACTATAGCTTTGGTTTTGGTAGCCACACGCTTCGATG
probe01636	CCCGCGTTAACCATACACCGACAAATCCGACCAGATCGGACGATCATGGGAAGATACATAGGTGCTATCAGCAATAGGGCCTGGTAGCCACACGCTTCGATG
probe01637	CCCGCGTTAACCATACACCGACAAATCCGACCAGATCGGACGATCATGGGGCCAGGGCTTTATTTTAACTTGGTATTCTTCTGGTAGCCACACGCTTCGATG
probe01638	CCCGCGTTAACCATACACCGACAAATCCGACCAGATCGGACGATCATGGGAAGAACGCTGTAAGAAAGAGGGCCAAGGAACTGGTAGCCACACGCTTCGATG
probe01639	CCCGCGTTAACCATACACCGACAAATCCGACCAGATCGGACGATCATGGGCTCCAGTTAGAATGGGTGTCATTAAGAAATCAGGTAGCCACACGCTTCGATG
probe01640	CCCGCGTTAACCATACACCGACAAATCCGACCAGATCGGACGATCATGGGAGCCACTGTTGAACTAATGCTGATAGTTATTCGGTAGCCACACGCTTCGATG
probe01641	CCCGCGTTAACCATACACCGACAAATCCGACCAGATCGGACGATCATGGGAATTAGCCTGGATTCCATCATCCAATAGAGAAGGTAGCCACACGCTTCGATG
probe01642	CCCGCGTTAACCATACACCGACAAATCCGACCAGATCGGACGATCATGGGCGTGATAACATCCTTCTTAAGAACCACACACTGGTAGCCACACGCTTCGATG
probe01643	CCCGCGTTAACCATACACCGACAAATCCGACCAGATCGGACGATCATGGGAGTCTATGGGAACTGATACAACGGTGCCCTGAGGTAGCCACACGCTTCGATG
probe01644	CCCGCGTTAACCATACACCGACAAATCCGACCAGATCGGACGATCATGGGGCAATGACTCCCATAGGCCCATGTATTTGGGAGGTAGCCACACGCTTCGATG
probe01645	CCCGCGTTAACCATACACCGACAAATCCGACCAGATCGGACGATCATGGGAACCCACATTAGGCTTAGTCTCCTTCCCTCCCGGTAGCCACACGCTTCGATG
probe01646	CCCGCGTTAACCATACACCGACAAATCCGACCAGATCGGACGATCATGGGCTCTTTATCTCCTTGCAAATGGATTGAACTAGGGTAGCCACACGCTTCGATG
probe01647	CCCGCGTTAACCATACACCGACAAATCCGACCAGATCGGACGATCATGGGGAGAAGTCTTTGTTTTGAATGGGTGGTGTTTAGGTAGCCACACGCTTCGATG
probe01648	CCCGCGTTAACCATACACCGACAAATCCGACCAGATCGGACGATCATGGGAACTGAAAGATTGTAAACGATGGGCGTGGGTGGGTAGCCACACGCTTCGATG
probe01649	CCCGCGTTAACCATACACCGACAAATCCGACCAGATCGGACGATCATGGGGGTTCTTGTCAGAATAACTCTGTACCAGTAGAGGTAGCCACACGCTTCGATG
probe01650	CCCGCGTTAACCATACACCGACAAATCCGACCAGATCGGACGATCATGGGAAGAGGAAAGGAATTAGGGATCTCTGGGAAGAGGTAGCCACACGCTTCGATG
probe01651	CCCGCGTTAACCATACACCGACAAATCCGACCAGATCGGACGATCATGGGACTGCACCTTCCAGTCCCTGCCTCACAAATCCGGTAGCCACACGCTTCGATG
probe01652	CCCGCGTTAACCATACACCGACAAATCCGACCAGATCGGACGATCATGGGCAAGTTGTACTGTTAATTGCTTGGCCATTCCCGGTAGCCACACGCTTCGATG
probe01653	CCCGCGTTAACCATACACCGACAAATCCGACCAGATCGGACGATCATGGGATACCCTTCCAACCAGCTGCAGATCTTCTGGTGGTAGCCACACGCTTCGATG
probe01654	CCCGCGTTAACCATACACCGACAAATCCGACCAGATCGGACGATCATGGGACCTCCAAATATATAACCTACTAGTGCCACTAGGTAGCCACACGCTTCGATG
probe01655	CCCGCGTTAACCATACACCGACAAATCCGACCAGATCGGACGATCATGGGTTGTGTTCATTTCAGACGTCTGCTGAGGGTGGGGTAGCCACACGCTTCGATG
probe01656	CCCGCGTTAACCATACACCGACAAATCCGACCAGATCGGACGATCATGGGCACCCTAAAGACCAGGCTTTAACATATTCAGAGGTAGCCACACGCTTCGATG
probe01657	CCCGCGTTAACCATACACCGACAAATCCGACCAGATCGGACGATCATGGGGACTGTACCAAACATTCATCCATCTTTCCATCGGTAGCCACACGCTTCGATG
probe01658	CCCGCGTTAACCATACACCGACAAATCCGACCAGATCGGACGATCATGGGTTTCTCTCGGCCATTAGTTCTCTCTCTTTCAGGGTAGCCACACGCTTCGATG
probe01659	CCCGCGTTAACCATACACCGACAAATCCGACCAGATCGGACGATCATGGGTCTCCTAACGCTGTAATTACAGGTGATGCCTGGGTAGCCACACGCTTCGATG
probe01660	CCCGCGTTAACCATACACCGACAAATCCGACCAGATCGGACGATCATGGGGCACAGAAAGATAAGTGTTTTCTAACCCTTACGGTAGCCACACGCTTCGATG
probe01661	CCCGCGTTAACCATACACCGACAAATCCGACCAGATCGGACGATCATGGGACGAACAGGAGTGTGTTGAAGTTTGGTCTGTTGGTAGCCACACGCTTCGATG
probe01662	CCCGCGTTAACCATACACCGACAAATCCGACCAGATCGGACGATCATGGGGAGACGGAATTCACTAGAATTTTCTTCCTTTCGGTAGCCACACGCTTCGATG
probe01663	CCCGCGTTAACCATACACCGACAAATCCGACCAGATCGGACGATCATGGGCATCCTTTAATTCATTCTCTGGCTCAGGCAAGGGTAGCCACACGCTTCGATG
probe01664	CCCGCGTTAACCATACACCGACAAATCCGACCAGATCGGACGATCATGGGCTCTTCATCGTAACCCATATGCTCTTTGATAAGGTAGCCACACGCTTCGATG
probe01665	CCCGCGTTAACCATACACCGACAAATCCGACCAGATCGGACGATCATGGGCCTCTGCTGATCAAACTACATATGACATGATAGGTAGCCACACGCTTCGATG
probe01666	CCCGCGTTAACCATACACCGACAAATCCGACCAGATCGGACGATCATGGGATCGCTCCTCTTTGGGTCTAAATTTTCTATGTGGTAGCCACACGCTTCGATG
probe01667	CCCGCGTTAACCATACACCGACAAATCCGACCAGATCGGACGATCATGGGTTGGGAGAATGTTCCGTCTTTGAACATCTTTAGGTAGCCACACGCTTCGATG
probe01668	CCCGCGTTAACCATACACCGACAAATCCGACCAGATCGGACGATCATGGGGAGACACTGGGTGAGTTGGTGGGAAGGTTCCTGGTAGCCACACGCTTCGATG
probe01669	CCCGCGTTAACCATACACCGACAAATCCGACCAGATCGGACGATCATGGGGTCTTTCCCACACCTATCTTTAGATCTCATTTGGTAGCCACACGCTTCGATG
probe01670	CCCGCGTTAACCATACACCGACAAATCCGACCAGATCGGACGATCATGGGCTTTCCTCTCAGTCTCACCCTTACAAATCCCTGGTAGCCACACGCTTCGATG
probe01671	CCCGCGTTAACCATACACCGACAAATCCGACCAGATCGGACGATCATGGGTGGCTGTGATATATCAATCAGGGTGCCTTTCCGGTAGCCACACGCTTCGATG
probe01672	CCCGCGTTAACCATACACCGACAAATCCGACCAGATCGGACGATCATGGGGAAAGATGTCTGAGACCAAACACTGAACACTCGGTAGCCACACGCTTCGATG
probe01673	CCCGCGTTAACCATACACCGACAAATCCGACCAGATCGGACGATCATGGGAGTACTTTTCCAAACCTTTCCTAAGAGAACCAGGTAGCCACACGCTTCGATG
probe01674	CCCGCGTTAACCATACACCGACAAATCCGACCAGATCGGACGATCATGGGAACAATGGGATCTCCTGTATTGAGAATCTTTGGGTAGCCACACGCTTCGATG
probe01675	CCCGCGTTAACCATACACCGACAAATCCGACCAGATCGGACGATCATGGGTTCTTTTCCACCTCCTTCTTTTCTCTGCACTCGGTAGCCACACGCTTCGATG
probe01676	CCCGCGTTAACCATACACCGACAAATCCGACCAGATCGGACGATCATGGGTCTAGTTCCAGCTAATGCATGCTTCCTCATTGGGTAGCCACACGCTTCGATG
probe01677	CCCGCGTTAACCATACACCGACAAATCCGACCAGATCGGACGATCATGGGCCTCTGTCTATTGCTGCATGATGTCTCCCAGGGGTAGCCACACGCTTCGATG
probe01678	CCCGCGTTAACCATACACCGACAAATCCGACCAGATCGGACGATCATGGGTGATTTGTCTGCATCCTAGAACCACAAGAGAAGGTAGCCACACGCTTCGATG
probe01679	CCCGCGTTAACCATACACCGACAAATCCGACCAGATCGGACGATCATGGGGAAATCAGTGTCCATGCAAGTCTTTGTTTGTTGGTAGCCACACGCTTCGATG
probe01680	CCCGCGTTAACCATACACCGACAAATCCGACCAGATCGGACGATCATGGGATAATGTATATGCAGAGGGTCTGGTACATACCGGTAGCCACACGCTTCGATG
probe01681	CCCGCGTTAACCATACACCGACAAATCCGACCAGATCGGACGATCATGGGGCAATCCATTCACACCATTTGAAGCCTTGCCTGGTAGCCACACGCTTCGATG
probe01682	CCCGCGTTAACCATACACCGACAAATCCGACCAGATCGGACGATCATGGGCCAGGAAGTTTTCAATGCTCTAGGTTTTCAAAGGTAGCCACACGCTTCGATG
probe01683	CCCGCGTTAACCATACACCGACAAATCCGACCAGATCGGACGATCATGGGACCATGCTTTTCTCCTATAGCCCTCCTCTTTAGGTAGCCACACGCTTCGATG
probe01684	CCCGCGTTAACCATACACCGACAAATCCGACCAGATCGGACGATCATGGGTTATCTGTTCTTCAGAAGAGAGGCATCTGTTGGGTAGCCACACGCTTCGATG
probe01685	CCCGCGTTAACCATACACCGACAAATCCGACCAGATCGGACGATCATGGGCTGAAGCCATAATAGCAAAATAGTAAAGGCCAGGTAGCCACACGCTTCGATG
probe01686	CCCGCGTTAACCATACACCGACAAATCCGACCAGATCGGACGATCATGGGCAGTAGAGGTCAGCATAGGAAAACTGTTTCAGGGTAGCCACACGCTTCGATG
probe01687	CCCGCGTTAACCATACACCGACAAATCCGACCAGATCGGACGATCATGGGCCCTTCACTCATATCTCTCTGAAATCCTCTAAGGTAGCCACACGCTTCGATG
probe01688	CCCGCGTTAACCATACACCGACAAATCCGACCAGATCGGACGATCATGGGTGGATAATATATCAGTGAGCCAAGTCCATGCTGGTAGCCACACGCTTCGATG
probe01689	CCCGCGTTAACCATACACCGACAAATCCGACCAGATCGGACGATCATGGGCATGCACAGCCTGAAAACAGTAGGGTGACTCAGGTAGCCACACGCTTCGATG
probe01690	CCCGCGTTAACCATACACCGACAAATCCGACCAGATCGGACGATCATGGGCCTTCCTAGCCATAATCTCTCTCCCTCTCTCCGGTAGCCACACGCTTCGATG
probe01691	CCCGCGTTAACCATACACCGACAAATCCGACCAGATCGGACGATCATGGGAGTGAGAAGACCTCTTCTATGTGTAGATTAGAGGTAGCCACACGCTTCGATG
probe01692	CCCGCGTTAACCATACACCGACAAATCCGACCAGATCGGACGATCATGGGGAACCTACTTTCTCAGGATCCAACACAGACTGGGTAGCCACACGCTTCGATG
probe01693	CCCGCGTTAACCATACACCGACAAATCCGACCAGATCGGACGATCATGGGTACTCTGACACTTGTTTCTTGTTCTTTCAGTCGGTAGCCACACGCTTCGATG
probe01694	CCCGCGTTAACCATACACCGACAAATCCGACCAGATCGGACGATCATGGGCCAGTGTAGGCTGTTCTAGAAAGGTCGACCTTGGTAGCCACACGCTTCGATG
probe01695	CCCGCGTTAACCATACACCGACAAATCCGACCAGATCGGACGATCATGGGCTCTTTCTGGGAAGGCTCCATACACAATGCCTGGTAGCCACACGCTTCGATG
probe01696	CCCGCGTTAACCATACACCGACAAATCCGACCAGATCGGACGATCATGGGCTTTCTTCTTACATGCCACCAATAGCTGTGTTGGTAGCCACACGCTTCGATG
probe01697	CCCGCGTTAACCATACACCGACAAATCCGACCAGATCGGACGATCATGGGATGGCTTGCTGTGTATGTAAGCATAGTTCCTAGGTAGCCACACGCTTCGATG
probe01698	CCCGCGTTAACCATACACCGACAAATCCGACCAGATCGGACGATCATGGGCATTGTGAAATGGACTATGGTTCCCTTTTCATGGTAGCCACACGCTTCGATG
probe01699	CCCGCGTTAACCATACACCGACAAATCCGACCAGATCGGACGATCATGGGTCCATGGCTGAAACGAGTCTACTGTAGATAGAGGTAGCCACACGCTTCGATG
probe01700	CCCGCGTTAACCATACACCGACAAATCCGACCAGATCGGACGATCATGGGTCATTGTAACTTTCTAATCTAGACAGGCTGGAGGTAGCCACACGCTTCGATG
probe01701	CCCGCGTTAACCATACACCGACAAATCCGACCAGATCGGACGATCATGGGGTGTGTGGTTTTATTGGGTATGTCTAGTTTGTGGTAGCCACACGCTTCGATG
probe01702	CCCGCGTTAACCATACACCGACAAATCCGACCAGATCGGACGATCATGGGCAGCATGCACGTCCTTAATAGCAGTGGTTCTCGGTAGCCACACGCTTCGATG
probe01703	CCCGCGTTAACCATACACCGACAAATCCGACCAGATCGGACGATCATGGGGGGTTTCTGGACACGTTTGGGAGCCTTTGCTGGGTAGCCACACGCTTCGATG
probe01704	CCCGCGTTAACCATACACCGACAAATCCGACCAGATCGGACGATCATGGGGTATACTGTCCTTTTGTCCCACTGACAATGTTGGTAGCCACACGCTTCGATG
probe01705	CCCGCGTTAACCATACACCGACAAATCCGACCAGATCGGACGATCATGGGGGGAATCAGTATGGATCTATTTGCACTTTTCTGGTAGCCACACGCTTCGATG
probe01706	CCCGCGTTAACCATACACCGACAAATCCGACCAGATCGGACGATCATGGGTTTAGTAAGGTGGCCCTTTTCACTGTTAATCCGGTAGCCACACGCTTCGATG
probe01707	CCCGCGTTAACCATACACCGACAAATCCGACCAGATCGGACGATCATGGGTCCTTTTAGGTATATATCCCTTGTATCCCTGAGGTAGCCACACGCTTCGATG
probe01708	CCCGCGTTAACCATACACCGACAAATCCGACCAGATCGGACGATCATGGGGGTGTTTTACAATAGCCAGAGTTTGCTATAGTGGTAGCCACACGCTTCGATG
probe01709	CCCGCGTTAACCATACACCGACAAATCCGACCAGATCGGACGATCATGGGTCTGATACTGTAGGTAGAGCTGGTAGTACCAAGGTAGCCACACGCTTCGATG
probe01710	CCCGCGTTAACCATACACCGACAAATCCGACCAGATCGGACGATCATGGGTACAGATAGAGCTGTGCACTGGAAGATAGAGAGGTAGCCACACGCTTCGATG
probe01711	CCCGCGTTAACCATACACCGACAAATCCGACCAGATCGGACGATCATGGGTCCAGTGAGGCAGATAGAGCAGTGACCAGGAAGGTAGCCACACGCTTCGATG
probe01712	CCCGCGTTAACCATACACCGACAAATCCGACCAGATCGGACGATCATGGGCTCTTTTGACTTCAGAGATAAAAGCCACTAGTGGTAGCCACACGCTTCGATG
probe01713	CCCGCGTTAACCATACACCGACAAATCCGACCAGATCGGACGATCATGGGCAGCCCAGAAAGTGTTTCATTTTCTCTACATAGGTAGCCACACGCTTCGATG
probe01714	CCCGCGTTAACCATACACCGACAAATCCGACCAGATCGGACGATCATGGGCCAGGCTGGTTGTGCATCCCTGCAGTCAGGAGGGTAGCCACACGCTTCGATG
probe01715	CCCGCGTTAACCATACACCGACAAATCCGACCAGATCGGACGATCATGGGCTCCTTCTGTCTTTTAGATTCTCAGAAGAAGAGGTAGCCACACGCTTCGATG
probe01716	CCCGCGTTAACCATACACCGACAAATCCGACCAGATCGGACGATCATGGGTTGCTACAGTTCTCGAATTTGCCCACTGCAAAGGTAGCCACACGCTTCGATG
probe01717	CCCGCGTTAACCATACACCGACAAATCCGACCAGATCGGACGATCATGGGGCTTTGGGTGTGGTGATTTTCTCCTTTATAAAGGTAGCCACACGCTTCGATG
probe01718	CCCGCGTTAACCATACACCGACAAATCCGACCAGATCGGACGATCATGGGCTCCAGAACCTAAGCAATCTTCCACACATTCTGGTAGCCACACGCTTCGATG
probe01719	CCCGCGTTAACCATACACCGACAAATCCGACCAGATCGGACGATCATGGGATTGGCTGATCTGTTTGTGTGGAACCCACAAGGGTAGCCACACGCTTCGATG
probe01720	CCCGCGTTAACCATACACCGACAAATCCGACCAGATCGGACGATCATGGGTATTCTACAGTATCAGATTCTCACCCTTGGCAGGTAGCCACACGCTTCGATG
probe01721	CCCGCGTTAACCATACACCGACAAATCCGACCAGATCGGACGATCATGGGCATAGAGTTATGTTTCAGTTTCTCACATCTGCGGTAGCCACACGCTTCGATG
probe01722	CCCGCGTTAACCATACACCGACAAATCCGACCAGATCGGACGATCATGGGACAAATCTGGCAGTGCATTCATACAACCTTCTGGTAGCCACACGCTTCGATG
probe01723	CCCGCGTTAACCATACACCGACAAATCCGACCAGATCGGACGATCATGGGGCTTGTGTACTGCTAATACCAACATTTTCCATGGTAGCCACACGCTTCGATG
probe01724	CCCGCGTTAACCATACACCGACAAATCCGACCAGATCGGACGATCATGGGAGGGTTTCTTGCTAAATGTGGTTTTCACCATTGGTAGCCACACGCTTCGATG
probe01725	CCCGCGTTAACCATACACCGACAAATCCGACCAGATCGGACGATCATGGGTACACAAACACTGAAGATCCAAGCTCTATGCTGGTAGCCACACGCTTCGATG
probe01726	CCCGCGTTAACCATACACCGACAAATCCGACCAGATCGGACGATCATGGGTTGCCTGCTATCTGGGTGCCTCATCTCTGCCCGGTAGCCACACGCTTCGATG
probe01727	CCCGCGTTAACCATACACCGACAAATCCGACCAGATCGGACGATCATGGGGCACAATGAATTGAGTTTAGAGGCAAGAAAAGGGTAGCCACACGCTTCGATG
probe01728	CCCGCGTTAACCATACACCGACAAATCCGACCAGATCGGACGATCATGGGGGGATCTGAATAAATGTTCTTGTCCATGGATAGGTAGCCACACGCTTCGATG
probe01729	CCCGCGTTAACCATACACCGACAAATCCGACCAGATCGGACGATCATGGGTGAGTATCTCCTGTAGATCTCAGCAATGCTCCGGTAGCCACACGCTTCGATG
probe01730	CCCGCGTTAACCATACACCGACAAATCCGACCAGATCGGACGATCATGGGGGGCTGGAGAGAAAATAAACAAACCTAAGAAAGGTAGCCACACGCTTCGATG
probe01731	CCCGCGTTAACCATACACCGACAAATCCGACCAGATCGGACGATCATGGGCTTTTAGGTAAGACTGATCTTCCCACTGAAATGGTAGCCACACGCTTCGATG
probe01732	CCCGCGTTAACCATACACCGACAAATCCGACCAGATCGGACGATCATGGGGGTGAAATGTATACTGGAGAAAGGCCAAACAAGGTAGCCACACGCTTCGATG
probe01733	CCCGCGTTAACCATACACCGACAAATCCGACCAGATCGGACGATCATGGGCTGTCACCTGTGTTATTAAAGGAGAACTTCTTGGTAGCCACACGCTTCGATG
probe01734	CCCGCGTTAACCATACACCGACAAATCCGACCAGATCGGACGATCATGGGCAAGATCTGACAAGGATAGCACTAGTACAGTGGGTAGCCACACGCTTCGATG
probe01735	CCCGCGTTAACCATACACCGACAAATCCGACCAGATCGGACGATCATGGGTTCACCTCATACTGCCAGCGAACTGTATGGCTGGTAGCCACACGCTTCGATG
probe01736	CCCGCGTTAACCATACACCGACAAATCCGACCAGATCGGACGATCATGGGGCATAAAATTCTGGGTTTGATTTATAGCCCTGGGTAGCCACACGCTTCGATG
probe01737	CCCGCGTTAACCATACACCGACAAATCCGACCAGATCGGACGATCATGGGACTGATGAGAGAACACCCAGATAATATTAGGTGGTAGCCACACGCTTCGATG
probe01738	CCCGCGTTAACCATACACCGACAAATCCGACCAGATCGGACGATCATGGGGTCACTCAAATGGTCTTTGAGGTTTCAAAAGTGGTAGCCACACGCTTCGATG
probe01739	CCCGCGTTAACCATACACCGACAAATCCGACCAGATCGGACGATCATGGGGACAGATATACTAACTGTCCATATTTGTGGCAGGTAGCCACACGCTTCGATG
probe01740	CCCGCGTTAACCATACACCGACAAATCCGACCAGATCGGACGATCATGGGTTTCAGAAGTTGTTAGAAATTCTGGCCAAGCCGGTAGCCACACGCTTCGATG
probe01741	CCCGCGTTAACCATACACCGACAAATCCGACCAGATCGGACGATCATGGGTATATTACCAACTTCCATGTTTCTCCAGCTTGGGTAGCCACACGCTTCGATG
probe01742	CCCGCGTTAACCATACACCGACAAATCCGACCAGATCGGACGATCATGGGGGTCCAAGACAGTGAAAGCAGAATTTATTGTAGGTAGCCACACGCTTCGATG
probe01743	CCCGCGTTAACCATACACCGACAAATCCGACCAGATCGGACGATCATGGGCTCTGAAAGGAGTAGATGCCCTTACCTGCTGAGGTAGCCACACGCTTCGATG
probe01744	CCCGCGTTAACCATACACCGACAAATCCGACCAGATCGGACGATCATGGGTGTCTGGGATAGGTATTTTCTCTAGGTCAGAAGGTAGCCACACGCTTCGATG
probe01745	CCCGCGTTAACCATACACCGACAAATCCGACCAGATCGGACGATCATGGGCGTTGCAAGTGCTCTGAATTCTCTGATGAACAGGTAGCCACACGCTTCGATG
probe01746	CCCGCGTTAACCATACACCGACAAATCCGACCAGATCGGACGATCATGGGCACTGTCACATGAGGTGGTAATACTCAGTTACGGTAGCCACACGCTTCGATG
probe01747	CCCGCGTTAACCATACACCGACAAATCCGACCAGATCGGACGATCATGGGTACTTCACAGATACATGGTCAGCAGAATTTCCGGTAGCCACACGCTTCGATG
probe01748	CCCGCGTTAACCATACACCGACAAATCCGACCAGATCGGACGATCATGGGGCTTTGTGGGATGATTTATTCCATTGTGACTAGGTAGCCACACGCTTCGATG
probe01749	CCCGCGTTAACCATACACCGACAAATCCGACCAGATCGGACGATCATGGGGTCAGGTTTTCATTCTTGATCAGTAGGAAAGTGGTAGCCACACGCTTCGATG
probe01750	CCCGCGTTAACCATACACCGACAAATCCGACCAGATCGGACGATCATGGGGAACTAGTCAATACATGTCTGACACTTGCATTGGTAGCCACACGCTTCGATG
probe01751	CCCGCGTTAACCATACACCGACAAATCCGACCAGATCGGACGATCATGGGGCAGTCTATCACATGAGTAACTCAGTTCAAAAGGTAGCCACACGCTTCGATG
probe01752	CCCGCGTTAACCATACACCGACAAATCCGACCAGATCGGACGATCATGGGCTGCCTGCTTAATATAGTCAGAATTTCTGAACGGTAGCCACACGCTTCGATG
probe01753	CCCGCGTTAACCATACACCGACAAATCCGACCAGATCGGACGATCATGGGTTTTGGTTGGGATGAGCTGGAATATAAGTTCAGGTAGCCACACGCTTCGATG
probe01754	CCCGCGTTAACCATACACCGACAAATCCGACCAGATCGGACGATCATGGGCTAGCAGGTATTCTTCTCTCAGCAATCTGTGAGGTAGCCACACGCTTCGATG
probe01755	CCCGCGTTAACCATACACCGACAAATCCGACCAGATCGGACGATCATGGGATGTGTAGACAATGGCCAGTAGAGTTCTGTCAGGTAGCCACACGCTTCGATG
probe01756	CCCGCGTTAACCATACACCGACAAATCCGACCAGATCGGACGATCATGGGCTGATCTGTTTAGGTGTCATCATTGTTCTTTCGGTAGCCACACGCTTCGATG
probe01757	CCCGCGTTAACCATACACCGACAAATCCGACCAGATCGGACGATCATGGGTCTGGACACACTGAGTACCTTTCCATGTTTTAGGTAGCCACACGCTTCGATG
probe01758	CCCGCGTTAACCATACACCGACAAATCCGACCAGATCGGACGATCATGGGGCAATAGAATAACAGGTAGATTCCCAGTCAAGGGTAGCCACACGCTTCGATG
probe01759	CCCGCGTTAACCATACACCGACAAATCCGACCAGATCGGACGATCATGGGCGATTCAAGTTACACCAGACTTCAAACCAGAGGGTAGCCACACGCTTCGATG
probe01760	CCCGCGTTAACCATACACCGACAAATCCGACCAGATCGGACGATCATGGGCAGTGTCATATCAATGATCTAAACAGCACCATGGTAGCCACACGCTTCGATG
probe01761	CCCGCGTTAACCATACACCGACAAATCCGACCAGATCGGACGATCATGGGTTCTCTTAGTGGAAAGGGAGACAAGAGGAACTGGTAGCCACACGCTTCGATG
probe01762	CCCGCGTTAACCATACACCGACAAATCCGACCAGATCGGACGATCATGGGCAGAATTTCTTGCACAGGCATTTCTTGCATAAGGTAGCCACACGCTTCGATG
probe01763	CCCGCGTTAACCATACACCGACAAATCCGACCAGATCGGACGATCATGGGACACTTTCCTCTTCCTCCTGCCCACACTGCAGGGTAGCCACACGCTTCGATG
probe01764	CCCGCGTTAACCATACACCGACAAATCCGACCAGATCGGACGATCATGGGGGACTGCACTAACTTTACCATATGCTATCCCAGGTAGCCACACGCTTCGATG
probe01765	CCCGCGTTAACCATACACCGACAAATCCGACCAGATCGGACGATCATGGGCTGTACCTTGCTATGCAAAGAGATGAAATTGTGGTAGCCACACGCTTCGATG
probe01766	CCCGCGTTAACCATACACCGACAAATCCGACCAGATCGGACGATCATGGGGTTTACACCATTCTGTTAGTGAAGATCTTAGCGGTAGCCACACGCTTCGATG
probe01767	CCCGCGTTAACCATACACCGACAAATCCGACCAGATCGGACGATCATGGGCTGACTTTGTACTCCCAGGACAACACAGTTGGGGTAGCCACACGCTTCGATG
probe01768	CCCGCGTTAACCATACACCGACAAATCCGACCAGATCGGACGATCATGGGCGCTGGATAAAGTGAAAGACAATGTTAAGACTGGTAGCCACACGCTTCGATG
probe01769	CCCGCGTTAACCATACACCGACAAATCCGACCAGATCGGACGATCATGGGGCACAACTTAATTGAGCCATACTCTGAAAGAGGGTAGCCACACGCTTCGATG
probe01770	CCCGCGTTAACCATACACCGACAAATCCGACCAGATCGGACGATCATGGGCTTGTTGACAGCTCCACCTCCATCTGCAGCCAGGTAGCCACACGCTTCGATG
probe01771	CCCGCGTTAACCATACACCGACAAATCCGACCAGATCGGACGATCATGGGATATTGATCTATGTCTATCATGCTCATCTGGGGGTAGCCACACGCTTCGATG
probe01772	CCCGCGTTAACCATACACCGACAAATCCGACCAGATCGGACGATCATGGGGGCTGTATAAAATCTACATGGGTGTCTTCCATGGTAGCCACACGCTTCGATG
probe01773	CCCGCGTTAACCATACACCGACAAATCCGACCAGATCGGACGATCATGGGAGATCCAAGCTGATTCTGGTGATCCTGGGTTCGGTAGCCACACGCTTCGATG
probe01774	CCCGCGTTAACCATACACCGACAAATCCGACCAGATCGGACGATCATGGGTAATCACTTGAAAGTGAAAGAGCATGTAGCAGGGTAGCCACACGCTTCGATG
probe01775	CCCGCGTTAACCATACACCGACAAATCCGACCAGATCGGACGATCATGGGATGACTCTATTCTTTCCCTCATGTGCAAGAGTGGTAGCCACACGCTTCGATG
probe01776	CCCGCGTTAACCATACACCGACAAATCCGACCAGATCGGACGATCATGGGCCATAGAAAGCTGTCTTCACTGTCAAATCATAGGTAGCCACACGCTTCGATG
probe01777	CCCGCGTTAACCATACACCGACAAATCCGACCAGATCGGACGATCATGGGCTTGACTGACAGTAGGAAATGTCTACAAAATGGGTAGCCACACGCTTCGATG
probe01778	CCCGCGTTAACCATACACCGACAAATCCGACCAGATCGGACGATCATGGGTATGCCTCAAATAGATTCTGTCACTCCCAAGGGGTAGCCACACGCTTCGATG
probe01779	CCCGCGTTAACCATACACCGACAAATCCGACCAGATCGGACGATCATGGGCTGCAGCCTGATTGAAGGCCTCTTCCCTCCTCGGTAGCCACACGCTTCGATG
probe01780	CCCGCGTTAACCATACACCGACAAATCCGACCAGATCGGACGATCATGGGCAACTACTACATATGTGTAGGTGGTGTAGGTCGGTAGCCACACGCTTCGATG
probe01781	CCCGCGTTAACCATACACCGACAAATCCGACCAGATCGGACGATCATGGGGCCTATTCTTATTCTTGAAAGTCGTTTCCGAAGGTAGCCACACGCTTCGATG
probe01782	CCCGCGTTAACCATACACCGACAAATCCGACCAGATCGGACGATCATGGGGATGATGCCCTTTGTCTAAGAAAGGTTTTGAAGGTAGCCACACGCTTCGATG
probe01783	CCCGCGTTAACCATACACCGACAAATCCGACCAGATCGGACGATCATGGGGAAGTGGGAACAGACTCTACTTTTAGTAAACAGGTAGCCACACGCTTCGATG
probe01784	CCCGCGTTAACCATACACCGACAAATCCGACCAGATCGGACGATCATGGGTGGCAGATGAGACAAAGGATTTTCTGAATATGGGTAGCCACACGCTTCGATG
probe01785	CCCGCGTTAACCATACACCGACAAATCCGACCAGATCGGACGATCATGGGGTCCTCAAAAGAGGAAATACAAATAGACGAAGGGTAGCCACACGCTTCGATG
probe01786	CCCGCGTTAACCATACACCGACAAATCCGACCAGATCGGACGATCATGGGGCTATTCATTTCCACTACTGTTTATAGCCAGAGGTAGCCACACGCTTCGATG
probe01787	CCCGCGTTAACCATACACCGACAAATCCGACCAGATCGGACGATCATGGGCAGAATCATCTCATTAAATGGAGAAAGGACCTGGTAGCCACACGCTTCGATG
probe01788	CCCGCGTTAACCATACACCGACAAATCCGACCAGATCGGACGATCATGGGCAGCTGATAAACACTTTTAGCTAAGTAACTGGGGTAGCCACACGCTTCGATG
probe01789	CCCGCGTTAACCATACACCGACAAATCCGACCAGATCGGACGATCATGGGAACGGCTACTCTCCGGCCACAGCTGTCTCCCGGGTAGCCACACGCTTCGATG
probe01790	CCCGCGTTAACCATACACCGACAAATCCGACCAGATCGGACGATCATGGGCTAGTCTGCCACGACTTGCTCTAAACCATGGGGGTAGCCACACGCTTCGATG
probe01791	CCCGCGTTAACCATACACCGACAAATCCGACCAGATCGGACGATCATGGGGCAATCTACAAAACGTGCTTCTGAACAGTATAGGTAGCCACACGCTTCGATG
probe01792	CCCGCGTTAACCATACACCGACAAATCCGACCAGATCGGACGATCATGGGAGAGCTGCATGTCCTACATCTTGATTCATAGGGGTAGCCACACGCTTCGATG
probe01793	CCCGCGTTAACCATACACCGACAAATCCGACCAGATCGGACGATCATGGGGTAAGGAGGTGGGAGAGAATCTCAAAGGAGTTGGTAGCCACACGCTTCGATG
probe01794	CCCGCGTTAACCATACACCGACAAATCCGACCAGATCGGACGATCATGGGCTGCAGATGAACTCTTAGGGATTCACATAAAAGGTAGCCACACGCTTCGATG
probe01795	CCCGCGTTAACCATACACCGACAAATCCGACCAGATCGGACGATCATGGGTAGCTAAGGTAGCCCACTATTTCTCTGAAGCAGGTAGCCACACGCTTCGATG
probe01796	CCCGCGTTAACCATACACCGACAAATCCGACCAGATCGGACGATCATGGGCCAGACTCCATCTTAGGTTTTGTTTTGTTTTGGGTAGCCACACGCTTCGATG
probe01797	CCCGCGTTAACCATACACCGACAAATCCGACCAGATCGGACGATCATGGGCCCAACCACGAAATGCCAAGACTTGGAAATCCGGTAGCCACACGCTTCGATG
probe01798	CCCGCGTTAACCATACACCGACAAATCCGACCAGATCGGACGATCATGGGGGTCTCATGACTGGGCATAACATTTATTTAGTGGTAGCCACACGCTTCGATG
probe01799	CCCGCGTTAACCATACACCGACAAATCCGACCAGATCGGACGATCATGGGTTGAGCATAGGTCATATATCCACAATGCTGGGGGTAGCCACACGCTTCGATG
probe01800	CCCGCGTTAACCATACACCGACAAATCCGACCAGATCGGACGATCATGGGTTCCCAGAACTTGCAGGTGGTAGTCCATAACTGGTAGCCACACGCTTCGATG
probe01801	CCCGCGTTAACCATACACCGACAAATCCGACCAGATCGGACGATCATGGGCCAACGGGAAGCCATCTTTGAAAATGTATTGAGGTAGCCACACGCTTCGATG
probe01802	CCCGCGTTAACCATACACCGACAAATCCGACCAGATCGGACGATCATGGGGTGTCACACCTGCATTTACTGGGTTTCATATTGGTAGCCACACGCTTCGATG
probe01803	CCCGCGTTAACCATACACCGACAAATCCGACCAGATCGGACGATCATGGGGTCATGAACTTTCTGATTATCTCTGCTTCTCCGGTAGCCACACGCTTCGATG
probe01804	CCCGCGTTAACCATACACCGACAAATCCGACCAGATCGGACGATCATGGGGGAGGATTAAGTGAAGCACTACCATTAATCTAGGTAGCCACACGCTTCGATG
probe01805	CCCGCGTTAACCATACACCGACAAATCCGACCAGATCGGACGATCATGGGGTAGTAGTTCAGTTTCAGCTGCTTGTGGATCAGGTAGCCACACGCTTCGATG
probe01806	CCCGCGTTAACCATACACCGACAAATCCGACCAGATCGGACGATCATGGGCTGCTACAGTAGTTTCCATGTTCATGGTGTCTGGTAGCCACACGCTTCGATG
probe01807	CCCGCGTTAACCATACACCGACAAATCCGACCAGATCGGACGATCATGGGTCAAGTGAGTCTCTGCTTCAAGATGAGATATAGGTAGCCACACGCTTCGATG
probe01808	CCCGCGTTAACCATACACCGACAAATCCGACCAGATCGGACGATCATGGGGTTGATTCCAAGGTGAGACAGCCTGATGTAGTGGTAGCCACACGCTTCGATG
probe01809	CCCGCGTTAACCATACACCGACAAATCCGACCAGATCGGACGATCATGGGCAAGGATGAAAATGTGACTAGGTAGTAGGTTAGGTAGCCACACGCTTCGATG
probe01810	CCCGCGTTAACCATACACCGACAAATCCGACCAGATCGGACGATCATGGGCCATGTGTTCCCATGCCTTCTAAAACTCAAACGGTAGCCACACGCTTCGATG
probe01811	CCCGCGTTAACCATACACCGACAAATCCGACCAGATCGGACGATCATGGGTGTTCATTTGGCAAATACTCACTGGCTGTGTGGGTAGCCACACGCTTCGATG
probe01812	CCCGCGTTAACCATACACCGACAAATCCGACCAGATCGGACGATCATGGGGGACCACTCCCATAGCCAAGGGTCATTACATGGGTAGCCACACGCTTCGATG
probe01813	CCCGCGTTAACCATACACCGACAAATCCGACCAGATCGGACGATCATGGGGCTAATACTATCAGACAAAGGATCACAGGACAGGTAGCCACACGCTTCGATG
probe01814	CCCGCGTTAACCATACACCGACAAATCCGACCAGATCGGACGATCATGGGCAGGCCCTTGCTTCTCTTCTATTCTACATCAAGGTAGCCACACGCTTCGATG
probe01815	CCCGCGTTAACCATACACCGACAAATCCGACCAGATCGGACGATCATGGGCTTCTGAGAGGGCTGTGTTCTCAGTATGAATGGGTAGCCACACGCTTCGATG
probe01816	CCCGCGTTAACCATACACCGACAAATCCGACCAGATCGGACGATCATGGGCAAGTGTTTTGAGTAAAATGGATGACTGGCTAGGTAGCCACACGCTTCGATG
probe01817	CCCGCGTTAACCATACACCGACAAATCCGACCAGATCGGACGATCATGGGCACTGGAAAATGGTACAGTTAGTAAAGGCTATGGTAGCCACACGCTTCGATG
probe01818	CCCGCGTTAACCATACACCGACAAATCCGACCAGATCGGACGATCATGGGGCATTTCGACAGTAACAAAGTTTCAGTTCAAGGGTAGCCACACGCTTCGATG
probe01819	CCCGCGTTAACCATACACCGACAAATCCGACCAGATCGGACGATCATGGGAATTTCTGCACTCACATCATGGCAGTCTTCAAGGTAGCCACACGCTTCGATG
probe01820	CCCGCGTTAACCATACACCGACAAATCCGACCAGATCGGACGATCATGGGTCGTGAGCATTTGACCAACTGAAGGCCACAGAGGTAGCCACACGCTTCGATG
probe01821	CCCGCGTTAACCATACACCGACAAATCCGACCAGATCGGACGATCATGGGGCACTTGTTTAGCTCTTTGAAAATAGCACTAGGGTAGCCACACGCTTCGATG
probe01822	CCCGCGTTAACCATACACCGACAAATCCGACCAGATCGGACGATCATGGGCCCACATAATGGGTAGAACATAACATTGTCATGGTAGCCACACGCTTCGATG
probe01823	CCCGCGTTAACCATACACCGACAAATCCGACCAGATCGGACGATCATGGGGGATGAGGAAGTCCTTATAAATGTTAGTCCTTGGTAGCCACACGCTTCGATG
probe01824	CCCGCGTTAACCATACACCGACAAATCCGACCAGATCGGACGATCATGGGGTGCTGTGAAGTAGTACAGGTCTTACACGCGTGGTAGCCACACGCTTCGATG
probe01825	CCCGCGTTAACCATACACCGACAAATCCGACCAGATCGGACGATCATGGGCTATCACTTGTCTTGCTAATGAATACTGGTGAGGTAGCCACACGCTTCGATG
probe01826	CCCGCGTTAACCATACACCGACAAATCCGACCAGATCGGACGATCATGGGTTGGCTTTTATGCAGGTCTTGTTAAAGATCTGGGTAGCCACACGCTTCGATG
probe01827	CCCGCGTTAACCATACACCGACAAATCCGACCAGATCGGACGATCATGGGGAGATGTTTAAGGTGAGGAGTAGGAGGCCTGAGGTAGCCACACGCTTCGATG
probe01828	CCCGCGTTAACCATACACCGACAAATCCGACCAGATCGGACGATCATGGGTCTCTGTGAGGTGATTCCAACATAGTATCTATGGTAGCCACACGCTTCGATG
probe01829	CCCGCGTTAACCATACACCGACAAATCCGACCAGATCGGACGATCATGGGGGGATCTTCTCACCTCACTCTGTCATCCCTTTGGTAGCCACACGCTTCGATG
probe01830	CCCGCGTTAACCATACACCGACAAATCCGACCAGATCGGACGATCATGGGGGGATATTTCATTCTGAAACTTTCCATGTGTCGGTAGCCACACGCTTCGATG
probe01831	CCCGCGTTAACCATACACCGACAAATCCGACCAGATCGGACGATCATGGGACAGCTGTTGTGGTAGTGAGTTAGAAGCCAAAGGTAGCCACACGCTTCGATG
probe01832	CCCGCGTTAACCATACACCGACAAATCCGACCAGATCGGACGATCATGGGGGATAGAGGATTTATCATTGGGTTGTTGTGAAGGTAGCCACACGCTTCGATG
probe01833	CCCGCGTTAACCATACACCGACAAATCCGACCAGATCGGACGATCATGGGTTGTCCTCCCAATTCTATCCTTTCAAATCCTTGGTAGCCACACGCTTCGATG
probe01834	CCCGCGTTAACCATACACCGACAAATCCGACCAGATCGGACGATCATGGGTGATGATTAGCTGTGAGTCTCTGCACTGTTTCGGTAGCCACACGCTTCGATG
probe01835	CCCGCGTTAACCATACACCGACAAATCCGACCAGATCGGACGATCATGGGCTAGGTCACCCTGATAGATTCTCAGGAGCCTCGGTAGCCACACGCTTCGATG
probe01836	CCCGCGTTAACCATACACCGACAAATCCGACCAGATCGGACGATCATGGGATCCTGGTCCCTGTTACCCTCCTTATTGACTCGGTAGCCACACGCTTCGATG
probe01837	CCCGCGTTAACCATACACCGACAAATCCGACCAGATCGGACGATCATGGGCTGTGGATTGTAGTATGATGATCCAGTACTTTGGTAGCCACACGCTTCGATG
probe01838	CCCGCGTTAACCATACACCGACAAATCCGACCAGATCGGACGATCATGGGTTCAGCGAAACCAAAAGATTGACTTCCAAAGTGGTAGCCACACGCTTCGATG
probe01839	CCCGCGTTAACCATACACCGACAAATCCGACCAGATCGGACGATCATGGGCTCCACTGTTGAGATTCTATGTTTAGCTTTGTGGTAGCCACACGCTTCGATG
probe01840	CCCGCGTTAACCATACACCGACAAATCCGACCAGATCGGACGATCATGGGCTGTGCTTATCATCTTCTGTTGGCATTCTATAGGTAGCCACACGCTTCGATG
probe01841	CCCGCGTTAACCATACACCGACAAATCCGACCAGATCGGACGATCATGGGGTAAGGTTGTATGCCTGATATCTCCAAGATTTGGTAGCCACACGCTTCGATG
probe01842	CCCGCGTTAACCATACACCGACAAATCCGACCAGATCGGACGATCATGGGCAACAGAGAAATTGGTCAGAAATTGTCTTGTGGGTAGCCACACGCTTCGATG
probe01843	CCCGCGTTAACCATACACCGACAAATCCGACCAGATCGGACGATCATGGGGTGATGATTAGAGAGTTGTTCTGTTTCCATGAGGTAGCCACACGCTTCGATG
probe01844	CCCGCGTTAACCATACACCGACAAATCCGACCAGATCGGACGATCATGGGTACTTCAGTGTTCAGTTTTGTCTGGGTGACCTGGTAGCCACACGCTTCGATG
probe01845	CCCGCGTTAACCATACACCGACAAATCCGACCAGATCGGACGATCATGGGCAGCTTGTTTCTTGAGTCTGTTTTCTTGGAAAGGTAGCCACACGCTTCGATG
probe01846	CCCGCGTTAACCATACACCGACAAATCCGACCAGATCGGACGATCATGGGGGAGAGTTGAGTCCATTGATGTTCAGAAATATGGTAGCCACACGCTTCGATG
probe01847	CCCGCGTTAACCATACACCGACAAATCCGACCAGATCGGACGATCATGGGAGCCTGAAGTGGTATATAGTTAACCTGATTTGGGTAGCCACACGCTTCGATG
probe01848	CCCGCGTTAACCATACACCGACAAATCCGACCAGATCGGACGATCATGGGGCTGGTCTTCTTCCTATCTCCCTAACTCCACGGGTAGCCACACGCTTCGATG
probe01849	CCCGCGTTAACCATACACCGACAAATCCGACCAGATCGGACGATCATGGGGCGTCTGGACACATAGATTTTGGTAGTATATTGGTAGCCACACGCTTCGATG
probe01850	CCCGCGTTAACCATACACCGACAAATCCGACCAGATCGGACGATCATGGGGGTCTTTGGGAAATGTTCCTAAAATGGATGTTGGTAGCCACACGCTTCGATG
probe01851	CCCGCGTTAACCATACACCGACAAATCCGACCAGATCGGACGATCATGGGGATACAGTATGTAGCTCATGGTAGCTGGGCATGGTAGCCACACGCTTCGATG
probe01852	CCCGCGTTAACCATACACCGACAAATCCGACCAGATCGGACGATCATGGGCAACACCCTATCTCTTATAAGAACAAAGGAGAGGTAGCCACACGCTTCGATG
probe01853	CCCGCGTTAACCATACACCGACAAATCCGACCAGATCGGACGATCATGGGTACTGAACACACTTCAGATTCTAGTACTGAGTGGTAGCCACACGCTTCGATG
probe01854	CCCGCGTTAACCATACACCGACAAATCCGACCAGATCGGACGATCATGGGTGAAGTAAATCTGATTGATGCTTCCTTCCAGGGGTAGCCACACGCTTCGATG
probe01855	CCCGCGTTAACCATACACCGACAAATCCGACCAGATCGGACGATCATGGGGCAGCCAGCACATTATATATTCTATTCCAATCGGTAGCCACACGCTTCGATG
probe01856	CCCGCGTTAACCATACACCGACAAATCCGACCAGATCGGACGATCATGGGCGAGATGAACCCTATAACACAAAAGTTAAACCGGTAGCCACACGCTTCGATG
probe01857	CCCGCGTTAACCATACACCGACAAATCCGACCAGATCGGACGATCATGGGAAAAGGAGCATACCTGATATAGATCATGGTGGGGTAGCCACACGCTTCGATG
probe01858	CCCGCGTTAACCATACACCGACAAATCCGACCAGATCGGACGATCATGGGCTGCAAGAGAGAAAAGAAGTCACACATATAGAGGTAGCCACACGCTTCGATG
probe01859	CCCGCGTTAACCATACACCGACAAATCCGACCAGATCGGACGATCATGGGGCACTGGAGCTATAATTACTGAAACATACCATGGTAGCCACACGCTTCGATG
probe01860	CCCGCGTTAACCATACACCGACAAATCCGACCAGATCGGACGATCATGGGCAAGCAGAGAAACATTGGAATTGTGTATGACAGGTAGCCACACGCTTCGATG
probe01861	CCCGCGTTAACCATACACCGACAAATCCGACCAGATCGGACGATCATGGGGAAAATGGCTTAATGACACACCTGAAGAGTTTGGTAGCCACACGCTTCGATG
probe01862	CCCGCGTTAACCATACACCGACAAATCCGACCAGATCGGACGATCATGGGGAACACTAGATAGTCACATTCAGAAGAGTGAAGGTAGCCACACGCTTCGATG
probe01863	CCCGCGTTAACCATACACCGACAAATCCGACCAGATCGGACGATCATGGGGAGCTAAAGAAAGAATCAGCTGAAGAGGAACTGGTAGCCACACGCTTCGATG
probe01864	CCCGCGTTAACCATACACCGACAAATCCGACCAGATCGGACGATCATGGGCAAACTGCTTCAGCCATTCTGAAAATCAATGTGGTAGCCACACGCTTCGATG
probe01865	CCCGCGTTAACCATACACCGACAAATCCGACCAGATCGGACGATCATGGGACTAGACCCAGCATCTCCCTCTGACTACAGATGGTAGCCACACGCTTCGATG
probe01866	CCCGCGTTAACCATACACCGACAAATCCGACCAGATCGGACGATCATGGGATTAACATGCCTCTTCCCAGAACTAGAGCAGTGGTAGCCACACGCTTCGATG
probe01867	CCCGCGTTAACCATACACCGACAAATCCGACCAGATCGGACGATCATGGGGAAAAGGTAATATTTAGTGGAGTAACCCAGGTGGTAGCCACACGCTTCGATG
probe01868	CCCGCGTTAACCATACACCGACAAATCCGACCAGATCGGACGATCATGGGGAAACTGAGTGAGACTTTAATCAAGGATAGCAGGTAGCCACACGCTTCGATG
probe01869	CCCGCGTTAACCATACACCGACAAATCCGACCAGATCGGACGATCATGGGGGGTAAGGATGTCTGAAACAGTTCTAAGTAAAGGTAGCCACACGCTTCGATG
probe01870	CCCGCGTTAACCATACACCGACAAATCCGACCAGATCGGACGATCATGGGACATGAACTTCAGACCCAGGTTCCAAAGGATCGGTAGCCACACGCTTCGATG
probe01871	CCCGCGTTAACCATACACCGACAAATCCGACCAGATCGGACGATCATGGGTATCTCCAAGTGTGCAATATTAGCGCATATACGGTAGCCACACGCTTCGATG
probe01872	CCCGCGTTAACCATACACCGACAAATCCGACCAGATCGGACGATCATGGGCAGATTGAGAAAATCACAACTAGTCAAATGGCGGTAGCCACACGCTTCGATG
probe01873	CCCGCGTTAACCATACACCGACAAATCCGACCAGATCGGACGATCATGGGAACCGTCCAAAGTACTTTGTCTAGGGTTGAGAGGTAGCCACACGCTTCGATG
probe01874	CCCGCGTTAACCATACACCGACAAATCCGACCAGATCGGACGATCATGGGCAAACTTGCTGTTCCTCTGGAACCATTATAGTGGTAGCCACACGCTTCGATG
probe01875	CCCGCGTTAACCATACACCGACAAATCCGACCAGATCGGACGATCATGGGGGGAAGAATTTTCTGTTTTCTGCTACTTGTGAGGTAGCCACACGCTTCGATG
probe01876	CCCGCGTTAACCATACACCGACAAATCCGACCAGATCGGACGATCATGGGCAATCTGTGTCCATCTTCTGAAGTGTTACTTCGGTAGCCACACGCTTCGATG
probe01877	CCCGCGTTAACCATACACCGACAAATCCGACCAGATCGGACGATCATGGGAATGTCAGATGGCTGACTCGTACTTTAAGCCAGGTAGCCACACGCTTCGATG
probe01878	CCCGCGTTAACCATACACCGACAAATCCGACCAGATCGGACGATCATGGGTCAAGGGAGCATATATTGCAGTCATTTGCCTGGGTAGCCACACGCTTCGATG
probe01879	CCCGCGTTAACCATACACCGACAAATCCGACCAGATCGGACGATCATGGGGGTTTAATTTCTAGCATCTTCATGACAGCTCAGGTAGCCACACGCTTCGATG
probe01880	CCCGCGTTAACCATACACCGACAAATCCGACCAGATCGGACGATCATGGGGAAGTGCCTTGGTTAACTTTAGTGATGTTTTGGGTAGCCACACGCTTCGATG
probe01881	CCCGCGTTAACCATACACCGACAAATCCGACCAGATCGGACGATCATGGGGCAAACAAACAAAAGCATGTCCTGTCTGAACAGGTAGCCACACGCTTCGATG
probe01882	CCCGCGTTAACCATACACCGACAAATCCGACCAGATCGGACGATCATGGGTCAATCTCCTGAAAGCATGCCAGTACAATCCAGGTAGCCACACGCTTCGATG
probe01883	CCCGCGTTAACCATACACCGACAAATCCGACCAGATCGGACGATCATGGGCTTGTTGAAAGAGGTGTACCACTTGGGATGGGGGTAGCCACACGCTTCGATG
probe01884	CCCGCGTTAACCATACACCGACAAATCCGACCAGATCGGACGATCATGGGCGTAAGTCACCTTGGTCATGGTGTTTTGGCATGGTAGCCACACGCTTCGATG
probe01885	CCCGCGTTAACCATACACCGACAAATCCGACCAGATCGGACGATCATGGGGGGAGAACAGATGACTTGCTCATTAATGATTTGGTAGCCACACGCTTCGATG
probe01886	CCCGCGTTAACCATACACCGACAAATCCGACCAGATCGGACGATCATGGGAAACCAGGACACTAAGGCTAATTTCTCTCTCTGGTAGCCACACGCTTCGATG
probe01887	CCCGCGTTAACCATACACCGACAAATCCGACCAGATCGGACGATCATGGGAGTACTCAGGGAGCCTGGAAGCCAGAGGCACTGGTAGCCACACGCTTCGATG
probe01888	CCCGCGTTAACCATACACCGACAAATCCGACCAGATCGGACGATCATGGGTGGCCTTTAGCTAACCACTAGAAATCCTCTATGGTAGCCACACGCTTCGATG
probe01889	CCCGCGTTAACCATACACCGACAAATCCGACCAGATCGGACGATCATGGGCACACAAATCAACCAAAACAACAAAGCACAAGGGTAGCCACACGCTTCGATG
probe01890	CCCGCGTTAACCATACACCGACAAATCCGACCAGATCGGACGATCATGGGGAGAATTGACCAGGAAGAAAGTTGTAAGTAGTGGTAGCCACACGCTTCGATG
probe01891	CCCGCGTTAACCATACACCGACAAATCCGACCAGATCGGACGATCATGGGGAATGTGGATTCCATTGATATAGGTTAGAGCTGGTAGCCACACGCTTCGATG
probe01892	CCCGCGTTAACCATACACCGACAAATCCGACCAGATCGGACGATCATGGGCCTGCCAACACTTAATTACAGATGCTTATCTAGGTAGCCACACGCTTCGATG
probe01893	CCCGCGTTAACCATACACCGACAAATCCGACCAGATCGGACGATCATGGGAAGGCATCAGATGATGTTCATCAGGATTAGTGGGTAGCCACACGCTTCGATG
probe01894	CCCGCGTTAACCATACACCGACAAATCCGACCAGATCGGACGATCATGGGCATTCTGGGTGGTGTTTAAATATGATCAGTCAGGTAGCCACACGCTTCGATG
probe01895	CCCGCGTTAACCATACACCGACAAATCCGACCAGATCGGACGATCATGGGCAAATTTGTGAGCCTATAGGTGACATTTTCCAGGTAGCCACACGCTTCGATG
probe01896	CCCGCGTTAACCATACACCGACAAATCCGACCAGATCGGACGATCATGGGAGACTGGTCCAGAGTCTGCAGGCCTTCCAGGAGGTAGCCACACGCTTCGATG
probe01897	CCCGCGTTAACCATACACCGACAAATCCGACCAGATCGGACGATCATGGGGTACACGAACTGAACAAATAAGTTCAAGACCCGGTAGCCACACGCTTCGATG
probe01898	CCCGCGTTAACCATACACCGACAAATCCGACCAGATCGGACGATCATGGGGCCCAGAGAGAGTAACTAAATTAACAACATCAGGTAGCCACACGCTTCGATG
probe01899	CCCGCGTTAACCATACACCGACAAATCCGACCAGATCGGACGATCATGGGCCTGATCTCAAGTTTTACTAGAGAACAACAGTGGTAGCCACACGCTTCGATG
probe01900	CCCGCGTTAACCATACACCGACAAATCCGACCAGATCGGACGATCATGGGGCACTTAATCCTATAGAAGTGAAAGTGGGAAAGGTAGCCACACGCTTCGATG
probe01901	CCCGCGTTAACCATACACCGACAAATCCGACCAGATCGGACGATCATGGGAAGTCACAGCATATTCTGGAGGTCGTGAGACGGGTAGCCACACGCTTCGATG
probe01902	CCCGCGTTAACCATACACCGACAAATCCGACCAGATCGGACGATCATGGGCTACCTGAAGACCAAGAAGGACCAGTCTACTTGGTAGCCACACGCTTCGATG
probe01903	CCCGCGTTAACCATACACCGACAAATCCGACCAGATCGGACGATCATGGGACATTGCAAGCTAGAAATCAATCTGGAGGTTCGGTAGCCACACGCTTCGATG
probe01904	CCCGCGTTAACCATACACCGACAAATCCGACCAGATCGGACGATCATGGGAATGGAAATAGGCAACTTTGGATGTGGGAGGTGGTAGCCACACGCTTCGATG
probe01905	CCCGCGTTAACCATACACCGACAAATCCGACCAGATCGGACGATCATGGGAATTCAGATTCATCTCGAGTGGAGGCTCCAAGGGTAGCCACACGCTTCGATG
probe01906	CCCGCGTTAACCATACACCGACAAATCCGACCAGATCGGACGATCATGGGATATCTCTCATAAACTGAGCTACCATCCTGGCGGTAGCCACACGCTTCGATG
probe01907	CCCGCGTTAACCATACACCGACAAATCCGACCAGATCGGACGATCATGGGGTCAAATTCTGCAGCTCCAAACATTCTATGTCGGTAGCCACACGCTTCGATG
probe01908	CCCGCGTTAACCATACACCGACAAATCCGACCAGATCGGACGATCATGGGAACTCTAGCATTGTGGGATCTGCAATTCAATCGGTAGCCACACGCTTCGATG
probe01909	CCCGCGTTAACCATACACCGACAAATCCGACCAGATCGGACGATCATGGGGAATCTGACAGTTCTTGAAGGATATCCACATAGGTAGCCACACGCTTCGATG
probe01910	CCCGCGTTAACCATACACCGACAAATCCGACCAGATCGGACGATCATGGGCTCCTTTTAATTTCTCCAGGAGAAAAGAGAGAGGTAGCCACACGCTTCGATG
probe01911	CCCGCGTTAACCATACACCGACAAATCCGACCAGATCGGACGATCATGGGTGAGGTAGGTAGTAGGAAATGGAATATGGATTGGTAGCCACACGCTTCGATG
probe01912	CCCGCGTTAACCATACACCGACAAATCCGACCAGATCGGACGATCATGGGCAAAGGCAGTCTAGGTTACACAACTATATAGTGGTAGCCACACGCTTCGATG
probe01913	CCCGCGTTAACCATACACCGACAAATCCGACCAGATCGGACGATCATGGGGTCACTCAATTGCCAAAGGGATTTCAATCCACGGTAGCCACACGCTTCGATG
probe01914	CCCGCGTTAACCATACACCGACAAATCCGACCAGATCGGACGATCATGGGGCACCAGATATGTTTAGGAGTTTAGGATAGTGGGTAGCCACACGCTTCGATG
probe01915	CCCGCGTTAACCATACACCGACAAATCCGACCAGATCGGACGATCATGGGGCATAAGTATTGGATGTAACAATGCACAAGAGGGTAGCCACACGCTTCGATG
probe01916	CCCGCGTTAACCATACACCGACAAATCCGACCAGATCGGACGATCATGGGTTCTTTCCCATGAAATTATCTGATGCCACCTTGGTAGCCACACGCTTCGATG
probe01917	CCCGCGTTAACCATACACCGACAAATCCGACCAGATCGGACGATCATGGGCCCTTTCTTCAATGTCTCCTTTAATGCTTCTAGGTAGCCACACGCTTCGATG
probe01918	CCCGCGTTAACCATACACCGACAAATCCGACCAGATCGGACGATCATGGGTGTGGAGGCCTCTTAAGACATGACTCCTTCTGGGTAGCCACACGCTTCGATG
probe01919	CCCGCGTTAACCATACACCGACAAATCCGACCAGATCGGACGATCATGGGCTATTGCGTTTCCTTACCTCAACTTCATACACGGTAGCCACACGCTTCGATG
probe01920	CCCGCGTTAACCATACACCGACAAATCCGACCAGATCGGACGATCATGGGCCACTAATATTCGCTAATAGTCTCTCTCCAGTGGTAGCCACACGCTTCGATG
probe01921	CCCGCGTTAACCATACACCGACAAATCCGACCAGATCGGACGATCATGGGTGTGCATTTTACACAAAGTAGAGTCATTTGGGGGTAGCCACACGCTTCGATG
probe01922	CCCGCGTTAACCATACACCGACAAATCCGACCAGATCGGACGATCATGGGTCTTGTTCTTCTCCTGTCAGTGATGGATTGTGGGTAGCCACACGCTTCGATG
probe01923	CCCGCGTTAACCATACACCGACAAATCCGACCAGATCGGACGATCATGGGCAGCAATTCCCTAGTTGTTCATTACATTCATCGGTAGCCACACGCTTCGATG
probe01924	CCCGCGTTAACCATACACCGACAAATCCGACCAGATCGGACGATCATGGGGGTTGAAAGCTTTGCTACCACAGTTTAGGTCAGGTAGCCACACGCTTCGATG
probe01925	CCCGCGTTAACCATACACCGACAAATCCGACCAGATCGGACGATCATGGGCTCTTGCAATTGTGAGATCAATGTGACTCATTGGTAGCCACACGCTTCGATG
probe01926	CCCGCGTTAACCATACACCGACAAATCCGACCAGATCGGACGATCATGGGGGATAGGCTTCACACTTGTTTCCTAATAGTTTGGTAGCCACACGCTTCGATG
probe01927	CCCGCGTTAACCATACACCGACAAATCCGACCAGATCGGACGATCATGGGCAGAATTGCTGTGAGTAGCAGGTTATTTAGAAGGTAGCCACACGCTTCGATG
probe01928	CCCGCGTTAACCATACACCGACAAATCCGACCAGATCGGACGATCATGGGCAGAGTGATATCTGGCCACCTTGCTACTCTGCGGTAGCCACACGCTTCGATG
probe01929	CCCGCGTTAACCATACACCGACAAATCCGACCAGATCGGACGATCATGGGGCATAGTATGTACTCACTAATCAGTGGACATTGGTAGCCACACGCTTCGATG
probe01930	CCCGCGTTAACCATACACCGACAAATCCGACCAGATCGGACGATCATGGGCAGGGTTCTGCTGCTCAAGGAGGCAGGATACTGGTAGCCACACGCTTCGATG
probe01931	CCCGCGTTAACCATACACCGACAAATCCGACCAGATCGGACGATCATGGGCATGCAGCTGGTTTGACTTGGTGCTTGTAGCTGGTAGCCACACGCTTCGATG
probe01932	CCCGCGTTAACCATACACCGACAAATCCGACCAGATCGGACGATCATGGGAGGTGCCTATGTCCAGAACCAGGCAAAATGCCGGTAGCCACACGCTTCGATG
probe01933	CCCGCGTTAACCATACACCGACAAATCCGACCAGATCGGACGATCATGGGCAGGAACTATAAATACAGCCCTCTAAATCTGTGGTAGCCACACGCTTCGATG
probe01934	CCCGCGTTAACCATACACCGACAAATCCGACCAGATCGGACGATCATGGGGGCTTTGTCTTGACCAATAGTCTATCTTAGTTGGTAGCCACACGCTTCGATG
probe01935	CCCGCGTTAACCATACACCGACAAATCCGACCAGATCGGACGATCATGGGTCTTTCTCTTTGTCCTATCCTCTGTTCTCTCCGGTAGCCACACGCTTCGATG
probe01936	CCCGCGTTAACCATACACCGACAAATCCGACCAGATCGGACGATCATGGGCCTGTCCTGAAATTCACAGTGAAGCACCATGGGGTAGCCACACGCTTCGATG
probe01937	CCCGCGTTAACCATACACCGACAAATCCGACCAGATCGGACGATCATGGGTTAATTCATCAGTAGTGGGAATGCTTTCTTCCGGTAGCCACACGCTTCGATG
probe01938	CCCGCGTTAACCATACACCGACAAATCCGACCAGATCGGACGATCATGGGGACTGACAACTTCCTAGAATCTTCAATCTTGAGGTAGCCACACGCTTCGATG
probe01939	CCCGCGTTAACCATACACCGACAAATCCGACCAGATCGGACGATCATGGGCCAAACATAGTGGAAACCATATGCTTTAACTCGGTAGCCACACGCTTCGATG
probe01940	CCCGCGTTAACCATACACCGACAAATCCGACCAGATCGGACGATCATGGGCCACTTGATCTGAACCTCTCTATATTCAGAAAGGTAGCCACACGCTTCGATG
probe01941	CCCGCGTTAACCATACACCGACAAATCCGACCAGATCGGACGATCATGGGAATAGCTGAGTGGATACATTTGTTGTGTGTGTGGTAGCCACACGCTTCGATG
probe01942	CCCGCGTTAACCATACACCGACAAATCCGACCAGATCGGACGATCATGGGCATTGGGTATGTTGTAAGTCCTACTAGCATTAGGTAGCCACACGCTTCGATG
probe01943	CCCGCGTTAACCATACACCGACAAATCCGACCAGATCGGACGATCATGGGGACTTAGAGTGACATTGCACAAAATAAGGAAGGGTAGCCACACGCTTCGATG
probe01944	CCCGCGTTAACCATACACCGACAAATCCGACCAGATCGGACGATCATGGGAACATGGAAAGGGAAGGATCTCAGGAAGTCCCGGTAGCCACACGCTTCGATG
probe01945	CCCGCGTTAACCATACACCGACAAATCCGACCAGATCGGACGATCATGGGTAGTAGATGGCCCTGCACCTTTGAGCATATGAGGTAGCCACACGCTTCGATG
probe01946	CCCGCGTTAACCATACACCGACAAATCCGACCAGATCGGACGATCATGGGCACTTTCCTACATAGCTGATTGTCACAAATTCGGTAGCCACACGCTTCGATG
probe01947	CCCGCGTTAACCATACACCGACAAATCCGACCAGATCGGACGATCATGGGGTAATCTCAGTGCTCCTCTAGTTCCCAAATGGGGTAGCCACACGCTTCGATG
probe01948	CCCGCGTTAACCATACACCGACAAATCCGACCAGATCGGACGATCATGGGAGACTTGTAGGATAATTAGCCATGACCTCCTTGGTAGCCACACGCTTCGATG
probe01949	CCCGCGTTAACCATACACCGACAAATCCGACCAGATCGGACGATCATGGGCCTCTTCTTTCATAACACTGGAGAGCAGCAGAGGTAGCCACACGCTTCGATG
probe01950	CCCGCGTTAACCATACACCGACAAATCCGACCAGATCGGACGATCATGGGTTGAGCTGTGTATCCAGTAAGCAGAAGAATATGGTAGCCACACGCTTCGATG
probe01951	CCCGCGTTAACCATACACCGACAAATCCGACCAGATCGGACGATCATGGGGAGGGTGGTAAGAATAGCATCTAAAGTTAGAAGGTAGCCACACGCTTCGATG
probe01952	CCCGCGTTAACCATACACCGACAAATCCGACCAGATCGGACGATCATGGGCGTGACAGTTATTATGCGCATTAGCAGTAATTGGTAGCCACACGCTTCGATG
probe01953	CCCGCGTTAACCATACACCGACAAATCCGACCAGATCGGACGATCATGGGGCATCACATCCTGAGCAGTGTAATGCCCTTTTGGTAGCCACACGCTTCGATG
probe01954	CCCGCGTTAACCATACACCGACAAATCCGACCAGATCGGACGATCATGGGGTTGGTCCATCAGATGAGAAGGAAAATATCATGGTAGCCACACGCTTCGATG
probe01955	CCCGCGTTAACCATACACCGACAAATCCGACCAGATCGGACGATCATGGGCCACTGCACATCTTCTCTGGTCTAATTATTATGGTAGCCACACGCTTCGATG
probe01956	CCCGCGTTAACCATACACCGACAAATCCGACCAGATCGGACGATCATGGGCACATGTAGAATTGCTCATATCCTATCATTGCGGTAGCCACACGCTTCGATG
probe01957	CCCGCGTTAACCATACACCGACAAATCCGACCAGATCGGACGATCATGGGCTGATGTTTTGGCTAAGCAACCTAGATGATATGGTAGCCACACGCTTCGATG
probe01958	CCCGCGTTAACCATACACCGACAAATCCGACCAGATCGGACGATCATGGGCTTCCCAATTTCCCTCTTTCTTTCATTCTTTCGGTAGCCACACGCTTCGATG
probe01959	CCCGCGTTAACCATACACCGACAAATCCGACCAGATCGGACGATCATGGGGGTGCTCCTGGACTCATTGCCCTTAAATAAGAGGTAGCCACACGCTTCGATG
probe01960	CCCGCGTTAACCATACACCGACAAATCCGACCAGATCGGACGATCATGGGTGTGGTACATAAGCCTACTATGTTGAGTGGTCGGTAGCCACACGCTTCGATG
probe01961	CCCGCGTTAACCATACACCGACAAATCCGACCAGATCGGACGATCATGGGCTCAAAGATAGAGGAGCTCAACACATAATCAAGGTAGCCACACGCTTCGATG
probe01962	CCCGCGTTAACCATACACCGACAAATCCGACCAGATCGGACGATCATGGGGAAGGTCTAATCCAACAAGTGAATTCTCACATGGTAGCCACACGCTTCGATG
probe01963	CCCGCGTTAACCATACACCGACAAATCCGACCAGATCGGACGATCATGGGGCCAGGAGAAATAGCAAGTTTGGGTGGTACACGGTAGCCACACGCTTCGATG
probe01964	CCCGCGTTAACCATACACCGACAAATCCGACCAGATCGGACGATCATGGGAGCCAACTTTGTCTCAATTTAAAGACTAGGCAGGTAGCCACACGCTTCGATG
probe01965	CCCGCGTTAACCATACACCGACAAATCCGACCAGATCGGACGATCATGGGCCAGTTTGTTAGCTGCTTTATCCAACTACATTGGTAGCCACACGCTTCGATG
probe01966	CCCGCGTTAACCATACACCGACAAATCCGACCAGATCGGACGATCATGGGGCTTCCGGTATCCTTCCTACCTGCAGATATAAGGTAGCCACACGCTTCGATG
probe01967	CCCGCGTTAACCATACACCGACAAATCCGACCAGATCGGACGATCATGGGTGATCATGTAGTGTCTAGGGCATTGGACTATTGGTAGCCACACGCTTCGATG
probe01968	CCCGCGTTAACCATACACCGACAAATCCGACCAGATCGGACGATCATGGGCTAAGACAGGAGCATTTAGGCTGTTTATAGTTGGTAGCCACACGCTTCGATG
probe01969	CCCGCGTTAACCATACACCGACAAATCCGACCAGATCGGACGATCATGGGACTGAGACAAGAGGATTATGATCACAAGGCTCGGTAGCCACACGCTTCGATG
probe01970	CCCGCGTTAACCATACACCGACAAATCCGACCAGATCGGACGATCATGGGTGTGTACATGTGTGTGTACATGTGTGTATGCAGGTAGCCACACGCTTCGATG
probe01971	CCCGCGTTAACCATACACCGACAAATCCGACCAGATCGGACGATCATGGGGCGTGCACATACCAATCGTGTTAAATGAATATGGTAGCCACACGCTTCGATG
probe01972	CCCGCGTTAACCATACACCGACAAATCCGACCAGATCGGACGATCATGGGACTTTCTGATGGTGGAGCCCATCGCTATGTAGGGTAGCCACACGCTTCGATG
probe01973	CCCGCGTTAACCATACACCGACAAATCCGACCAGATCGGACGATCATGGGGTCCTCTTAACCTCATCTTCTTTCCATCTTTTGGTAGCCACACGCTTCGATG
probe01974	CCCGCGTTAACCATACACCGACAAATCCGACCAGATCGGACGATCATGGGTCATTGCCATTAATGCTCTGCTTCTGACAATAGGTAGCCACACGCTTCGATG
probe01975	CCCGCGTTAACCATACACCGACAAATCCGACCAGATCGGACGATCATGGGGGTACAAGAGATATACTCATTCTCACAGTCAGGGTAGCCACACGCTTCGATG
probe01976	CCCGCGTTAACCATACACCGACAAATCCGACCAGATCGGACGATCATGGGTTGGATAGAGATCTCCTATTTAGACTCTCTCCGGTAGCCACACGCTTCGATG
probe01977	CCCGCGTTAACCATACACCGACAAATCCGACCAGATCGGACGATCATGGGAGAGACTATAATATAGGTTGAGGTCTCCTTGTGGTAGCCACACGCTTCGATG
probe01978	CCCGCGTTAACCATACACCGACAAATCCGACCAGATCGGACGATCATGGGGTTTGTTCAGGTATTTCCATGGGAACCTTTTGGGTAGCCACACGCTTCGATG
probe01979	CCCGCGTTAACCATACACCGACAAATCCGACCAGATCGGACGATCATGGGATAGATTCCACTACATTCCCGGTGCACTGTTTGGTAGCCACACGCTTCGATG
probe01980	CCCGCGTTAACCATACACCGACAAATCCGACCAGATCGGACGATCATGGGTATAATTTGGGTATCAGGGTAACTGCACCTTCGGTAGCCACACGCTTCGATG
probe01981	CCCGCGTTAACCATACACCGACAAATCCGACCAGATCGGACGATCATGGGGTTCTGTATTTTCTTTGAGTAAGGGTTTGTCCGGTAGCCACACGCTTCGATG
probe01982	CCCGCGTTAACCATACACCGACAAATCCGACCAGATCGGACGATCATGGGCTCCTTCTTTCATAGTGTTCCATAAATTGGGAGGTAGCCACACGCTTCGATG
probe01983	CCCGCGTTAACCATACACCGACAAATCCGACCAGATCGGACGATCATGGGCGGTAAGGAGTTGTTTCGTTTTCATGAGTATGGGTAGCCACACGCTTCGATG
probe01984	CCCGCGTTAACCATACACCGACAAATCCGACCAGATCGGACGATCATGGGGAAACATGACTCTGAGAACTTGGCACTCAAGTGGTAGCCACACGCTTCGATG
probe01985	CCCGCGTTAACCATACACCGACAAATCCGACCAGATCGGACGATCATGGGTCAAAACCACTATGGGAGCATAGAGAAGGGCTGGTAGCCACACGCTTCGATG
probe01986	CCCGCGTTAACCATACACCGACAAATCCGACCAGATCGGACGATCATGGGAGTGCTTTCTTAAAGTCCAGCACTGGATAGCAGGTAGCCACACGCTTCGATG
probe01987	CCCGCGTTAACCATACACCGACAAATCCGACCAGATCGGACGATCATGGGCATCTTTAGGGATGAGCATTTGGAACTGTAAAGGTAGCCACACGCTTCGATG
probe01988	CCCGCGTTAACCATACACCGACAAATCCGACCAGATCGGACGATCATGGGGGGTTTCCTACTATCTACATTAGCATGTCTACGGTAGCCACACGCTTCGATG
probe01989	CCCGCGTTAACCATACACCGACAAATCCGACCAGATCGGACGATCATGGGACTCCTGAGTCTCAGGTCTAAGAAATTGTAATGGTAGCCACACGCTTCGATG
probe01990	CCCGCGTTAACCATACACCGACAAATCCGACCAGATCGGACGATCATGGGTCAGGTCAATTAGAGAGCTGTTAGTTACTACCGGTAGCCACACGCTTCGATG
probe01991	CCCGCGTTAACCATACACCGACAAATCCGACCAGATCGGACGATCATGGGCCTTGAAAGCTTGCCTTTACCTTCTGATACCAGGTAGCCACACGCTTCGATG
probe01992	CCCGCGTTAACCATACACCGACAAATCCGACCAGATCGGACGATCATGGGGAGACTTACCTTTCATCTCTGAGAAGAAACCAGGTAGCCACACGCTTCGATG
probe01993	CCCGCGTTAACCATACACCGACAAATCCGACCAGATCGGACGATCATGGGTTGGATCTTAGAAGGAACATTGTCACCTAAGTGGTAGCCACACGCTTCGATG
probe01994	CCCGCGTTAACCATACACCGACAAATCCGACCAGATCGGACGATCATGGGTGGAAGGGTACTGTTTACTGACTGGGTCACTTGGTAGCCACACGCTTCGATG
probe01995	CCCGCGTTAACCATACACCGACAAATCCGACCAGATCGGACGATCATGGGGGCCAAATCTCAATGTTGTTTTGAATTGCACTGGTAGCCACACGCTTCGATG
probe01996	CCCGCGTTAACCATACACCGACAAATCCGACCAGATCGGACGATCATGGGTGTAAGAACTCCTTAGTTAGGTACTTGGCCCAGGTAGCCACACGCTTCGATG
probe01997	CCCGCGTTAACCATACACCGACAAATCCGACCAGATCGGACGATCATGGGGAGCTCTATTCAGAAAGTCCTTTCCTAGTATTGGTAGCCACACGCTTCGATG
probe01998	CCCGCGTTAACCATACACCGACAAATCCGACCAGATCGGACGATCATGGGGCTGAAGTTATGTGTGTTTATATTTGGTGCCTGGTAGCCACACGCTTCGATG
probe01999	CCCGCGTTAACCATACACCGACAAATCCGACCAGATCGGACGATCATGGGGTAAATCCATTTGAGTGTGATGTGATAGAACCGGTAGCCACACGCTTCGATG
probe02000	CCCGCGTTAACCATACACCGACAAATCCGACCAGATCGGACGATCATGGGTCCAATTGTTAGAGGAGACCAAGCTGTACATCGGTAGCCACACGCTTCGATG
probe02001	CCCGCGTTAACCATACACCGACAAATCCGACCAGATCGGACGATCATGGGTTCTGAGTCCTCCAGTTCTATCCTCCACTCTGGGTAGCCACACGCTTCGATG
probe02002	CCCGCGTTAACCATACACCGACAAATCCGACCAGATCGGACGATCATGGGCTGCTCGGTCTTTAACCCTGTGCATCTTCTAGGGTAGCCACACGCTTCGATG
probe02003	CCCGCGTTAACCATACACCGACAAATCCGACCAGATCGGACGATCATGGGGGGCCTTCTTAGTTTTGAAATCAGCTACTATTGGTAGCCACACGCTTCGATG
probe02004	CCCGCGTTAACCATACACCGACAAATCCGACCAGATCGGACGATCATGGGGTCATTCTGTAGTTCTCTGCTATGCTTATTCTGGTAGCCACACGCTTCGATG
probe02005	CCCGCGTTAACCATACACCGACAAATCCGACCAGATCGGACGATCATGGGCGTGGGATTCTTCACTCTCTTTTCTGATAATAGGTAGCCACACGCTTCGATG
probe02006	CCCGCGTTAACCATACACCGACAAATCCGACCAGATCGGACGATCATGGGGACTACATTTCACTTTCAAGCTTTGGATTGTCGGTAGCCACACGCTTCGATG
probe02007	CCCGCGTTAACCATACACCGACAAATCCGACCAGATCGGACGATCATGGGCTGGAAGAATTTGAGAGAAGATACTGGCTTGGGGTAGCCACACGCTTCGATG
probe02008	CCCGCGTTAACCATACACCGACAAATCCGACCAGATCGGACGATCATGGGATAGGACTGAGTATACCTCCTATTCTAAACCAGGTAGCCACACGCTTCGATG
probe02009	CCCGCGTTAACCATACACCGACAAATCCGACCAGATCGGACGATCATGGGGTGTCTTTGAGTTCATCCAAGCAATTCTCATTGGTAGCCACACGCTTCGATG
probe02010	CCCGCGTTAACCATACACCGACAAATCCGACCAGATCGGACGATCATGGGTGGCTTATGTGATATGAAGTCAGGTGGACAGAGGTAGCCACACGCTTCGATG
probe02011	CCCGCGTTAACCATACACCGACAAATCCGACCAGATCGGACGATCATGGGTCAGCGTCTGGCAGAGGCAATCATGGTAGAATGGTAGCCACACGCTTCGATG
probe02012	CCCGCGTTAACCATACACCGACAAATCCGACCAGATCGGACGATCATGGGGATACACAGAATCTGGCTATGTTGAAAGCTTAGGTAGCCACACGCTTCGATG
probe02013	CCCGCGTTAACCATACACCGACAAATCCGACCAGATCGGACGATCATGGGGGGATAGACCATTGAAAAGGATCTTAGAAGATGGTAGCCACACGCTTCGATG
probe02014	CCCGCGTTAACCATACACCGACAAATCCGACCAGATCGGACGATCATGGGTTGAGCTACAGTGTTTCAGAAGACACAAAAGAGGTAGCCACACGCTTCGATG
probe02015	CCCGCGTTAACCATACACCGACAAATCCGACCAGATCGGACGATCATGGGCACTTTCAACCCAGGGCTATCTCTCTAGCCTGGGTAGCCACACGCTTCGATG
probe02016	CCCGCGTTAACCATACACCGACAAATCCGACCAGATCGGACGATCATGGGCAGCTCGGATCCTCAATAAAGCTTTAATTTACGGTAGCCACACGCTTCGATG
probe02017	CCCGCGTTAACCATACACCGACAAATCCGACCAGATCGGACGATCATGGGGGGTAGCTTGAGTGTTGATATCACTCTTCTTTGGTAGCCACACGCTTCGATG
probe02018	CCCGCGTTAACCATACACCGACAAATCCGACCAGATCGGACGATCATGGGCCTCCTTCCTTCATCCATTTTCAAGAATCTTAGGTAGCCACACGCTTCGATG
probe02019	CCCGCGTTAACCATACACCGACAAATCCGACCAGATCGGACGATCATGGGGCATAAGAACACAAAATGGTTCAGTAGCCTTTGGTAGCCACACGCTTCGATG
probe02020	CCCGCGTTAACCATACACCGACAAATCCGACCAGATCGGACGATCATGGGTTGCCTTGGGTTTGAATTGCTTTGAGAAACAGGGTAGCCACACGCTTCGATG
probe02021	CCCGCGTTAACCATACACCGACAAATCCGACCAGATCGGACGATCATGGGAGGTTGTTTTCTTATAGCTCCTATTACCACCAGGTAGCCACACGCTTCGATG
probe02022	CCCGCGTTAACCATACACCGACAAATCCGACCAGATCGGACGATCATGGGCGCTCTCATTCCAAATCTGACATAAATCTAAGGGTAGCCACACGCTTCGATG
probe02023	CCCGCGTTAACCATACACCGACAAATCCGACCAGATCGGACGATCATGGGGGAGATGTTCTTAATTTGAAGCCACTAGGTTTGGTAGCCACACGCTTCGATG
probe02024	CCCGCGTTAACCATACACCGACAAATCCGACCAGATCGGACGATCATGGGGGAGCTATCTACCTTTAAAACCTCAATAGTCAGGTAGCCACACGCTTCGATG
probe02025	CCCGCGTTAACCATACACCGACAAATCCGACCAGATCGGACGATCATGGGAGCAATAAAGAGCCTAGAGGAAACCATATTAGGGTAGCCACACGCTTCGATG
probe02026	CCCGCGTTAACCATACACCGACAAATCCGACCAGATCGGACGATCATGGGCCCTTTCTAGTCATATGCTTTCCTTTGTTAAGGGTAGCCACACGCTTCGATG
probe02027	CCCGCGTTAACCATACACCGACAAATCCGACCAGATCGGACGATCATGGGGCTCATATATGTAAATGACTTAGTCACCAGGTGGTAGCCACACGCTTCGATG
probe02028	CCCGCGTTAACCATACACCGACAAATCCGACCAGATCGGACGATCATGGGTCATACCAGACCCAAAGTCGCTCTGGCTCTGGGGTAGCCACACGCTTCGATG
probe02029	CCCGCGTTAACCATACACCGACAAATCCGACCAGATCGGACGATCATGGGGCCCTGTCACAATAATAAACTAAACCTCTGAAGGTAGCCACACGCTTCGATG
probe02030	CCCGCGTTAACCATACACCGACAAATCCGACCAGATCGGACGATCATGGGGAATTTAAAGACAGTATTACCCAGGGTTTCACGGTAGCCACACGCTTCGATG
probe02031	CCCGCGTTAACCATACACCGACAAATCCGACCAGATCGGACGATCATGGGCTTCCAGAACAAATGGTTTACTCAAGAGAGTAGGTAGCCACACGCTTCGATG
probe02032	CCCGCGTTAACCATACACCGACAAATCCGACCAGATCGGACGATCATGGGGTGGGCATCAGGATAAATATTTAGAGTGTAGTGGTAGCCACACGCTTCGATG
probe02033	CCCGCGTTAACCATACACCGACAAATCCGACCAGATCGGACGATCATGGGGTTGGTTACAAACAATATATGCATGCCACTGTGGTAGCCACACGCTTCGATG
probe02034	CCCGCGTTAACCATACACCGACAAATCCGACCAGATCGGACGATCATGGGAATAAACAGAACAACTGATCATGGTGTACCCAGGTAGCCACACGCTTCGATG
probe02035	CCCGCGTTAACCATACACCGACAAATCCGACCAGATCGGACGATCATGGGATTAGTAAGTTTGCTATGGGATTGTGTCTCCTGGTAGCCACACGCTTCGATG
probe02036	CCCGCGTTAACCATACACCGACAAATCCGACCAGATCGGACGATCATGGGCTGCCAACTGGGAAATACAGAGAATGGAAGAAGGTAGCCACACGCTTCGATG
probe02037	CCCGCGTTAACCATACACCGACAAATCCGACCAGATCGGACGATCATGGGCAGAAGGAGAGATGCTGCCTACCTTACATTAGGGTAGCCACACGCTTCGATG
probe02038	CCCGCGTTAACCATACACCGACAAATCCGACCAGATCGGACGATCATGGGCATCAAGTGGTTCCTGACTTTCTTTTGTTCAAGGTAGCCACACGCTTCGATG
probe02039	CCCGCGTTAACCATACACCGACAAATCCGACCAGATCGGACGATCATGGGGTTGTCCCTTGGAATCTCTAGGAGAATATAAAGGTAGCCACACGCTTCGATG
probe02040	CCCGCGTTAACCATACACCGACAAATCCGACCAGATCGGACGATCATGGGGGGCAATGCCTGTTTGTTGAGTTTTCAATGTTGGTAGCCACACGCTTCGATG
probe02041	CCCGCGTTAACCATACACCGACAAATCCGACCAGATCGGACGATCATGGGAGCAACAGACTGTTTCTCAGACTTCTATTTGTGGTAGCCACACGCTTCGATG
probe02042	CCCGCGTTAACCATACACCGACAAATCCGACCAGATCGGACGATCATGGGTCTCCTTCAGGAGAGTTAGATTTACAACAGACGGTAGCCACACGCTTCGATG
probe02043	CCCGCGTTAACCATACACCGACAAATCCGACCAGATCGGACGATCATGGGCTTGCAAAGTCTCACCAACATAACTGTTTCAAGGTAGCCACACGCTTCGATG
probe02044	CCCGCGTTAACCATACACCGACAAATCCGACCAGATCGGACGATCATGGGGATCTAAAATCAAGCTATCAGTCCTGACAACAGGTAGCCACACGCTTCGATG
probe02045	CCCGCGTTAACCATACACCGACAAATCCGACCAGATCGGACGATCATGGGGAGACATTACATTCTCTTTATTAGTGCATGGGGGTAGCCACACGCTTCGATG
probe02046	CCCGCGTTAACCATACACCGACAAATCCGACCAGATCGGACGATCATGGGGAAGTGGAAACAATTGCTGTTTTCAGGAAATGGGTAGCCACACGCTTCGATG
probe02047	CCCGCGTTAACCATACACCGACAAATCCGACCAGATCGGACGATCATGGGAGACAGGGTAAACAAAAGACTGATCACATAGCGGTAGCCACACGCTTCGATG
probe02048	CCCGCGTTAACCATACACCGACAAATCCGACCAGATCGGACGATCATGGGGGAGACAGGTACTATATTTGAAACAGAGAAGTGGTAGCCACACGCTTCGATG
probe02049	CCCGCGTTAACCATACACCGACAAATCCGACCAGATCGGACGATCATGGGGCCTTCACTTGCTTTGGCTATTTGTCTGCTTCGGTAGCCACACGCTTCGATG
probe02050	CCCGCGTTAACCATACACCGACAAATCCGACCAGATCGGACGATCATGGGCCTCATCAGATTCCTTTACAAACAGAGTAGATGGTAGCCACACGCTTCGATG
probe02051	CCCGCGTTAACCATACACCGACAAATCCGACCAGATCGGACGATCATGGGCTGGGAAGATCATACTCTGTAGACCCTTATTTGGTAGCCACACGCTTCGATG
probe02052	CCCGCGTTAACCATACACCGACAAATCCGACCAGATCGGACGATCATGGGCCTCAAAGTTCTGGGCTCCAGAATGAAAGACAGGTAGCCACACGCTTCGATG
probe02053	CCCGCGTTAACCATACACCGACAAATCCGACCAGATCGGACGATCATGGGTGCCTCCCGTCCCTAGCACTGGGACATCTAGCGGTAGCCACACGCTTCGATG
probe02054	CCCGCGTTAACCATACACCGACAAATCCGACCAGATCGGACGATCATGGGGCTTGAATAGTGGTTTGGTGGCTGTATACAGGGGTAGCCACACGCTTCGATG
probe02055	CCCGCGTTAACCATACACCGACAAATCCGACCAGATCGGACGATCATGGGAAGTACCTTGCACCCTCTACCTCCCACGAGTAGGTAGCCACACGCTTCGATG
probe02056	CCCGCGTTAACCATACACCGACAAATCCGACCAGATCGGACGATCATGGGCTCAAACGTTCAGAATACCCAAGATACTTACTGGTAGCCACACGCTTCGATG
probe02057	CCCGCGTTAACCATACACCGACAAATCCGACCAGATCGGACGATCATGGGCAATTCTACAAGTCCTGCCTCTTTCTCATTGCGGTAGCCACACGCTTCGATG
probe02058	CCCGCGTTAACCATACACCGACAAATCCGACCAGATCGGACGATCATGGGCCCACAACATTTCCCACTCAATTTATGTTAGAGGTAGCCACACGCTTCGATG
probe02059	CCCGCGTTAACCATACACCGACAAATCCGACCAGATCGGACGATCATGGGCCTGCTCTTTCTTTCTGGTCATGATAAAATACGGTAGCCACACGCTTCGATG
probe02060	CCCGCGTTAACCATACACCGACAAATCCGACCAGATCGGACGATCATGGGTGATGGATTTGGGAATCAGAACAGACATGTTCGGTAGCCACACGCTTCGATG
probe02061	CCCGCGTTAACCATACACCGACAAATCCGACCAGATCGGACGATCATGGGCCTACAGCACACAGTAAATGTAAACAGTCATAGGTAGCCACACGCTTCGATG
probe02062	CCCGCGTTAACCATACACCGACAAATCCGACCAGATCGGACGATCATGGGTCTGACACATTCTTCTTGCTCACTCCTTAGGAGGTAGCCACACGCTTCGATG
probe02063	CCCGCGTTAACCATACACCGACAAATCCGACCAGATCGGACGATCATGGGCTCAGTGGGAAGAATATGACTATACCATGTTAGGTAGCCACACGCTTCGATG
probe02064	CCCGCGTTAACCATACACCGACAAATCCGACCAGATCGGACGATCATGGGCCACTCTAGTATAAAAGCAACGGAACTATCTGGGTAGCCACACGCTTCGATG
probe02065	CCCGCGTTAACCATACACCGACAAATCCGACCAGATCGGACGATCATGGGGGCGGGATAATGCCCTTACTACAAGGACCTTCGGTAGCCACACGCTTCGATG
probe02066	CCCGCGTTAACCATACACCGACAAATCCGACCAGATCGGACGATCATGGGGTTTATACATTATGGTCTTGGTGGTCCAACAAGGTAGCCACACGCTTCGATG
probe02067	CCCGCGTTAACCATACACCGACAAATCCGACCAGATCGGACGATCATGGGGGAGAGCTTCTGAAAAGCATTTTGTCTTCAGTGGTAGCCACACGCTTCGATG
probe02068	CCCGCGTTAACCATACACCGACAAATCCGACCAGATCGGACGATCATGGGAATGTCTGTTCTCTCAGACCTCCGTATGTGCAGGTAGCCACACGCTTCGATG
probe02069	CCCGCGTTAACCATACACCGACAAATCCGACCAGATCGGACGATCATGGGGAAAATCTAGATTTACCACTGCACTCACCTTTGGTAGCCACACGCTTCGATG
probe02070	CCCGCGTTAACCATACACCGACAAATCCGACCAGATCGGACGATCATGGGGAGCATAGTCACAGTTCTGAAAGGATTTCTAAGGTAGCCACACGCTTCGATG
probe02071	CCCGCGTTAACCATACACCGACAAATCCGACCAGATCGGACGATCATGGGCTGGAGAAGTGGATTATAGGATTCTTCTACAAGGTAGCCACACGCTTCGATG
probe02072	CCCGCGTTAACCATACACCGACAAATCCGACCAGATCGGACGATCATGGGGGGCTTATTCAAATATGAGAGAACTCTACAGAGGTAGCCACACGCTTCGATG
probe02073	CCCGCGTTAACCATACACCGACAAATCCGACCAGATCGGACGATCATGGGAAGTATACCTCAGTGTCAAGGATGGAGCACGGGGTAGCCACACGCTTCGATG
probe02074	CCCGCGTTAACCATACACCGACAAATCCGACCAGATCGGACGATCATGGGTGGTGGAGTGTCTAGGTTGAGTTAACTGAGATGGTAGCCACACGCTTCGATG
probe02075	CCCGCGTTAACCATACACCGACAAATCCGACCAGATCGGACGATCATGGGGCAGAAACAGAGATTTATTCAATGTGGCCATAGGTAGCCACACGCTTCGATG
probe02076	CCCGCGTTAACCATACACCGACAAATCCGACCAGATCGGACGATCATGGGCTGTCTTCGTTCTAGTTTCTCCTTCAATGATAGGTAGCCACACGCTTCGATG
probe02077	CCCGCGTTAACCATACACCGACAAATCCGACCAGATCGGACGATCATGGGATGTCTTCGTTCCTTCTTGTACACATGTGTTTGGTAGCCACACGCTTCGATG
probe02078	CCCGCGTTAACCATACACCGACAAATCCGACCAGATCGGACGATCATGGGGCTGTGAAACTTACACGTTCTTCAAACTTAGAGGTAGCCACACGCTTCGATG
probe02079	CCCGCGTTAACCATACACCGACAAATCCGACCAGATCGGACGATCATGGGAACTAGGTGTGTGTCTTAAGTCAGGCCTACCTGGTAGCCACACGCTTCGATG
probe02080	CCCGCGTTAACCATACACCGACAAATCCGACCAGATCGGACGATCATGGGCCACAACCAGTGAGTCTAAACATTTAAACTAGGGTAGCCACACGCTTCGATG
probe02081	CCCGCGTTAACCATACACCGACAAATCCGACCAGATCGGACGATCATGGGCTAATCGGAAATAAGAAATAGTCACGGTTCACGGTAGCCACACGCTTCGATG
probe02082	CCCGCGTTAACCATACACCGACAAATCCGACCAGATCGGACGATCATGGGAAGCTGCATAAATATGCATGTGATAGCAGCAGGGTAGCCACACGCTTCGATG
probe02083	CCCGCGTTAACCATACACCGACAAATCCGACCAGATCGGACGATCATGGGGGAGTTTCAAAGAGAATTCTCCAAATGGCAGCGGTAGCCACACGCTTCGATG
probe02084	CCCGCGTTAACCATACACCGACAAATCCGACCAGATCGGACGATCATGGGCCATTAGCAGCTCTACTGATAACAAAATTAGCGGTAGCCACACGCTTCGATG
probe02085	CCCGCGTTAACCATACACCGACAAATCCGACCAGATCGGACGATCATGGGTTCTTTCTGGGATCTATCTGGAGGAAAATCCTGGTAGCCACACGCTTCGATG
probe02086	CCCGCGTTAACCATACACCGACAAATCCGACCAGATCGGACGATCATGGGATGCTGGTTAAGTCTGCCTGAGGTAAAGACCTGGTAGCCACACGCTTCGATG
probe02087	CCCGCGTTAACCATACACCGACAAATCCGACCAGATCGGACGATCATGGGACCAAAACACTGGGAAAAGATCTTTACCAATCGGTAGCCACACGCTTCGATG
probe02088	CCCGCGTTAACCATACACCGACAAATCCGACCAGATCGGACGATCATGGGCATCTCTAAAGCAGTCATGGACACATTTCAAAGGTAGCCACACGCTTCGATG
probe02089	CCCGCGTTAACCATACACCGACAAATCCGACCAGATCGGACGATCATGGGTTGTGATCAAGGGTAGGTAAGATGGCTAGGTGGGTAGCCACACGCTTCGATG
probe02090	CCCGCGTTAACCATACACCGACAAATCCGACCAGATCGGACGATCATGGGTCAAGGTAGGATACACTTGACACTGTCTCTGGGGTAGCCACACGCTTCGATG
probe02091	CCCGCGTTAACCATACACCGACAAATCCGACCAGATCGGACGATCATGGGCTGCTCAATGGAACTCCAAATTTGTTCAAAAGGGTAGCCACACGCTTCGATG
probe02092	CCCGCGTTAACCATACACCGACAAATCCGACCAGATCGGACGATCATGGGGATGAAAGACAAATCATCAGGTACCCAAGTAGGGTAGCCACACGCTTCGATG
probe02093	CCCGCGTTAACCATACACCGACAAATCCGACCAGATCGGACGATCATGGGGTATCTCTTCATCTATGATGGTCTATTGGTGTGGTAGCCACACGCTTCGATG
probe02094	CCCGCGTTAACCATACACCGACAAATCCGACCAGATCGGACGATCATGGGTGTCATATTTAAACTCAGTAGGGTGAGTGAGTGGTAGCCACACGCTTCGATG
probe02095	CCCGCGTTAACCATACACCGACAAATCCGACCAGATCGGACGATCATGGGGAGGAATTGATTGTGATGTTCTTCACTGATAGGGTAGCCACACGCTTCGATG
probe02096	CCCGCGTTAACCATACACCGACAAATCCGACCAGATCGGACGATCATGGGCACCCAAAAGAAACAAAAGCTCAAGGTTTTCAGGTAGCCACACGCTTCGATG
probe02097	CCCGCGTTAACCATACACCGACAAATCCGACCAGATCGGACGATCATGGGTGTGACAGGCTTCTTGATTCCAACAAACAGTTGGTAGCCACACGCTTCGATG
probe02098	CCCGCGTTAACCATACACCGACAAATCCGACCAGATCGGACGATCATGGGTCTGTACACCATACTGGCTTTTACCTCTCCAGGGTAGCCACACGCTTCGATG
probe02099	CCCGCGTTAACCATACACCGACAAATCCGACCAGATCGGACGATCATGGGGGAGTAAAACCTGACTATTGAAGTCATATCCAGGTAGCCACACGCTTCGATG
probe02100	CCCGCGTTAACCATACACCGACAAATCCGACCAGATCGGACGATCATGGGTGTCCTCAAACTTAAGTATCTGTGAAGCAGCGGGTAGCCACACGCTTCGATG
probe02101	CCCGCGTTAACCATACACCGACAAATCCGACCAGATCGGACGATCATGGGGAGATGTGCACTAAAATTTGGGAAGTTCAAGAGGTAGCCACACGCTTCGATG
probe02102	CCCGCGTTAACCATACACCGACAAATCCGACCAGATCGGACGATCATGGGTCTCTCTCTTAATGGATATGGACTGAAGGATAGGTAGCCACACGCTTCGATG
probe02103	CCCGCGTTAACCATACACCGACAAATCCGACCAGATCGGACGATCATGGGACAGAAAGTCATGTCAAGCTTTTCAGTTAGCCGGTAGCCACACGCTTCGATG
probe02104	CCCGCGTTAACCATACACCGACAAATCCGACCAGATCGGACGATCATGGGAGTAGAGCTATAAGCCTGAGATTCTAGGTAAAGGTAGCCACACGCTTCGATG
probe02105	CCCGCGTTAACCATACACCGACAAATCCGACCAGATCGGACGATCATGGGAACTTTGCATTTTGCCTGCCTTCTTTCATTCTGGTAGCCACACGCTTCGATG
probe02106	CCCGCGTTAACCATACACCGACAAATCCGACCAGATCGGACGATCATGGGTGAACAACTACTTGGTTATCTGCCTTTCTGCTGGTAGCCACACGCTTCGATG
probe02107	CCCGCGTTAACCATACACCGACAAATCCGACCAGATCGGACGATCATGGGGATCCTTCCTATTGAGAAAGATTCAAGTCCAAGGTAGCCACACGCTTCGATG
probe02108	CCCGCGTTAACCATACACCGACAAATCCGACCAGATCGGACGATCATGGGGGCCTATTGATAGCTTTTCTCCTTGGAAAGCTGGTAGCCACACGCTTCGATG
probe02109	CCCGCGTTAACCATACACCGACAAATCCGACCAGATCGGACGATCATGGGGACTGGAAGAGCAAGTGGACCACAAAGTCTGCGGTAGCCACACGCTTCGATG
probe02110	CCCGCGTTAACCATACACCGACAAATCCGACCAGATCGGACGATCATGGGGTGAGGAAAATCTCAAAGGAGGACTCACTCCTGGTAGCCACACGCTTCGATG
probe02111	CCCGCGTTAACCATACACCGACAAATCCGACCAGATCGGACGATCATGGGAATCCTAGTGTTGGTCATAGGTCATGTAAAGTGGTAGCCACACGCTTCGATG
probe02112	CCCGCGTTAACCATACACCGACAAATCCGACCAGATCGGACGATCATGGGGTTGGCGAAATGACAAACAGATACAGACACAGGGTAGCCACACGCTTCGATG
probe02113	CCCGCGTTAACCATACACCGACAAATCCGACCAGATCGGACGATCATGGGACTGATAGGTAACCTTCTTACTGGATTCCAAGGGTAGCCACACGCTTCGATG
probe02114	CCCGCGTTAACCATACACCGACAAATCCGACCAGATCGGACGATCATGGGGTACCCTAGACAGATAATGGAATTTGGTTTTCGGTAGCCACACGCTTCGATG
probe02115	CCCGCGTTAACCATACACCGACAAATCCGACCAGATCGGACGATCATGGGGAGTAAATCACTTATGGGAACATTAGGTCCTAGGTAGCCACACGCTTCGATG
probe02116	CCCGCGTTAACCATACACCGACAAATCCGACCAGATCGGACGATCATGGGGCAGAAAACTAGATCTCAAGTCTATATTGGCAGGTAGCCACACGCTTCGATG
probe02117	CCCGCGTTAACCATACACCGACAAATCCGACCAGATCGGACGATCATGGGGGTCTCATTTGCCATAAATTGCCAGATATGTTGGTAGCCACACGCTTCGATG
probe02118	CCCGCGTTAACCATACACCGACAAATCCGACCAGATCGGACGATCATGGGCTGACAAGAACTACAATCTTCTTACTGAGCAAGGTAGCCACACGCTTCGATG
probe02119	CCCGCGTTAACCATACACCGACAAATCCGACCAGATCGGACGATCATGGGCCTGGAAACTATTGTGCTCTTAAATGCTTCTTGGTAGCCACACGCTTCGATG
probe02120	CCCGCGTTAACCATACACCGACAAATCCGACCAGATCGGACGATCATGGGTTCAAGCGAAACCAAGATAAGAATTCAGGGCAGGTAGCCACACGCTTCGATG
probe02121	CCCGCGTTAACCATACACCGACAAATCCGACCAGATCGGACGATCATGGGCAGTTAATAGTAGCTATTGGCTCCAGATTTCAGGTAGCCACACGCTTCGATG
probe02122	CCCGCGTTAACCATACACCGACAAATCCGACCAGATCGGACGATCATGGGAGGGCAGGAGATGCATGTCTGCAGGGAAATGCGGTAGCCACACGCTTCGATG
probe02123	CCCGCGTTAACCATACACCGACAAATCCGACCAGATCGGACGATCATGGGAGAGATAAATGCAAAGTGAAATGTGAGCCTTCGGTAGCCACACGCTTCGATG
probe02124	CCCGCGTTAACCATACACCGACAAATCCGACCAGATCGGACGATCATGGGGTGCTCAAAAGCTCATAATTAAGTGATGAGGTGGTAGCCACACGCTTCGATG
probe02125	CCCGCGTTAACCATACACCGACAAATCCGACCAGATCGGACGATCATGGGGAAATGCCTCTTTCACACTTGTTCCTTTGCATGGTAGCCACACGCTTCGATG
probe02126	CCCGCGTTAACCATACACCGACAAATCCGACCAGATCGGACGATCATGGGGCACTCATACTAAACACACTCTAGTAATTTGCGGTAGCCACACGCTTCGATG
probe02127	CCCGCGTTAACCATACACCGACAAATCCGACCAGATCGGACGATCATGGGTGCTCGTGTAGCCACAGGAAGACATCTAGGCTGGTAGCCACACGCTTCGATG
probe02128	CCCGCGTTAACCATACACCGACAAATCCGACCAGATCGGACGATCATGGGGCTCAGGTAAGGCATTTAGAGGCTCTGCACCTGGTAGCCACACGCTTCGATG
probe02129	CCCGCGTTAACCATACACCGACAAATCCGACCAGATCGGACGATCATGGGCTAACGATGTGCCGTTGCTTCAGGACTTGTGGGGTAGCCACACGCTTCGATG
probe02130	CCCGCGTTAACCATACACCGACAAATCCGACCAGATCGGACGATCATGGGATGAAGAGAAATGGCATGAATTGACTGCTCCCGGTAGCCACACGCTTCGATG
probe02131	CCCGCGTTAACCATACACCGACAAATCCGACCAGATCGGACGATCATGGGTGGACACGTTGAACCAAGGTAAGCTATTGCTAGGTAGCCACACGCTTCGATG
probe02132	CCCGCGTTAACCATACACCGACAAATCCGACCAGATCGGACGATCATGGGGACCCTAGACTTAGAACCCAAATGCACTAAATGGTAGCCACACGCTTCGATG
probe02133	CCCGCGTTAACCATACACCGACAAATCCGACCAGATCGGACGATCATGGGCCACCCAATCCATTCTTTTCATATACACTGTAGGTAGCCACACGCTTCGATG
probe02134	CCCGCGTTAACCATACACCGACAAATCCGACCAGATCGGACGATCATGGGATCAGTAGCACTATCATCTTCATCGTTACCAAGGTAGCCACACGCTTCGATG
probe02135	CCCGCGTTAACCATACACCGACAAATCCGACCAGATCGGACGATCATGGGCTCACTGTGTGTACCAAACTAGCCTGGGACACGGTAGCCACACGCTTCGATG
probe02136	CCCGCGTTAACCATACACCGACAAATCCGACCAGATCGGACGATCATGGGTCAGAGGTAAACAGGCAAGGATAACAGTATCAGGTAGCCACACGCTTCGATG
probe02137	CCCGCGTTAACCATACACCGACAAATCCGACCAGATCGGACGATCATGGGAGATTCTTAAGGATCTCCCTTATTTCAGGTCTGGTAGCCACACGCTTCGATG
probe02138	CCCGCGTTAACCATACACCGACAAATCCGACCAGATCGGACGATCATGGGTACTGAACACCAATACCCATTCTACTGCTCAGGGTAGCCACACGCTTCGATG
probe02139	CCCGCGTTAACCATACACCGACAAATCCGACCAGATCGGACGATCATGGGCTTACAAGTGAATACCTACCTTGCATGTCATTGGTAGCCACACGCTTCGATG
probe02140	CCCGCGTTAACCATACACCGACAAATCCGACCAGATCGGACGATCATGGGGAAACATACTGTTGTTTGGATTTGCACTTCCTGGTAGCCACACGCTTCGATG
probe02141	CCCGCGTTAACCATACACCGACAAATCCGACCAGATCGGACGATCATGGGTTGTCTCCTGCACCAATTAATTCCAGGGATTTGGTAGCCACACGCTTCGATG
probe02142	CCCGCGTTAACCATACACCGACAAATCCGACCAGATCGGACGATCATGGGATGCGTTTGTTATACTAAGGATTCCAGGCCAAGGTAGCCACACGCTTCGATG
probe02143	CCCGCGTTAACCATACACCGACAAATCCGACCAGATCGGACGATCATGGGGTCTGTGAAACTGTATGGGCAAAGGGTGTTATGGTAGCCACACGCTTCGATG
probe02144	CCCGCGTTAACCATACACCGACAAATCCGACCAGATCGGACGATCATGGGCCTCTCTATACAAGGTTTCCTGACACATTTATGGTAGCCACACGCTTCGATG
probe02145	CCCGCGTTAACCATACACCGACAAATCCGACCAGATCGGACGATCATGGGCTTCTGGTCTGTTACAATCTAAAGACCTTCTGGGTAGCCACACGCTTCGATG
probe02146	CCCGCGTTAACCATACACCGACAAATCCGACCAGATCGGACGATCATGGGCCTTCTGTAAGGTCAAGAATGTCATTACTCAAGGTAGCCACACGCTTCGATG
probe02147	CCCGCGTTAACCATACACCGACAAATCCGACCAGATCGGACGATCATGGGATAGAATATTTACTTTTGAGGCTCTGGAGGCTGGTAGCCACACGCTTCGATG
probe02148	CCCGCGTTAACCATACACCGACAAATCCGACCAGATCGGACGATCATGGGCAGTCCATGTCTTAGTCAGTGATCTATGGCTGGGTAGCCACACGCTTCGATG
probe02149	CCCGCGTTAACCATACACCGACAAATCCGACCAGATCGGACGATCATGGGCAGTGACACACCAACCTGAATAAGGCCAGGCCGGTAGCCACACGCTTCGATG
probe02150	CCCGCGTTAACCATACACCGACAAATCCGACCAGATCGGACGATCATGGGGTTCCAGCTAATGACTTCTGTCATAAGTACTTGGTAGCCACACGCTTCGATG
probe02151	CCCGCGTTAACCATACACCGACAAATCCGACCAGATCGGACGATCATGGGCTCAGCTTATCAAGTGTTAGCAGTGTTAGAATGGTAGCCACACGCTTCGATG
probe02152	CCCGCGTTAACCATACACCGACAAATCCGACCAGATCGGACGATCATGGGCAATTACCAGGCCACCCATAACCTAATAATAAGGTAGCCACACGCTTCGATG
probe02153	CCCGCGTTAACCATACACCGACAAATCCGACCAGATCGGACGATCATGGGCTTTTGGGTTTGGTTCTTTGTCTTGTCTCATTGGTAGCCACACGCTTCGATG
probe02154	CCCGCGTTAACCATACACCGACAAATCCGACCAGATCGGACGATCATGGGGCAGATCTGATGTAAGCAGACTAAGTTCTTTAGGTAGCCACACGCTTCGATG
probe02155	CCCGCGTTAACCATACACCGACAAATCCGACCAGATCGGACGATCATGGGCCTTTAGGATAATTAGCTGGTACTGGGATCCAGGTAGCCACACGCTTCGATG
probe02156	CCCGCGTTAACCATACACCGACAAATCCGACCAGATCGGACGATCATGGGGGCCTGTTTAGTTCAAACTTAGGTCAGTTTCCGGTAGCCACACGCTTCGATG
probe02157	CCCGCGTTAACCATACACCGACAAATCCGACCAGATCGGACGATCATGGGCTTTAGATTCGTTAAGTTGGAGATATAGGGCTGGTAGCCACACGCTTCGATG
probe02158	CCCGCGTTAACCATACACCGACAAATCCGACCAGATCGGACGATCATGGGAAGTCAGCTGAAAATTCCCTCTGACCATGGAGGGTAGCCACACGCTTCGATG
probe02159	CCCGCGTTAACCATACACCGACAAATCCGACCAGATCGGACGATCATGGGCCCTCAGCTATTAAACTACAGTCGTATATGAAGGTAGCCACACGCTTCGATG
probe02160	CCCGCGTTAACCATACACCGACAAATCCGACCAGATCGGACGATCATGGGGAGAGAAGCCATGCTGTTTTGAACTAGAGTCCGGTAGCCACACGCTTCGATG
probe02161	CCCGCGTTAACCATACACCGACAAATCCGACCAGATCGGACGATCATGGGTGTGTGAGTTTTGTTTTGTTCCGTTCCGTTCCGGTAGCCACACGCTTCGATG
probe02162	CCCGCGTTAACCATACACCGACAAATCCGACCAGATCGGACGATCATGGGGATAACTAGCTTTCCAATGTCCTTAACACATCGGTAGCCACACGCTTCGATG
probe02163	CCCGCGTTAACCATACACCGACAAATCCGACCAGATCGGACGATCATGGGATGGAAGGCGGTTTCCAAACTCAACCATGAGTGGTAGCCACACGCTTCGATG
probe02164	CCCGCGTTAACCATACACCGACAAATCCGACCAGATCGGACGATCATGGGGCTGTGATCTAATTAGCAGAAATTTCTGGGCTGGTAGCCACACGCTTCGATG
probe02165	CCCGCGTTAACCATACACCGACAAATCCGACCAGATCGGACGATCATGGGCCTAGTATAGGATGCTTATTTCAAAGGTCAGTGGTAGCCACACGCTTCGATG
probe02166	CCCGCGTTAACCATACACCGACAAATCCGACCAGATCGGACGATCATGGGCTTCTGAAAGGATAATGGGTTCTAGACTGATAGGTAGCCACACGCTTCGATG
probe02167	CCCGCGTTAACCATACACCGACAAATCCGACCAGATCGGACGATCATGGGGTTGGAGAAGATCATCAGGCTAAGGAAGGTGAGGTAGCCACACGCTTCGATG
probe02168	CCCGCGTTAACCATACACCGACAAATCCGACCAGATCGGACGATCATGGGCCATGAAGAGGAATCCCTTGCTTCTTTTATTTGGTAGCCACACGCTTCGATG
probe02169	CCCGCGTTAACCATACACCGACAAATCCGACCAGATCGGACGATCATGGGCTTGTCTTTCTAATGAAACACTTGGTCCAAACGGTAGCCACACGCTTCGATG
probe02170	CCCGCGTTAACCATACACCGACAAATCCGACCAGATCGGACGATCATGGGCTTACACGGTGATAGATTGGGTCATAAATGTAGGTAGCCACACGCTTCGATG
probe02171	CCCGCGTTAACCATACACCGACAAATCCGACCAGATCGGACGATCATGGGCACACAACTCTATCCCATCACCTTAGTTATATGGTAGCCACACGCTTCGATG
probe02172	CCCGCGTTAACCATACACCGACAAATCCGACCAGATCGGACGATCATGGGGAGTGGAATAGTGTAGTCAGAAAGCATATCCCGGTAGCCACACGCTTCGATG
probe02173	CCCGCGTTAACCATACACCGACAAATCCGACCAGATCGGACGATCATGGGATCAATATGTGGTTCCTATCAGGGCTTAGACAGGTAGCCACACGCTTCGATG
probe02174	CCCGCGTTAACCATACACCGACAAATCCGACCAGATCGGACGATCATGGGGAAATGCTTATAATCTGGTCTTGGATGGAACAGGTAGCCACACGCTTCGATG
probe02175	CCCGCGTTAACCATACACCGACAAATCCGACCAGATCGGACGATCATGGGTTCTCGAGGAAAGAGCCACAATTGAGAAAATGGGTAGCCACACGCTTCGATG
probe02176	CCCGCGTTAACCATACACCGACAAATCCGACCAGATCGGACGATCATGGGTTTGATCATGGTGTTATCTTACCCGCGTTCACGGTAGCCACACGCTTCGATG
probe02177	CCCGCGTTAACCATACACCGACAAATCCGACCAGATCGGACGATCATGGGCATGTCAGAAAGTGGCTGCTTCAGTGCCAGGCGGTAGCCACACGCTTCGATG
probe02178	CCCGCGTTAACCATACACCGACAAATCCGACCAGATCGGACGATCATGGGAAGACCAGCAACAAGACGAGCATCTCTAATCTGGTAGCCACACGCTTCGATG
probe02179	CCCGCGTTAACCATACACCGACAAATCCGACCAGATCGGACGATCATGGGTGGATGACTCCAAGACAGGGCAGACTAAGGTCGGTAGCCACACGCTTCGATG
probe02180	CCCGCGTTAACCATACACCGACAAATCCGACCAGATCGGACGATCATGGGCGCCTGGAGAGTGTGGTGATCAAATATGTGCCGGTAGCCACACGCTTCGATG
probe02181	CCCGCGTTAACCATACACCGACAAATCCGACCAGATCGGACGATCATGGGTGTCATTGTGTGAGCTTCTTCACAAACTTGGAGGTAGCCACACGCTTCGATG
probe02182	CCCGCGTTAACCATACACCGACAAATCCGACCAGATCGGACGATCATGGGGCAACAGTGATGCCAATGGACAACCCGCAGGCGGTAGCCACACGCTTCGATG
probe02183	CCCGCGTTAACCATACACCGACAAATCCGACCAGATCGGACGATCATGGGGCCAAAATATCCCTATTGGTAGAGGACATATTGGTAGCCACACGCTTCGATG
probe02184	CCCGCGTTAACCATACACCGACAAATCCGACCAGATCGGACGATCATGGGTACATAGGTAGTGAGAATGCAAACTTGCCCAGGGTAGCCACACGCTTCGATG
probe02185	CCCGCGTTAACCATACACCGACAAATCCGACCAGATCGGACGATCATGGGTAGACTAGGTATCCAAAAGTAGAGGAATGGATGGTAGCCACACGCTTCGATG
probe02186	CCCGCGTTAACCATACACCGACAAATCCGACCAGATCGGACGATCATGGGATTGGGCTGTGAGAAGCCTCAGGATCCCACTTGGTAGCCACACGCTTCGATG
probe02187	CCCGCGTTAACCATACACCGACAAATCCGACCAGATCGGACGATCATGGGCAATAAAGCCCTAAAACCATGGACTGTCCGTGGGTAGCCACACGCTTCGATG
probe02188	CCCGCGTTAACCATACACCGACAAATCCGACCAGATCGGACGATCATGGGACAGTCCTGCACAGGTTCTCACTCTTTTGCTCGGTAGCCACACGCTTCGATG
probe02189	CCCGCGTTAACCATACACCGACAAATCCGACCAGATCGGACGATCATGGGGTAAGCACTGAGAAAGAAATTAGGCAAACAACGGTAGCCACACGCTTCGATG
probe02190	CCCGCGTTAACCATACACCGACAAATCCGACCAGATCGGACGATCATGGGCAGAAACACAGTGACAGAAATTCTCTCACATTGGTAGCCACACGCTTCGATG
probe02191	CCCGCGTTAACCATACACCGACAAATCCGACCAGATCGGACGATCATGGGCTTCAGATGAAGATATGGTACTCTCAAGCTCCGGTAGCCACACGCTTCGATG
probe02192	CCCGCGTTAACCATACACCGACAAATCCGACCAGATCGGACGATCATGGGTATTAATGGACTACCAGGAAGTAAAATGGAGCGGTAGCCACACGCTTCGATG
probe02193	CCCGCGTTAACCATACACCGACAAATCCGACCAGATCGGACGATCATGGGCTGCAATGGGACTTGATAACATGTAAGAGTCAGGTAGCCACACGCTTCGATG
probe02194	CCCGCGTTAACCATACACCGACAAATCCGACCAGATCGGACGATCATGGGGTAATGGAGTGGATCAACCTGACTTAAAGTGCGGTAGCCACACGCTTCGATG
probe02195	CCCGCGTTAACCATACACCGACAAATCCGACCAGATCGGACGATCATGGGTGCTTCTAACATTGGAACCAGTCCAGGAAAGGGGTAGCCACACGCTTCGATG
probe02196	CCCGCGTTAACCATACACCGACAAATCCGACCAGATCGGACGATCATGGGGCTCTGGTGTGTCTGGTTATTTAATATTCTTGGGTAGCCACACGCTTCGATG
probe02197	CCCGCGTTAACCATACACCGACAAATCCGACCAGATCGGACGATCATGGGATGGAGACTTTGGAAGTTGGAATACATGTAGGGGTAGCCACACGCTTCGATG
probe02198	CCCGCGTTAACCATACACCGACAAATCCGACCAGATCGGACGATCATGGGCAGTAAAACCCTAAGTCACCATCCAAAATACAGGTAGCCACACGCTTCGATG
probe02199	CCCGCGTTAACCATACACCGACAAATCCGACCAGATCGGACGATCATGGGCAAGACACCTTCTTTGATCCATTATTTCAGTGGGTAGCCACACGCTTCGATG
probe02200	CCCGCGTTAACCATACACCGACAAATCCGACCAGATCGGACGATCATGGGTGAGCAAAATTCTACATACACTAATGAGGCAGGGTAGCCACACGCTTCGATG
probe02201	CCCGCGTTAACCATACACCGACAAATCCGACCAGATCGGACGATCATGGGGCCAGCAAGTTTATTGACAATATCAGCATCTTGGTAGCCACACGCTTCGATG
probe02202	CCCGCGTTAACCATACACCGACAAATCCGACCAGATCGGACGATCATGGGGAGATAGGACATTGCTAAGTCTGTCCATGGGCGGTAGCCACACGCTTCGATG
probe02203	CCCGCGTTAACCATACACCGACAAATCCGACCAGATCGGACGATCATGGGACTAGCAACTCAATTCACCCAAAGCCTCATCTGGTAGCCACACGCTTCGATG
probe02204	CCCGCGTTAACCATACACCGACAAATCCGACCAGATCGGACGATCATGGGCCAAAGATTGACTTTTCTCAAAGGATGAATCCGGTAGCCACACGCTTCGATG
probe02205	CCCGCGTTAACCATACACCGACAAATCCGACCAGATCGGACGATCATGGGTTGTTTGCTCCATGTATCTGATCAATCACCTTGGTAGCCACACGCTTCGATG
probe02206	CCCGCGTTAACCATACACCGACAAATCCGACCAGATCGGACGATCATGGGCTAGAAACAGTGAGGCTATGAATAAATGCCAAGGTAGCCACACGCTTCGATG
probe02207	CCCGCGTTAACCATACACCGACAAATCCGACCAGATCGGACGATCATGGGCTCAAAATCAGTTGTCTCAGGTAAAAGTTCCTGGTAGCCACACGCTTCGATG
probe02208	CCCGCGTTAACCATACACCGACAAATCCGACCAGATCGGACGATCATGGGCACTACATCATCAAAGGAAAAGTCCACCTAGAGGTAGCCACACGCTTCGATG
probe02209	CCCGCGTTAACCATACACCGACAAATCCGACCAGATCGGACGATCATGGGAAACTTGGTCAGAATGAGTTCCAGGATAGTTAGGTAGCCACACGCTTCGATG
probe02210	CCCGCGTTAACCATACACCGACAAATCCGACCAGATCGGACGATCATGGGTGGTACAGAAAAGTACTCTGTATGCTACTGAAGGTAGCCACACGCTTCGATG
probe02211	CCCGCGTTAACCATACACCGACAAATCCGACCAGATCGGACGATCATGGGCACTATTCCCTGACCCTGGTACATCAAGTCTCGGTAGCCACACGCTTCGATG
probe02212	CCCGCGTTAACCATACACCGACAAATCCGACCAGATCGGACGATCATGGGTAGATCTCTGGGACTTCACAGAAGATACTCCAGGTAGCCACACGCTTCGATG
probe02213	CCCGCGTTAACCATACACCGACAAATCCGACCAGATCGGACGATCATGGGGCTAAGGTATTATCCTCCAGTTAGTTCTTGATGGTAGCCACACGCTTCGATG
probe02214	CCCGCGTTAACCATACACCGACAAATCCGACCAGATCGGACGATCATGGGGAAATCTCAGGTGGCACAACCATAGGCAGCTTGGTAGCCACACGCTTCGATG
probe02215	CCCGCGTTAACCATACACCGACAAATCCGACCAGATCGGACGATCATGGGCACAGTTTGCCTGGAGCTTAAAGCAGAGCAGCGGTAGCCACACGCTTCGATG
probe02216	CCCGCGTTAACCATACACCGACAAATCCGACCAGATCGGACGATCATGGGATCAGGATATATTATGTCATCAGTGGGAGGAGGGTAGCCACACGCTTCGATG
probe02217	CCCGCGTTAACCATACACCGACAAATCCGACCAGATCGGACGATCATGGGCATAGTCAGGAAACAATGTTGCAGAACAGAATGGTAGCCACACGCTTCGATG
probe02218	CCCGCGTTAACCATACACCGACAAATCCGACCAGATCGGACGATCATGGGGCAGGAAACAACTGTTTTCCTGTTTTGTCATTGGTAGCCACACGCTTCGATG
probe02219	CCCGCGTTAACCATACACCGACAAATCCGACCAGATCGGACGATCATGGGTTGGGTAGGTAAGGAAATGGACAGCATCCGGAGGTAGCCACACGCTTCGATG
probe02220	CCCGCGTTAACCATACACCGACAAATCCGACCAGATCGGACGATCATGGGCTTTGTCCCTTAAAGCTTGCCTTCTGTGTAGCGGTAGCCACACGCTTCGATG
probe02221	CCCGCGTTAACCATACACCGACAAATCCGACCAGATCGGACGATCATGGGTGCCTACATTTGAACCTGGGTGGAAAGGGTGTGGTAGCCACACGCTTCGATG
probe02222	CCCGCGTTAACCATACACCGACAAATCCGACCAGATCGGACGATCATGGGTCCTAATGTGCTTGGACATCAGCTAAACATCTGGTAGCCACACGCTTCGATG
probe02223	CCCGCGTTAACCATACACCGACAAATCCGACCAGATCGGACGATCATGGGACAACTTGCAATTTCTGGTATGCTCCAAGGGTGGTAGCCACACGCTTCGATG
probe02224	CCCGCGTTAACCATACACCGACAAATCCGACCAGATCGGACGATCATGGGCTTTGCAGTCTCCTTCATGTTATCCTTTGTTAGGTAGCCACACGCTTCGATG
probe02225	CCCGCGTTAACCATACACCGACAAATCCGACCAGATCGGACGATCATGGGCACTTACCTTTGTGAAAATGGGTTCTCTTTCAGGTAGCCACACGCTTCGATG
probe02226	CCCGCGTTAACCATACACCGACAAATCCGACCAGATCGGACGATCATGGGCTGAATTTCAATGACTGATTCCACTCCTGGGTGGTAGCCACACGCTTCGATG
probe02227	CCCGCGTTAACCATACACCGACAAATCCGACCAGATCGGACGATCATGGGTGGCAAGGTGCATGTAGCTATATGTGCTGATAGGTAGCCACACGCTTCGATG
probe02228	CCCGCGTTAACCATACACCGACAAATCCGACCAGATCGGACGATCATGGGGATCCCATACAGATTTGTAAATAGAGGGCTAAGGTAGCCACACGCTTCGATG
probe02229	CCCGCGTTAACCATACACCGACAAATCCGACCAGATCGGACGATCATGGGGTAGTGCATTAATGTGGATAGAATGAGCACATGGTAGCCACACGCTTCGATG
probe02230	CCCGCGTTAACCATACACCGACAAATCCGACCAGATCGGACGATCATGGGGTATGTCTGAATACATGTGTAGGTACACTCAAGGTAGCCACACGCTTCGATG
probe02231	CCCGCGTTAACCATACACCGACAAATCCGACCAGATCGGACGATCATGGGAGACAAACAAGAACCCATCCCATTGAACAGTTGGTAGCCACACGCTTCGATG
probe02232	CCCGCGTTAACCATACACCGACAAATCCGACCAGATCGGACGATCATGGGAGGAAAGAATCCAGTGATCACCAGTCAGTGCCGGTAGCCACACGCTTCGATG
probe02233	CCCGCGTTAACCATACACCGACAAATCCGACCAGATCGGACGATCATGGGGCTAGTCTACACAACTTTCTATAGTCTCGGTAGGTAGCCACACGCTTCGATG
probe02234	CCCGCGTTAACCATACACCGACAAATCCGACCAGATCGGACGATCATGGGCATTTCCACTGAAAGGAAACAAGTGACATAAGGGTAGCCACACGCTTCGATG
probe02235	CCCGCGTTAACCATACACCGACAAATCCGACCAGATCGGACGATCATGGGTTAGTAACAATCAGGGAGGGATAATAAGCAACGGTAGCCACACGCTTCGATG
probe02236	CCCGCGTTAACCATACACCGACAAATCCGACCAGATCGGACGATCATGGGATCGATACAGACTCTGACGGTGCTATTTACATGGTAGCCACACGCTTCGATG
probe02237	CCCGCGTTAACCATACACCGACAAATCCGACCAGATCGGACGATCATGGGGGTAAGCAGGCAGGATATGATGTACTATTAATGGTAGCCACACGCTTCGATG
probe02238	CCCGCGTTAACCATACACCGACAAATCCGACCAGATCGGACGATCATGGGCTAATGCTTCATTTCATACCTCAGGTAAACACGGTAGCCACACGCTTCGATG
probe02239	CCCGCGTTAACCATACACCGACAAATCCGACCAGATCGGACGATCATGGGGGATTGACCAGAATGATAAACATATCCTTGTGGGTAGCCACACGCTTCGATG
probe02240	CCCGCGTTAACCATACACCGACAAATCCGACCAGATCGGACGATCATGGGCATCTTTTGCCACTGCCTAGTAAATTCACATAGGTAGCCACACGCTTCGATG
probe02241	CCCGCGTTAACCATACACCGACAAATCCGACCAGATCGGACGATCATGGGGTCAGACTAGATCAAGAAGATCATGCCATACCGGTAGCCACACGCTTCGATG
probe02242	CCCGCGTTAACCATACACCGACAAATCCGACCAGATCGGACGATCATGGGCAGGTTAATCAAACACAATAGCAGCTGATTACGGTAGCCACACGCTTCGATG
probe02243	CCCGCGTTAACCATACACCGACAAATCCGACCAGATCGGACGATCATGGGAGTGCTGCCAAACCCTCTGAGCTCTGAGGAAGGGTAGCCACACGCTTCGATG
probe02244	CCCGCGTTAACCATACACCGACAAATCCGACCAGATCGGACGATCATGGGAAGAACGAGCCAAATTAATGAAGCTAGAAGCTGGTAGCCACACGCTTCGATG
probe02245	CCCGCGTTAACCATACACCGACAAATCCGACCAGATCGGACGATCATGGGGGCCTACCAAGTTAAACTAAGATGAGATAGTTGGTAGCCACACGCTTCGATG
probe02246	CCCGCGTTAACCATACACCGACAAATCCGACCAGATCGGACGATCATGGGCAAGGAGAAGACAGACAGACAGACAGTCAGACGGTAGCCACACGCTTCGATG
probe02247	CCCGCGTTAACCATACACCGACAAATCCGACCAGATCGGACGATCATGGGAGGTGTCATGCTTGAGTATTATAAACTTCTCCGGTAGCCACACGCTTCGATG
probe02248	CCCGCGTTAACCATACACCGACAAATCCGACCAGATCGGACGATCATGGGGCTCTCATAATGCTTGAAGTTAGGCTACAAAGGGTAGCCACACGCTTCGATG
probe02249	CCCGCGTTAACCATACACCGACAAATCCGACCAGATCGGACGATCATGGGAGTCAAAAGGAAGAAATTCACAACTCATGCTCGGTAGCCACACGCTTCGATG
probe02250	CCCGCGTTAACCATACACCGACAAATCCGACCAGATCGGACGATCATGGGTATGCTTATGTCCACAGATTAGTTCTGCTATCGGTAGCCACACGCTTCGATG
probe02251	CCCGCGTTAACCATACACCGACAAATCCGACCAGATCGGACGATCATGGGGCAGTTGTCACTTTGTCTAAGTCTTAGGAAATGGTAGCCACACGCTTCGATG
probe02252	CCCGCGTTAACCATACACCGACAAATCCGACCAGATCGGACGATCATGGGATCCTGTAATGGATAAGAGGGTTTTATGACTCGGTAGCCACACGCTTCGATG
probe02253	CCCGCGTTAACCATACACCGACAAATCCGACCAGATCGGACGATCATGGGGCTGACTTATTGGGATGAAAATATTAGTAGGCGGTAGCCACACGCTTCGATG
probe02254	CCCGCGTTAACCATACACCGACAAATCCGACCAGATCGGACGATCATGGGTGTGATGATTGGAAAGGAGCACATATAGCAATGGTAGCCACACGCTTCGATG
probe02255	CCCGCGTTAACCATACACCGACAAATCCGACCAGATCGGACGATCATGGGAGTGGGAGACTATCATTTATTGGGTGGAACACGGTAGCCACACGCTTCGATG
probe02256	CCCGCGTTAACCATACACCGACAAATCCGACCAGATCGGACGATCATGGGCACCTTTCCACTCTTTGACAGTGTTTATTGGAGGTAGCCACACGCTTCGATG
probe02257	CCCGCGTTAACCATACACCGACAAATCCGACCAGATCGGACGATCATGGGCCTTAAAGAACGATTTCCAAACAGGTCCATATGGTAGCCACACGCTTCGATG
probe02258	CCCGCGTTAACCATACACCGACAAATCCGACCAGATCGGACGATCATGGGGAGATCTGTTGACTTCTAGAAAATGAAGAGCAGGTAGCCACACGCTTCGATG
probe02259	CCCGCGTTAACCATACACCGACAAATCCGACCAGATCGGACGATCATGGGAGAGTCAGTTTTCATCTATCCAAGACCACAACGGTAGCCACACGCTTCGATG
probe02260	CCCGCGTTAACCATACACCGACAAATCCGACCAGATCGGACGATCATGGGCATTAACATCAGCTGACTACATACCAAGAAGGGGTAGCCACACGCTTCGATG
probe02261	CCCGCGTTAACCATACACCGACAAATCCGACCAGATCGGACGATCATGGGGATTTTGTTTGTCTGCTTTTCTGCCTTAAGGTGGTAGCCACACGCTTCGATG
probe02262	CCCGCGTTAACCATACACCGACAAATCCGACCAGATCGGACGATCATGGGACTCAGCAAAGCAAGTTAGTGTCTAATGGCAGGGTAGCCACACGCTTCGATG
probe02263	CCCGCGTTAACCATACACCGACAAATCCGACCAGATCGGACGATCATGGGGAACATGAAATGGAACAAGGCAAAATCCCTTAGGTAGCCACACGCTTCGATG
probe02264	CCCGCGTTAACCATACACCGACAAATCCGACCAGATCGGACGATCATGGGTGCAGGGTTCCCAGAGCTCCAACATGAGGGACGGTAGCCACACGCTTCGATG
probe02265	CCCGCGTTAACCATACACCGACAAATCCGACCAGATCGGACGATCATGGGGCTCACTTTCCAACCCATCTATGTCATTGTACGGTAGCCACACGCTTCGATG
probe02266	CCCGCGTTAACCATACACCGACAAATCCGACCAGATCGGACGATCATGGGACCTGAGGGTATATGATGGTGGTAAGTCAGCCGGTAGCCACACGCTTCGATG
probe02267	CCCGCGTTAACCATACACCGACAAATCCGACCAGATCGGACGATCATGGGGCAGGATCAACAGTCTCTGAAGAAAGAAATTAGGTAGCCACACGCTTCGATG
probe02268	CCCGCGTTAACCATACACCGACAAATCCGACCAGATCGGACGATCATGGGAGCTCATGTAGGACAGAGGTAGCAACTCTGAGGGTAGCCACACGCTTCGATG
probe02269	CCCGCGTTAACCATACACCGACAAATCCGACCAGATCGGACGATCATGGGTCCTCCTGTTGAGAGACCAAACACCAGGGACTGGTAGCCACACGCTTCGATG
probe02270	CCCGCGTTAACCATACACCGACAAATCCGACCAGATCGGACGATCATGGGATGCTCTAGTGTCTGATGTGGGAGACTCCTCAGGTAGCCACACGCTTCGATG
probe02271	CCCGCGTTAACCATACACCGACAAATCCGACCAGATCGGACGATCATGGGCAACACATTTTGTCTAGTAAGTGTCCAGAGTTGGTAGCCACACGCTTCGATG
probe02272	CCCGCGTTAACCATACACCGACAAATCCGACCAGATCGGACGATCATGGGTGCTTCTTCACTCAAGATCTGTTGCTACATCTGGTAGCCACACGCTTCGATG
probe02273	CCCGCGTTAACCATACACCGACAAATCCGACCAGATCGGACGATCATGGGCACAACAAGGGAGTGGGCTTTTAGTTTCAGCAGGTAGCCACACGCTTCGATG
probe02274	CCCGCGTTAACCATACACCGACAAATCCGACCAGATCGGACGATCATGGGAGGCTTCCTTGAACCCACAGAGATCTAAATGCGGTAGCCACACGCTTCGATG
probe02275	CCCGCGTTAACCATACACCGACAAATCCGACCAGATCGGACGATCATGGGGCCTCCAACCTCTGATGAAATATTGCTATTATGGTAGCCACACGCTTCGATG
probe02276	CCCGCGTTAACCATACACCGACAAATCCGACCAGATCGGACGATCATGGGGCCATCTCCTCCCTCCACTTTACCTCTATGAGGGTAGCCACACGCTTCGATG
probe02277	CCCGCGTTAACCATACACCGACAAATCCGACCAGATCGGACGATCATGGGTGAACCTCCCAAAACCCAGCTGCACCAGGCACGGTAGCCACACGCTTCGATG
probe02278	CCCGCGTTAACCATACACCGACAAATCCGACCAGATCGGACGATCATGGGTTACTGGAAGCGGTCTTTACAGTCTATTTCTCGGTAGCCACACGCTTCGATG
probe02279	CCCGCGTTAACCATACACCGACAAATCCGACCAGATCGGACGATCATGGGCTCTCTTCCACCCTCTCTGGTACCTAATATTTGGTAGCCACACGCTTCGATG
probe02280	CCCGCGTTAACCATACACCGACAAATCCGACCAGATCGGACGATCATGGGCCTCACGAAGGATATTTTCTAATTCCATCCATGGTAGCCACACGCTTCGATG
probe02281	CCCGCGTTAACCATACACCGACAAATCCGACCAGATCGGACGATCATGGGAGAAGGCATTAGTGCTCTGTTCAGGAAAATTTGGTAGCCACACGCTTCGATG
probe02282	CCCGCGTTAACCATACACCGACAAATCCGACCAGATCGGACGATCATGGGCTGCTATTATTGTGTGAGATTTGATGTCTGCTGGTAGCCACACGCTTCGATG
probe02283	CCCGCGTTAACCATACACCGACAAATCCGACCAGATCGGACGATCATGGGTTTTGTCTTGAATCACAGGGAGGTACCTTGTGGGTAGCCACACGCTTCGATG
probe02284	CCCGCGTTAACCATACACCGACAAATCCGACCAGATCGGACGATCATGGGCTCCAGGAAGGATGTTATAAGGAAATCTAGAAGGTAGCCACACGCTTCGATG
probe02285	CCCGCGTTAACCATACACCGACAAATCCGACCAGATCGGACGATCATGGGACAACCGATATATAGTATAGCTGTGACCCTTTGGTAGCCACACGCTTCGATG
probe02286	CCCGCGTTAACCATACACCGACAAATCCGACCAGATCGGACGATCATGGGATGCTTAGAGCAATTCCTCATTTAGACGAGTCGGTAGCCACACGCTTCGATG
probe02287	CCCGCGTTAACCATACACCGACAAATCCGACCAGATCGGACGATCATGGGGGGAATACTGATATACTCAAATCCCTCTGAATGGTAGCCACACGCTTCGATG
probe02288	CCCGCGTTAACCATACACCGACAAATCCGACCAGATCGGACGATCATGGGCAATGTGGCAGAGAATGTTGTCTCAAGAGAGGGGTAGCCACACGCTTCGATG
probe02289	CCCGCGTTAACCATACACCGACAAATCCGACCAGATCGGACGATCATGGGCCTGCATTTGAGAAGACTTTTGAAAGAAAGGTGGTAGCCACACGCTTCGATG
probe02290	CCCGCGTTAACCATACACCGACAAATCCGACCAGATCGGACGATCATGGGAAATTAGAGCATTTGCCTTGGTAAAAGCTCAGGGTAGCCACACGCTTCGATG
probe02291	CCCGCGTTAACCATACACCGACAAATCCGACCAGATCGGACGATCATGGGGAAGGTTTATGTTTGTTCCTCAGTCTCTTGTTGGTAGCCACACGCTTCGATG
probe02292	CCCGCGTTAACCATACACCGACAAATCCGACCAGATCGGACGATCATGGGCAGGAAATGTTCTAGAATCCAAAACCTCATTGGGTAGCCACACGCTTCGATG
probe02293	CCCGCGTTAACCATACACCGACAAATCCGACCAGATCGGACGATCATGGGCCTGACAAGTAAACCTACTTTGTCTGTAGAATGGTAGCCACACGCTTCGATG
probe02294	CCCGCGTTAACCATACACCGACAAATCCGACCAGATCGGACGATCATGGGCAGGAATGGTGAATTCTACTCCAGTCTTGACTGGTAGCCACACGCTTCGATG
probe02295	CCCGCGTTAACCATACACCGACAAATCCGACCAGATCGGACGATCATGGGTCTGCCGGATTTCTCAGTAGCACAGGCATTTGGGTAGCCACACGCTTCGATG
probe02296	CCCGCGTTAACCATACACCGACAAATCCGACCAGATCGGACGATCATGGGCCTCAAGCTTTCTTTGTGTGATCCTTATGGACGGTAGCCACACGCTTCGATG
probe02297	CCCGCGTTAACCATACACCGACAAATCCGACCAGATCGGACGATCATGGGCCTGTGTCTTACATGCTATTTCGGTTTATTTGGGTAGCCACACGCTTCGATG
probe02298	CCCGCGTTAACCATACACCGACAAATCCGACCAGATCGGACGATCATGGGCCTGTCTCCAAAGCATTATGCAACTTTCATTAGGTAGCCACACGCTTCGATG
probe02299	CCCGCGTTAACCATACACCGACAAATCCGACCAGATCGGACGATCATGGGCCCTTAAGAATAAAAGTGAACTCTGTGTGTGTGGTAGCCACACGCTTCGATG
probe02300	CCCGCGTTAACCATACACCGACAAATCCGACCAGATCGGACGATCATGGGCTGTAAATTCATCACTCACCCTCATGCTATAAGGTAGCCACACGCTTCGATG
probe02301	CCCGCGTTAACCATACACCGACAAATCCGACCAGATCGGACGATCATGGGATATCCTCCCTCCCTTTCTCCACTGAGAGTGTGGTAGCCACACGCTTCGATG
probe02302	CCCGCGTTAACCATACACCGACAAATCCGACCAGATCGGACGATCATGGGATTCCATAGACAGGCAACAGCTTTAGGGACAGGGTAGCCACACGCTTCGATG
probe02303	CCCGCGTTAACCATACACCGACAAATCCGACCAGATCGGACGATCATGGGCCCACAGGTCTTTGTTAACTGACTCTATTATTGGTAGCCACACGCTTCGATG
probe02304	CCCGCGTTAACCATACACCGACAAATCCGACCAGATCGGACGATCATGGGCATGGGTGTGTTGGTGTTCTTATTCCTCCACTGGTAGCCACACGCTTCGATG
probe02305	CCCGCGTTAACCATACACCGACAAATCCGACCAGATCGGACGATCATGGGACCCTCGTTTCTGTCTCTCCTCACAACTGATCGGTAGCCACACGCTTCGATG
probe02306	CCCGCGTTAACCATACACCGACAAATCCGACCAGATCGGACGATCATGGGGAATGTATTGTGATTCTCCAGTACTTTATGGCGGTAGCCACACGCTTCGATG
probe02307	CCCGCGTTAACCATACACCGACAAATCCGACCAGATCGGACGATCATGGGTTGCCAGCACATATGACTGTGCACTGGGTGCAGGTAGCCACACGCTTCGATG
probe02308	CCCGCGTTAACCATACACCGACAAATCCGACCAGATCGGACGATCATGGGCAGTCACTGATTTCTTACCAGACATTCATAGTGGTAGCCACACGCTTCGATG
probe02309	CCCGCGTTAACCATACACCGACAAATCCGACCAGATCGGACGATCATGGGGCTGTAGCAGAAGGAGGTATGCCTTTAAGTTTGGTAGCCACACGCTTCGATG
probe02310	CCCGCGTTAACCATACACCGACAAATCCGACCAGATCGGACGATCATGGGGCCCACCTTCTCCAATTCTCCTTCAAATCAATGGTAGCCACACGCTTCGATG
probe02311	CCCGCGTTAACCATACACCGACAAATCCGACCAGATCGGACGATCATGGGGCGAGACAACCGCTCCTTCTTCCAGCTTTTCTGGTAGCCACACGCTTCGATG
probe02312	CCCGCGTTAACCATACACCGACAAATCCGACCAGATCGGACGATCATGGGGAGAAACAATTTCAGAGCAAACTGTCTGATACGGTAGCCACACGCTTCGATG
probe02313	CCCGCGTTAACCATACACCGACAAATCCGACCAGATCGGACGATCATGGGGATTGAGTGCTGTTTCTGTAATGGTATCTTCTGGTAGCCACACGCTTCGATG
probe02314	CCCGCGTTAACCATACACCGACAAATCCGACCAGATCGGACGATCATGGGACCCAGCTTAGCCCAGGTTCCATGACAACTATGGTAGCCACACGCTTCGATG
probe02315	CCCGCGTTAACCATACACCGACAAATCCGACCAGATCGGACGATCATGGGTCTGCCAGTCTCCTTGGCCACTGGTTCTAGCTGGTAGCCACACGCTTCGATG
probe02316	CCCGCGTTAACCATACACCGACAAATCCGACCAGATCGGACGATCATGGGCCATATCAAGAACCAACTATGGAATCAGACTTGGTAGCCACACGCTTCGATG
probe02317	CCCGCGTTAACCATACACCGACAAATCCGACCAGATCGGACGATCATGGGGTGTGCGCTAACTTAGCCTAAAAGTACAGGCTGGTAGCCACACGCTTCGATG
probe02318	CCCGCGTTAACCATACACCGACAAATCCGACCAGATCGGACGATCATGGGTGTCTACACATATGTAGCGGATGTACAAATTGGGTAGCCACACGCTTCGATG
probe02319	CCCGCGTTAACCATACACCGACAAATCCGACCAGATCGGACGATCATGGGTACCTGGAGGTTTCTCTTTCTTTGAAGAAAGGGGTAGCCACACGCTTCGATG
probe02320	CCCGCGTTAACCATACACCGACAAATCCGACCAGATCGGACGATCATGGGACACTGCTGTTCTTGTTTCTGTAGGGAAGAATGGTAGCCACACGCTTCGATG
probe02321	CCCGCGTTAACCATACACCGACAAATCCGACCAGATCGGACGATCATGGGGTTCTGCAGTTAAGAATTTTCTCAACAGTTCCGGTAGCCACACGCTTCGATG
probe02322	CCCGCGTTAACCATACACCGACAAATCCGACCAGATCGGACGATCATGGGGATCAAGAAAACAAATCACAAGTGCTGACAGAGGTAGCCACACGCTTCGATG
probe02323	CCCGCGTTAACCATACACCGACAAATCCGACCAGATCGGACGATCATGGGTAGGATGTGGAAACAGACTAGGTATTCATCAAGGTAGCCACACGCTTCGATG
probe02324	CCCGCGTTAACCATACACCGACAAATCCGACCAGATCGGACGATCATGGGGGAGCCTAAGTTTTAATGTTTGCAGGTATACAGGTAGCCACACGCTTCGATG
probe02325	CCCGCGTTAACCATACACCGACAAATCCGACCAGATCGGACGATCATGGGAGTTAGAGAGAAGAGAGAAATGAGAGCCAAAAGGTAGCCACACGCTTCGATG
probe02326	CCCGCGTTAACCATACACCGACAAATCCGACCAGATCGGACGATCATGGGACTGTGGTATTGATTCATTGAGGGCAGTTGGTGGTAGCCACACGCTTCGATG
probe02327	CCCGCGTTAACCATACACCGACAAATCCGACCAGATCGGACGATCATGGGAAGCCTTGCTGGGTTTAGGATCAGAATGAAGAGGTAGCCACACGCTTCGATG
probe02328	CCCGCGTTAACCATACACCGACAAATCCGACCAGATCGGACGATCATGGGTCCTGACACCCAGATGTCCCAATTCCTATTTCGGTAGCCACACGCTTCGATG
probe02329	CCCGCGTTAACCATACACCGACAAATCCGACCAGATCGGACGATCATGGGCCTGAAAGGCTGAGAACCTAGCAGTTGCTTAGGGTAGCCACACGCTTCGATG
probe02330	CCCGCGTTAACCATACACCGACAAATCCGACCAGATCGGACGATCATGGGAGCAGCATGAGAATAAATTAACTTGGCAGCAAGGTAGCCACACGCTTCGATG
probe02331	CCCGCGTTAACCATACACCGACAAATCCGACCAGATCGGACGATCATGGGAGGACCCTCCTTTCTCCCTTGTTTCATCTGTGGGTAGCCACACGCTTCGATG
probe02332	CCCGCGTTAACCATACACCGACAAATCCGACCAGATCGGACGATCATGGGTTCTTGATTTGTAACCTAAGAAGGCAGGGAGCGGTAGCCACACGCTTCGATG
probe02333	CCCGCGTTAACCATACACCGACAAATCCGACCAGATCGGACGATCATGGGCACTAAGTTTAGGACAAGAAGAGAAATGGAGAGGTAGCCACACGCTTCGATG
probe02334	CCCGCGTTAACCATACACCGACAAATCCGACCAGATCGGACGATCATGGGTTCTTCACATGGGCTACCACTAAAAGGTGTCAGGTAGCCACACGCTTCGATG
probe02335	CCCGCGTTAACCATACACCGACAAATCCGACCAGATCGGACGATCATGGGCGTTTAAATCCGTTACAGTGAGCTTATTGTGTGGTAGCCACACGCTTCGATG
probe02336	CCCGCGTTAACCATACACCGACAAATCCGACCAGATCGGACGATCATGGGCTTGTGAAAATCCTCCATCTTCAAGTTCTCTAGGTAGCCACACGCTTCGATG
probe02337	CCCGCGTTAACCATACACCGACAAATCCGACCAGATCGGACGATCATGGGAAGGCACAGATGATCAAAGACACTAAGTTATCGGTAGCCACACGCTTCGATG
probe02338	CCCGCGTTAACCATACACCGACAAATCCGACCAGATCGGACGATCATGGGGTACATATTGGATCTGTGATTGACTGATAGCAGGTAGCCACACGCTTCGATG
probe02339	CCCGCGTTAACCATACACCGACAAATCCGACCAGATCGGACGATCATGGGGAACCACGTCTAACAGTGCTTATGTTTAATGAGGTAGCCACACGCTTCGATG
probe02340	CCCGCGTTAACCATACACCGACAAATCCGACCAGATCGGACGATCATGGGGACCTGACAATGTGCGACAGCTTTCCTTAACCGGTAGCCACACGCTTCGATG
probe02341	CCCGCGTTAACCATACACCGACAAATCCGACCAGATCGGACGATCATGGGGAAAGAACCTAGAATATGGGCATAGAGGAAAAGGTAGCCACACGCTTCGATG
probe02342	CCCGCGTTAACCATACACCGACAAATCCGACCAGATCGGACGATCATGGGATGAAAATCACCCTGAGATTCCACACCAGTCAGGTAGCCACACGCTTCGATG
probe02343	CCCGCGTTAACCATACACCGACAAATCCGACCAGATCGGACGATCATGGGCAACCATAAGAAACAACCCAGATTTCTCTCAAGGTAGCCACACGCTTCGATG
probe02344	CCCGCGTTAACCATACACCGACAAATCCGACCAGATCGGACGATCATGGGAATGCAAAATTGCTCCAGTCTGAAGGAAATACGGTAGCCACACGCTTCGATG
probe02345	CCCGCGTTAACCATACACCGACAAATCCGACCAGATCGGACGATCATGGGCTAAGGGCTCTGCTTTTATACACCATCATTTAGGTAGCCACACGCTTCGATG
probe02346	CCCGCGTTAACCATACACCGACAAATCCGACCAGATCGGACGATCATGGGCTAATGTTCTCTCAACAGCAAAACCTGAACAAGGTAGCCACACGCTTCGATG
probe02347	CCCGCGTTAACCATACACCGACAAATCCGACCAGATCGGACGATCATGGGAAAGGGATTACTGTGCAACCATAAGAACCGCAGGTAGCCACACGCTTCGATG
probe02348	CCCGCGTTAACCATACACCGACAAATCCGACCAGATCGGACGATCATGGGCCTGCTTACCTATCTTCTTGTTCTTTTGATCCGGTAGCCACACGCTTCGATG
probe02349	CCCGCGTTAACCATACACCGACAAATCCGACCAGATCGGACGATCATGGGCCAAAGTTTAGGTGAAACATTCCGTTTTGTAGGGTAGCCACACGCTTCGATG
probe02350	CCCGCGTTAACCATACACCGACAAATCCGACCAGATCGGACGATCATGGGCTGGAAAGAACAGAGACCAGAAAAGCCACCTGGGTAGCCACACGCTTCGATG
probe02351	CCCGCGTTAACCATACACCGACAAATCCGACCAGATCGGACGATCATGGGCTGTGAAGAAACAATGTTACCATGACAACTCTGGTAGCCACACGCTTCGATG
probe02352	CCCGCGTTAACCATACACCGACAAATCCGACCAGATCGGACGATCATGGGCTCTATGGGCTAGGCATTGAAACACATGAGTCGGTAGCCACACGCTTCGATG
probe02353	CCCGCGTTAACCATACACCGACAAATCCGACCAGATCGGACGATCATGGGCAGCCAGGCTTTAGAACAAGAAACATGAAACAGGTAGCCACACGCTTCGATG
probe02354	CCCGCGTTAACCATACACCGACAAATCCGACCAGATCGGACGATCATGGGTGCTACACAGCAAAGTAATAAAGCTGAGAAGCGGTAGCCACACGCTTCGATG
probe02355	CCCGCGTTAACCATACACCGACAAATCCGACCAGATCGGACGATCATGGGCTATGTGAAGCATGTAGCCATACCAAAACATGGGTAGCCACACGCTTCGATG
probe02356	CCCGCGTTAACCATACACCGACAAATCCGACCAGATCGGACGATCATGGGCTACCCAAAGGCCTTCTACTAATAACAGAATTGGTAGCCACACGCTTCGATG
probe02357	CCCGCGTTAACCATACACCGACAAATCCGACCAGATCGGACGATCATGGGGGTGAGTTGAAACTAACTCACTTCTCTATACAGGTAGCCACACGCTTCGATG
probe02358	CCCGCGTTAACCATACACCGACAAATCCGACCAGATCGGACGATCATGGGTGATTCCTGTCCGGGACTTGGACCTCCTCAAGGGTAGCCACACGCTTCGATG
probe02359	CCCGCGTTAACCATACACCGACAAATCCGACCAGATCGGACGATCATGGGGCTGTGAGAATGAACTCTGAATACATGAATTCGGTAGCCACACGCTTCGATG
probe02360	CCCGCGTTAACCATACACCGACAAATCCGACCAGATCGGACGATCATGGGTAGGGATCAAAGGGCTAAGATCATAAAATGCTGGTAGCCACACGCTTCGATG
probe02361	CCCGCGTTAACCATACACCGACAAATCCGACCAGATCGGACGATCATGGGCCAAAATCTCATTCCAAGGACCATGACCAAGCGGTAGCCACACGCTTCGATG
probe02362	CCCGCGTTAACCATACACCGACAAATCCGACCAGATCGGACGATCATGGGATCTCTAGGGAATTTTGGTAGTGCTGTTTGTAGGTAGCCACACGCTTCGATG
probe02363	CCCGCGTTAACCATACACCGACAAATCCGACCAGATCGGACGATCATGGGCACCTTATATGATGATTCACATCCTGGAACATGGTAGCCACACGCTTCGATG
probe02364	CCCGCGTTAACCATACACCGACAAATCCGACCAGATCGGACGATCATGGGGGGTATTAGACCAGTGCTGTGTGCATACTAAAGGTAGCCACACGCTTCGATG
probe02365	CCCGCGTTAACCATACACCGACAAATCCGACCAGATCGGACGATCATGGGAGTGTAGGTAGATTTCTACTGGAGAACATGGTGGTAGCCACACGCTTCGATG
probe02366	CCCGCGTTAACCATACACCGACAAATCCGACCAGATCGGACGATCATGGGCCCAGAAGATTACAGCACCTCTCAAATGTGTCGGTAGCCACACGCTTCGATG
probe02367	CCCGCGTTAACCATACACCGACAAATCCGACCAGATCGGACGATCATGGGAACATGCTGGTACCTACCTATGATGAAATATGGGTAGCCACACGCTTCGATG
probe02368	CCCGCGTTAACCATACACCGACAAATCCGACCAGATCGGACGATCATGGGGCCCATAGTATTGTAGATTTGATGAAACCCATGGTAGCCACACGCTTCGATG
probe02369	CCCGCGTTAACCATACACCGACAAATCCGACCAGATCGGACGATCATGGGGGGTTTCAGAGTGTTAGAGTTCATGACAACAGGGTAGCCACACGCTTCGATG
probe02370	CCCGCGTTAACCATACACCGACAAATCCGACCAGATCGGACGATCATGGGGCCAGGGAGACCATACTCAATCAAACCACCACGGTAGCCACACGCTTCGATG
probe02371	CCCGCGTTAACCATACACCGACAAATCCGACCAGATCGGACGATCATGGGGGAAGAACTGGCTTGAATTATTGGAAAAGCATGGTAGCCACACGCTTCGATG
probe02372	CCCGCGTTAACCATACACCGACAAATCCGACCAGATCGGACGATCATGGGAATCTGGGAAATTTGAGGCATAACTGTAGGAAGGTAGCCACACGCTTCGATG
probe02373	CCCGCGTTAACCATACACCGACAAATCCGACCAGATCGGACGATCATGGGTACTGCGAGTCTCTAAAGGTTCTATAAGTGAGGGTAGCCACACGCTTCGATG
probe02374	CCCGCGTTAACCATACACCGACAAATCCGACCAGATCGGACGATCATGGGACATGTAGATCCATGCAAGTACAGACACATGTGGTAGCCACACGCTTCGATG
probe02375	CCCGCGTTAACCATACACCGACAAATCCGACCAGATCGGACGATCATGGGATCTCTCCCTCTCCTGGAATTTCTCATCAAGGGGTAGCCACACGCTTCGATG
probe02376	CCCGCGTTAACCATACACCGACAAATCCGACCAGATCGGACGATCATGGGAGCAGATTAAAGGGAAGTACGGGTACTCACAGGGTAGCCACACGCTTCGATG
probe02377	CCCGCGTTAACCATACACCGACAAATCCGACCAGATCGGACGATCATGGGGCTTCAACAGGTAAAACTGTGACAGAACAAATGGTAGCCACACGCTTCGATG
probe02378	CCCGCGTTAACCATACACCGACAAATCCGACCAGATCGGACGATCATGGGTAATAGATGCAAAATCCAACACAAGGAGGGAAGGTAGCCACACGCTTCGATG
probe02379	CCCGCGTTAACCATACACCGACAAATCCGACCAGATCGGACGATCATGGGTTTCTAGTCCAGTCTACTTGGTGTTCTGTATGGGTAGCCACACGCTTCGATG
probe02380	CCCGCGTTAACCATACACCGACAAATCCGACCAGATCGGACGATCATGGGCTTTGGCTAATTCAATGACTGAAAGCCCAGTTGGTAGCCACACGCTTCGATG
probe02381	CCCGCGTTAACCATACACCGACAAATCCGACCAGATCGGACGATCATGGGTGGATTCTACCCATGATACTCACTCTGGATTCGGTAGCCACACGCTTCGATG
probe02382	CCCGCGTTAACCATACACCGACAAATCCGACCAGATCGGACGATCATGGGAAGCATCAGAACCACTATCTCCATATCCATCTGGTAGCCACACGCTTCGATG
probe02383	CCCGCGTTAACCATACACCGACAAATCCGACCAGATCGGACGATCATGGGTGGCAGAGTTATCAGTTGACTATTCTGCACAAGGTAGCCACACGCTTCGATG
probe02384	CCCGCGTTAACCATACACCGACAAATCCGACCAGATCGGACGATCATGGGCCTTAGCTATTCTTAGCCAATTCTATCTGAGTGGTAGCCACACGCTTCGATG
probe02385	CCCGCGTTAACCATACACCGACAAATCCGACCAGATCGGACGATCATGGGCTACCAATGTACGATTCTGGCTACACAATATTGGTAGCCACACGCTTCGATG
probe02386	CCCGCGTTAACCATACACCGACAAATCCGACCAGATCGGACGATCATGGGCTGGAACCTGCTGCAATCTTTAAAGCTGTTTTGGTAGCCACACGCTTCGATG
probe02387	CCCGCGTTAACCATACACCGACAAATCCGACCAGATCGGACGATCATGGGTTTCTATGAAGGTGGGCACAAAGAATTTCAGGGGTAGCCACACGCTTCGATG
probe02388	CCCGCGTTAACCATACACCGACAAATCCGACCAGATCGGACGATCATGGGCTTCAACACAACCACCAAACTCATAATTACACGGTAGCCACACGCTTCGATG
probe02389	CCCGCGTTAACCATACACCGACAAATCCGACCAGATCGGACGATCATGGGCAATCGCAGAAATCCCATGTCAACTACATTCAGGTAGCCACACGCTTCGATG
probe02390	CCCGCGTTAACCATACACCGACAAATCCGACCAGATCGGACGATCATGGGCAGGCAAAATCTGTATATTCCCTTCTGTCCTTGGTAGCCACACGCTTCGATG
probe02391	CCCGCGTTAACCATACACCGACAAATCCGACCAGATCGGACGATCATGGGAGCAGCTGTGTTCCTTTGTTCTAGTTTCATGTGGTAGCCACACGCTTCGATG
probe02392	CCCGCGTTAACCATACACCGACAAATCCGACCAGATCGGACGATCATGGGTTTCTGATGAGTTTCATGTATGCACCCACCCAGGTAGCCACACGCTTCGATG
probe02393	CCCGCGTTAACCATACACCGACAAATCCGACCAGATCGGACGATCATGGGTTTATCTCCTCTGCTACTGCATCTCCTTCGCCGGTAGCCACACGCTTCGATG
probe02394	CCCGCGTTAACCATACACCGACAAATCCGACCAGATCGGACGATCATGGGCCACCTCCCTTCCAAGTTTCTTCCTCACACAGGGTAGCCACACGCTTCGATG
probe02395	CCCGCGTTAACCATACACCGACAAATCCGACCAGATCGGACGATCATGGGCACAGTCAGGCAACAGAACTCAGTTTTCCCACGGTAGCCACACGCTTCGATG
probe02396	CCCGCGTTAACCATACACCGACAAATCCGACCAGATCGGACGATCATGGGGACTAAATATGTAAACAGGACCCAACATGTTGGGTAGCCACACGCTTCGATG
probe02397	CCCGCGTTAACCATACACCGACAAATCCGACCAGATCGGACGATCATGGGGCAATAGTTATAGGAAGACTCTTAGCTCTGAGGGTAGCCACACGCTTCGATG
probe02398	CCCGCGTTAACCATACACCGACAAATCCGACCAGATCGGACGATCATGGGTTGTATGGTATTTATACAGAGACAGGCAGGAAGGTAGCCACACGCTTCGATG
probe02399	CCCGCGTTAACCATACACCGACAAATCCGACCAGATCGGACGATCATGGGCAACAAATGGGACCTCTTAAGTTTCTGTAAGGGGTAGCCACACGCTTCGATG
probe02400	CCCGCGTTAACCATACACCGACAAATCCGACCAGATCGGACGATCATGGGCCACATGTAATAAGGACACATCTTCCTCTATGGGTAGCCACACGCTTCGATG
probe02401	CCCGCGTTAACCATACACCGACAAATCCGACCAGATCGGACGATCATGGGTATTATGAAGGCTTGATAGATGTCGAATGGCAGGTAGCCACACGCTTCGATG
probe02402	CCCGCGTTAACCATACACCGACAAATCCGACCAGATCGGACGATCATGGGGAGAAAGGGATGTGATGGTCTTCATTGTCTTTGGTAGCCACACGCTTCGATG
probe02403	CCCGCGTTAACCATACACCGACAAATCCGACCAGATCGGACGATCATGGGTTTCTGCTTCTCCCTGCAACTGCCAACCAGGAGGTAGCCACACGCTTCGATG
probe02404	CCCGCGTTAACCATACACCGACAAATCCGACCAGATCGGACGATCATGGGAACAGTGATGCACTTCCAACATAAAATGTCAGGGTAGCCACACGCTTCGATG
probe02405	CCCGCGTTAACCATACACCGACAAATCCGACCAGATCGGACGATCATGGGCCTGTCTGAAGCTCCTGAGATTTATAAAGTGTGGTAGCCACACGCTTCGATG
probe02406	CCCGCGTTAACCATACACCGACAAATCCGACCAGATCGGACGATCATGGGTGAGTTTAGAAGATATCAAAGCCTGCACCCAGGGTAGCCACACGCTTCGATG
probe02407	CCCGCGTTAACCATACACCGACAAATCCGACCAGATCGGACGATCATGGGGCCAGTATGTGTTTATGGTTGACCACTTGGGTGGTAGCCACACGCTTCGATG
probe02408	CCCGCGTTAACCATACACCGACAAATCCGACCAGATCGGACGATCATGGGTCAGCTTCTCTGTGGTATATACTAGACACTATGGTAGCCACACGCTTCGATG
probe02409	CCCGCGTTAACCATACACCGACAAATCCGACCAGATCGGACGATCATGGGCAAGTTCAGATTCTTTGAAACCCTGTCTAAGTGGTAGCCACACGCTTCGATG
probe02410	CCCGCGTTAACCATACACCGACAAATCCGACCAGATCGGACGATCATGGGGTGTGTTTGCCTTCAGGAAATTTCAGTTTCTTGGTAGCCACACGCTTCGATG
probe02411	CCCGCGTTAACCATACACCGACAAATCCGACCAGATCGGACGATCATGGGGGACAGTTTGGGAATGACACCAGAATTTAATTGGTAGCCACACGCTTCGATG
probe02412	CCCGCGTTAACCATACACCGACAAATCCGACCAGATCGGACGATCATGGGCTGTGAGGAATGAAGACTCAGAAAACTCATCAGGTAGCCACACGCTTCGATG
probe02413	CCCGCGTTAACCATACACCGACAAATCCGACCAGATCGGACGATCATGGGCCAGAGCTTAGTAGCAAACACAGGGTCAAACTGGTAGCCACACGCTTCGATG
probe02414	CCCGCGTTAACCATACACCGACAAATCCGACCAGATCGGACGATCATGGGTCCACCCTTTCCGTCTTAGTTCTAGGTAGAATGGTAGCCACACGCTTCGATG
probe02415	CCCGCGTTAACCATACACCGACAAATCCGACCAGATCGGACGATCATGGGCCTGAGAATAGGGACTTGTCATGAATGAATATGGTAGCCACACGCTTCGATG
probe02416	CCCGCGTTAACCATACACCGACAAATCCGACCAGATCGGACGATCATGGGCTTTGCAAAGTAAGAATTCCCATACTTGTCACGGTAGCCACACGCTTCGATG
probe02417	CCCGCGTTAACCATACACCGACAAATCCGACCAGATCGGACGATCATGGGGCAAAAGAGGCAAAACCAAAATTAGAGACTTCGGTAGCCACACGCTTCGATG
probe02418	CCCGCGTTAACCATACACCGACAAATCCGACCAGATCGGACGATCATGGGGGAAGCCTTAGGAAAATTCTCTGGAAGCTTGTGGTAGCCACACGCTTCGATG
probe02419	CCCGCGTTAACCATACACCGACAAATCCGACCAGATCGGACGATCATGGGCTCAAATATTTGGCACACTTCTCACAGCACATGGTAGCCACACGCTTCGATG
probe02420	CCCGCGTTAACCATACACCGACAAATCCGACCAGATCGGACGATCATGGGTATCAGATTTAGGACTGGTAAAATTCCTGTCCGGTAGCCACACGCTTCGATG
probe02421	CCCGCGTTAACCATACACCGACAAATCCGACCAGATCGGACGATCATGGGGCAACATAAGCCTAAAGCATACAGATGAAAGAGGTAGCCACACGCTTCGATG
probe02422	CCCGCGTTAACCATACACCGACAAATCCGACCAGATCGGACGATCATGGGCCACAAAAGCTGGTACAGGCCTCAGCAGATACGGTAGCCACACGCTTCGATG
probe02423	CCCGCGTTAACCATACACCGACAAATCCGACCAGATCGGACGATCATGGGCGTTGTTGCTTCCTGTTATTTGCTGTTGTTGTGGTAGCCACACGCTTCGATG
probe02424	CCCGCGTTAACCATACACCGACAAATCCGACCAGATCGGACGATCATGGGGAGAACTCAGTTATAATTCTGATAGGTCTGCCGGTAGCCACACGCTTCGATG
probe02425	CCCGCGTTAACCATACACCGACAAATCCGACCAGATCGGACGATCATGGGTGCTCCATGTTGATTCAGAACACCTCAGAGTCGGTAGCCACACGCTTCGATG
probe02426	CCCGCGTTAACCATACACCGACAAATCCGACCAGATCGGACGATCATGGGGCAGGACTCCCTCTTCTAGAGTTTCTTAAAAGGGTAGCCACACGCTTCGATG
probe02427	CCCGCGTTAACCATACACCGACAAATCCGACCAGATCGGACGATCATGGGAGGCTCATAGGATTAGTTAGGATAATCTCTCTGGTAGCCACACGCTTCGATG
probe02428	CCCGCGTTAACCATACACCGACAAATCCGACCAGATCGGACGATCATGGGGGAAATATTTACTCTACTGCTTCAGCCTTCTTGGTAGCCACACGCTTCGATG
probe02429	CCCGCGTTAACCATACACCGACAAATCCGACCAGATCGGACGATCATGGGCTAGCGGCTCACCTGGATATCACCAAACCCATGGTAGCCACACGCTTCGATG
probe02430	CCCGCGTTAACCATACACCGACAAATCCGACCAGATCGGACGATCATGGGTTCATTCAAGTCACTAGGGCAAGCCTTTGAAAGGTAGCCACACGCTTCGATG
probe02431	CCCGCGTTAACCATACACCGACAAATCCGACCAGATCGGACGATCATGGGGCCTTTCTAGCTTTTATCATGCAAAACAAGTGGGTAGCCACACGCTTCGATG
probe02432	CCCGCGTTAACCATACACCGACAAATCCGACCAGATCGGACGATCATGGGGGAAAGCTTTTAGTTCTTCTCTATTGCCTAGTGGTAGCCACACGCTTCGATG
probe02433	CCCGCGTTAACCATACACCGACAAATCCGACCAGATCGGACGATCATGGGTCACATGCCAGAAGCTGCCTGTAAGTGAGTATGGTAGCCACACGCTTCGATG
probe02434	CCCGCGTTAACCATACACCGACAAATCCGACCAGATCGGACGATCATGGGCAACTTGACCAGGAAGGCTGAAGATAAAGGGAGGTAGCCACACGCTTCGATG
probe02435	CCCGCGTTAACCATACACCGACAAATCCGACCAGATCGGACGATCATGGGGACTGAGAATTGTTGCAATAGACGGTGACTTTGGTAGCCACACGCTTCGATG
probe02436	CCCGCGTTAACCATACACCGACAAATCCGACCAGATCGGACGATCATGGGTGAAGGTGGGTCTTTAGGTTACTGTGACAGTGGGTAGCCACACGCTTCGATG
probe02437	CCCGCGTTAACCATACACCGACAAATCCGACCAGATCGGACGATCATGGGGAGCTTAGTTAATTTTCACAGTAATGGAAGGCGGTAGCCACACGCTTCGATG
probe02438	CCCGCGTTAACCATACACCGACAAATCCGACCAGATCGGACGATCATGGGGCCAAGAATGTGGAAAAGAATAGATATAACCCGGTAGCCACACGCTTCGATG
probe02439	CCCGCGTTAACCATACACCGACAAATCCGACCAGATCGGACGATCATGGGTCCGATTTGACACAGCCATAGGTACAATTTAGGGTAGCCACACGCTTCGATG
probe02440	CCCGCGTTAACCATACACCGACAAATCCGACCAGATCGGACGATCATGGGCTTGCCATTAAGTGTCAGAATTAGTTTGGCTAGGTAGCCACACGCTTCGATG
probe02441	CCCGCGTTAACCATACACCGACAAATCCGACCAGATCGGACGATCATGGGTTTCCTGACTCACATACCTTAGGAGATGATTGGGTAGCCACACGCTTCGATG
probe02442	CCCGCGTTAACCATACACCGACAAATCCGACCAGATCGGACGATCATGGGCACACTGCTTTAGAATCCATAAGCTAAAGGACGGTAGCCACACGCTTCGATG
probe02443	CCCGCGTTAACCATACACCGACAAATCCGACCAGATCGGACGATCATGGGCACATCTGTTCAGGCCTTTGTTCTCAATCATAGGTAGCCACACGCTTCGATG
probe02444	CCCGCGTTAACCATACACCGACAAATCCGACCAGATCGGACGATCATGGGAGAAGAATCTAACGTTCCAGGTGTAAGTTTGGGGTAGCCACACGCTTCGATG
probe02445	CCCGCGTTAACCATACACCGACAAATCCGACCAGATCGGACGATCATGGGCTAGAGATAAGAATGTATTGTGGCATGGAGGCGGTAGCCACACGCTTCGATG
probe02446	CCCGCGTTAACCATACACCGACAAATCCGACCAGATCGGACGATCATGGGCGATTATGTGTTCAAATACTGAAGCTTGTTGCGGTAGCCACACGCTTCGATG
probe02447	CCCGCGTTAACCATACACCGACAAATCCGACCAGATCGGACGATCATGGGGATATTACACAAAGGTAGTCCATGCATGCTGTGGTAGCCACACGCTTCGATG
probe02448	CCCGCGTTAACCATACACCGACAAATCCGACCAGATCGGACGATCATGGGGGAAATGATATACACAGCTACCTTCATACTGCGGTAGCCACACGCTTCGATG
probe02449	CCCGCGTTAACCATACACCGACAAATCCGACCAGATCGGACGATCATGGGCACAGAGATGAGAAGTTGTATTTTCAAGCTGTGGTAGCCACACGCTTCGATG
probe02450	CCCGCGTTAACCATACACCGACAAATCCGACCAGATCGGACGATCATGGGTCTAAAGACATTCCTGAGAAGAGAGTCTTGGTGGTAGCCACACGCTTCGATG
probe02451	CCCGCGTTAACCATACACCGACAAATCCGACCAGATCGGACGATCATGGGACATGGATCTTACAAAGTATGCAAAAGCCACAGGTAGCCACACGCTTCGATG
probe02452	CCCGCGTTAACCATACACCGACAAATCCGACCAGATCGGACGATCATGGGCTGTGAAACATAAATCTGTGAAGTCTGACACTGGTAGCCACACGCTTCGATG
probe02453	CCCGCGTTAACCATACACCGACAAATCCGACCAGATCGGACGATCATGGGGCAGCATCCAGAGCTGATAAAACTACATATAAGGTAGCCACACGCTTCGATG
probe02454	CCCGCGTTAACCATACACCGACAAATCCGACCAGATCGGACGATCATGGGACCGCAAAGTGAAGACATTCATGATGCTAAAGGGTAGCCACACGCTTCGATG
probe02455	CCCGCGTTAACCATACACCGACAAATCCGACCAGATCGGACGATCATGGGAAGACTGACTGGTGAGCATATTAAGGCAAAAGGGTAGCCACACGCTTCGATG
probe02456	CCCGCGTTAACCATACACCGACAAATCCGACCAGATCGGACGATCATGGGGCTATGACATTGGAATTCCCAGGGTCTCTCTGGGTAGCCACACGCTTCGATG
probe02457	CCCGCGTTAACCATACACCGACAAATCCGACCAGATCGGACGATCATGGGGGTTATTGCTGTTAATATGACTGCCACTGTCAGGTAGCCACACGCTTCGATG
probe02458	CCCGCGTTAACCATACACCGACAAATCCGACCAGATCGGACGATCATGGGAAGCTCTATAAGAAAATCAGTAGGCTTAGCACGGTAGCCACACGCTTCGATG
probe02459	CCCGCGTTAACCATACACCGACAAATCCGACCAGATCGGACGATCATGGGAATTTGGATGGTATATGGGATGGAAGGCATTCGGTAGCCACACGCTTCGATG
probe02460	CCCGCGTTAACCATACACCGACAAATCCGACCAGATCGGACGATCATGGGCCCAAAACTGGACAAAGCAACTGTTTATAGATGGTAGCCACACGCTTCGATG
probe02461	CCCGCGTTAACCATACACCGACAAATCCGACCAGATCGGACGATCATGGGCATTCCTTATGCCTCTGCAGAGATATAGATATGGTAGCCACACGCTTCGATG
probe02462	CCCGCGTTAACCATACACCGACAAATCCGACCAGATCGGACGATCATGGGCTCAGCTATGCAGTAGTCTTTTGTCCTATTTTGGTAGCCACACGCTTCGATG
probe02463	CCCGCGTTAACCATACACCGACAAATCCGACCAGATCGGACGATCATGGGATTGTGTTAGGAAATGGCTGCTTTCTTGATAGGGTAGCCACACGCTTCGATG
probe02464	CCCGCGTTAACCATACACCGACAAATCCGACCAGATCGGACGATCATGGGGAGAATAATGCCACCAGTTTCTTTCCTTAGTGGGTAGCCACACGCTTCGATG
probe02465	CCCGCGTTAACCATACACCGACAAATCCGACCAGATCGGACGATCATGGGGATCTAGGAGTTGGAAACAGTTGCTGGAGAGGGGTAGCCACACGCTTCGATG
probe02466	CCCGCGTTAACCATACACCGACAAATCCGACCAGATCGGACGATCATGGGCCGAGTTTATAGAAACAGAGATTTAGGCTTCAGGTAGCCACACGCTTCGATG
probe02467	CCCGCGTTAACCATACACCGACAAATCCGACCAGATCGGACGATCATGGGCCTGTTGCCCAAAATGTCAAATACTTCAGAATGGTAGCCACACGCTTCGATG
probe02468	CCCGCGTTAACCATACACCGACAAATCCGACCAGATCGGACGATCATGGGTCTATTTAAAGTCCAAAGAGGTGTAGGTTAGGGGTAGCCACACGCTTCGATG
probe02469	CCCGCGTTAACCATACACCGACAAATCCGACCAGATCGGACGATCATGGGCAAAAGCTAGGCAGAAGTGGGACATACCTATAGGTAGCCACACGCTTCGATG
probe02470	CCCGCGTTAACCATACACCGACAAATCCGACCAGATCGGACGATCATGGGGACTGTGTATCCAACTACTTTACACTACTTGTGGTAGCCACACGCTTCGATG
probe02471	CCCGCGTTAACCATACACCGACAAATCCGACCAGATCGGACGATCATGGGAGCTGAGGAAAGCAAATCTGTAAGGAGTGGTTGGTAGCCACACGCTTCGATG
probe02472	CCCGCGTTAACCATACACCGACAAATCCGACCAGATCGGACGATCATGGGGGTTTCACAGCACTTGCTAGAAATTAGATTTCGGTAGCCACACGCTTCGATG
probe02473	CCCGCGTTAACCATACACCGACAAATCCGACCAGATCGGACGATCATGGGGGAGGAAAGAACAAAGATCCAATTGCATTACTGGTAGCCACACGCTTCGATG
probe02474	CCCGCGTTAACCATACACCGACAAATCCGACCAGATCGGACGATCATGGGCATCTCCTCCATCTCTCCTGATATGTCCCTCCGGTAGCCACACGCTTCGATG
probe02475	CCCGCGTTAACCATACACCGACAAATCCGACCAGATCGGACGATCATGGGCCATATTGCTCTTTAATACAGCTTAAGGTCAGGGTAGCCACACGCTTCGATG
probe02476	CCCGCGTTAACCATACACCGACAAATCCGACCAGATCGGACGATCATGGGGACTGAGTTAATTTTATGTCCACCTACCTACTGGTAGCCACACGCTTCGATG
probe02477	CCCGCGTTAACCATACACCGACAAATCCGACCAGATCGGACGATCATGGGTAGTGCGAATGCTTCAAGTTCTCTCCATTTAGGGTAGCCACACGCTTCGATG
probe02478	CCCGCGTTAACCATACACCGACAAATCCGACCAGATCGGACGATCATGGGGTGTGTGATGGTTGTCATATAGATGTGTTACTGGTAGCCACACGCTTCGATG
probe02479	CCCGCGTTAACCATACACCGACAAATCCGACCAGATCGGACGATCATGGGTTTTGTTAGATATTAGGATGTCTACACCTGCGGGTAGCCACACGCTTCGATG
probe02480	CCCGCGTTAACCATACACCGACAAATCCGACCAGATCGGACGATCATGGGGGTTTAGAATACTGACTGCTCGTGCAAAGGCCGGTAGCCACACGCTTCGATG
probe02481	CCCGCGTTAACCATACACCGACAAATCCGACCAGATCGGACGATCATGGGTGCTATATTGTGTGGTCAGACTCCCTTTATTAGGTAGCCACACGCTTCGATG
probe02482	CCCGCGTTAACCATACACCGACAAATCCGACCAGATCGGACGATCATGGGGTCCAAGAATTGTGACTCTGGTTCTATAATGTGGTAGCCACACGCTTCGATG
probe02483	CCCGCGTTAACCATACACCGACAAATCCGACCAGATCGGACGATCATGGGGAAACACATTGTGAATATGCTGCAGACCCTCTGGTAGCCACACGCTTCGATG
probe02484	CCCGCGTTAACCATACACCGACAAATCCGACCAGATCGGACGATCATGGGCCAGAGTAGAGATTAGACTTCCTGCTCAGCATGGTAGCCACACGCTTCGATG
probe02485	CCCGCGTTAACCATACACCGACAAATCCGACCAGATCGGACGATCATGGGGATTTCTGTTTCTGTGAATAGATCCCATGACCGGTAGCCACACGCTTCGATG
probe02486	CCCGCGTTAACCATACACCGACAAATCCGACCAGATCGGACGATCATGGGCAAGGCCATATCTTCTATTAGTTCAACATCCTGGTAGCCACACGCTTCGATG
probe02487	CCCGCGTTAACCATACACCGACAAATCCGACCAGATCGGACGATCATGGGGCTTCTTTGTCTCAGAATCTACTTGAGTGTATGGTAGCCACACGCTTCGATG
probe02488	CCCGCGTTAACCATACACCGACAAATCCGACCAGATCGGACGATCATGGGAACATACAGTTTGAGGAGAAAAGCAACATCAGGGTAGCCACACGCTTCGATG
probe02489	CCCGCGTTAACCATACACCGACAAATCCGACCAGATCGGACGATCATGGGGCTTTTGAAACAATAGAAAGCCAATGCTAACGGGTAGCCACACGCTTCGATG
probe02490	CCCGCGTTAACCATACACCGACAAATCCGACCAGATCGGACGATCATGGGTGTTTGAGACCCAAAGATGTTGTATATGCCAGGGTAGCCACACGCTTCGATG
probe02491	CCCGCGTTAACCATACACCGACAAATCCGACCAGATCGGACGATCATGGGGTTGAGTTTTGGTCTTGCCTTGATCTAGTATTGGTAGCCACACGCTTCGATG
probe02492	CCCGCGTTAACCATACACCGACAAATCCGACCAGATCGGACGATCATGGGTACTTTTCCTTTTGACTTTCCACTCCCTTGTGGGTAGCCACACGCTTCGATG
probe02493	CCCGCGTTAACCATACACCGACAAATCCGACCAGATCGGACGATCATGGGCCATTCCTAAAGCTCCCTTCTTTCTCTATCTCGGTAGCCACACGCTTCGATG
probe02494	CCCGCGTTAACCATACACCGACAAATCCGACCAGATCGGACGATCATGGGGCAAGTTCATCTAACTGTTCCTTAGACATTCTGGTAGCCACACGCTTCGATG
probe02495	CCCGCGTTAACCATACACCGACAAATCCGACCAGATCGGACGATCATGGGGCTAAACTAGTTCTGGATTCTTGGCTTTTCAGGGTAGCCACACGCTTCGATG
probe02496	CCCGCGTTAACCATACACCGACAAATCCGACCAGATCGGACGATCATGGGCACCACCTTCAACATGTAGTTTTCTTTTCCATGGTAGCCACACGCTTCGATG
probe02497	CCCGCGTTAACCATACACCGACAAATCCGACCAGATCGGACGATCATGGGTACTGACAAGTCTTCCTCAACTGACTGATTCTGGTAGCCACACGCTTCGATG
probe02498	CCCGCGTTAACCATACACCGACAAATCCGACCAGATCGGACGATCATGGGCAAGGCTTCTCAAAGTTCATATGATGCTTGTTGGTAGCCACACGCTTCGATG
probe02499	CCCGCGTTAACCATACACCGACAAATCCGACCAGATCGGACGATCATGGGCTTGTACACTCGTATGGTTCATGGATCTATTAGGTAGCCACACGCTTCGATG
probe02500	CCCGCGTTAACCATACACCGACAAATCCGACCAGATCGGACGATCATGGGCTTGAGAAGATAGTTGCTTTGGGTAAAATGCTGGTAGCCACACGCTTCGATG
probe02501	CCCGCGTTAACCATACACCGACAAATCCGACCAGATCGGACGATCATGGGCCTACTACACTCTTTCCTGGCCCTGACTTCACGGTAGCCACACGCTTCGATG
probe02502	CCCGCGTTAACCATACACCGACAAATCCGACCAGATCGGACGATCATGGGAGAGAAAGATATCTGTCTGCAACATGTAAGCTGGTAGCCACACGCTTCGATG
probe02503	CCCGCGTTAACCATACACCGACAAATCCGACCAGATCGGACGATCATGGGCGTTGTATGGAAAACACCTATACTTCGTTTGTGGTAGCCACACGCTTCGATG
probe02504	CCCGCGTTAACCATACACCGACAAATCCGACCAGATCGGACGATCATGGGTGTAAGCAGAAGGATCCTTATACTTGAGAGAAGGTAGCCACACGCTTCGATG
probe02505	CCCGCGTTAACCATACACCGACAAATCCGACCAGATCGGACGATCATGGGGATGTCCTTCCATTATTAAAGGGTCATCTTGTGGTAGCCACACGCTTCGATG
probe02506	CCCGCGTTAACCATACACCGACAAATCCGACCAGATCGGACGATCATGGGAGAAAGAGGACAGCCAACTGGGTGGTGGCAGTGGTAGCCACACGCTTCGATG
probe02507	CCCGCGTTAACCATACACCGACAAATCCGACCAGATCGGACGATCATGGGTCAGTGCTGCAACCCAACCCTTTGATGCAATTGGTAGCCACACGCTTCGATG
probe02508	CCCGCGTTAACCATACACCGACAAATCCGACCAGATCGGACGATCATGGGTCTGGAATAACTTAGATACTGCATCAGCATCCGGTAGCCACACGCTTCGATG
probe02509	CCCGCGTTAACCATACACCGACAAATCCGACCAGATCGGACGATCATGGGTGCAAGGGCGGTGTTCTCTTTTCCTTTATGCAGGTAGCCACACGCTTCGATG
probe02510	CCCGCGTTAACCATACACCGACAAATCCGACCAGATCGGACGATCATGGGGTGCAGTACTCTTGATGTGTTAATAATGTGAGGGTAGCCACACGCTTCGATG
probe02511	CCCGCGTTAACCATACACCGACAAATCCGACCAGATCGGACGATCATGGGGTATCACAGTAAAGGTTGTGATAGACAGCTCTGGTAGCCACACGCTTCGATG
probe02512	CCCGCGTTAACCATACACCGACAAATCCGACCAGATCGGACGATCATGGGCACAGACCCTTAAAGTTTGTTACTTGACAAACGGTAGCCACACGCTTCGATG
probe02513	CCCGCGTTAACCATACACCGACAAATCCGACCAGATCGGACGATCATGGGGTGTTTGTCACCTGTAGAGACCCTGTCCTCCAGGTAGCCACACGCTTCGATG
probe02514	CCCGCGTTAACCATACACCGACAAATCCGACCAGATCGGACGATCATGGGGCAAATGCCCACTTTGAGAAGAAGGTACTGGAGGTAGCCACACGCTTCGATG
probe02515	CCCGCGTTAACCATACACCGACAAATCCGACCAGATCGGACGATCATGGGAAATTTTCTTCTGTGCAGCATTCTAGCATGCTGGTAGCCACACGCTTCGATG
probe02516	CCCGCGTTAACCATACACCGACAAATCCGACCAGATCGGACGATCATGGGCTGTGTATTGAAGACTGTAAGTGATCTCTTCAGGTAGCCACACGCTTCGATG
probe02517	CCCGCGTTAACCATACACCGACAAATCCGACCAGATCGGACGATCATGGGTCATAAGCTTATTCTTCCAGGAGTTTAGTGCTGGTAGCCACACGCTTCGATG
probe02518	CCCGCGTTAACCATACACCGACAAATCCGACCAGATCGGACGATCATGGGCCCACAAATCAGGAACAAATTCTATTATCCTCGGTAGCCACACGCTTCGATG
probe02519	CCCGCGTTAACCATACACCGACAAATCCGACCAGATCGGACGATCATGGGCAAACAGGAGATTTATGTAAGACAGAATGGCAGGTAGCCACACGCTTCGATG
probe02520	CCCGCGTTAACCATACACCGACAAATCCGACCAGATCGGACGATCATGGGAGTCAGCCTACCTTGCAATATCAGGCAAGACTGGTAGCCACACGCTTCGATG
probe02521	CCCGCGTTAACCATACACCGACAAATCCGACCAGATCGGACGATCATGGGGTCACATGTTATGTGTCACATATAGCTCTTGTGGTAGCCACACGCTTCGATG
probe02522	CCCGCGTTAACCATACACCGACAAATCCGACCAGATCGGACGATCATGGGAGTCTACATTCTGAGGTTTTCCCATCCAGTGGGGTAGCCACACGCTTCGATG
probe02523	CCCGCGTTAACCATACACCGACAAATCCGACCAGATCGGACGATCATGGGGCTTTCTAACTGTGTCCTCTCTTCAAGATTTTGGTAGCCACACGCTTCGATG
probe02524	CCCGCGTTAACCATACACCGACAAATCCGACCAGATCGGACGATCATGGGGCTAAAATATTCAAGCTGGCCATGGACAACTCGGTAGCCACACGCTTCGATG
probe02525	CCCGCGTTAACCATACACCGACAAATCCGACCAGATCGGACGATCATGGGCTTTCCCAAGAAGACCCAAAACTTTATTACCAGGTAGCCACACGCTTCGATG
probe02526	CCCGCGTTAACCATACACCGACAAATCCGACCAGATCGGACGATCATGGGGATGGCTTTTGTGGCATGATAAAACCACTGAGGGTAGCCACACGCTTCGATG
probe02527	CCCGCGTTAACCATACACCGACAAATCCGACCAGATCGGACGATCATGGGCGTTTTCCCACCACCTTATGTTATGTTTACATGGTAGCCACACGCTTCGATG
probe02528	CCCGCGTTAACCATACACCGACAAATCCGACCAGATCGGACGATCATGGGCAACTCTTACATTTCTGAATAGTAGGGTAGCTGGTAGCCACACGCTTCGATG
probe02529	CCCGCGTTAACCATACACCGACAAATCCGACCAGATCGGACGATCATGGGGGCTAGCACAAAATACATGATTCAGACAAGAAGGTAGCCACACGCTTCGATG
probe02530	CCCGCGTTAACCATACACCGACAAATCCGACCAGATCGGACGATCATGGGCCACATGGACATAAAGCTCTTTCTTTATGTAGGGTAGCCACACGCTTCGATG
probe02531	CCCGCGTTAACCATACACCGACAAATCCGACCAGATCGGACGATCATGGGGAGCTTTCTTAAATCAATGCAGCTAATAGGTCGGTAGCCACACGCTTCGATG
probe02532	CCCGCGTTAACCATACACCGACAAATCCGACCAGATCGGACGATCATGGGCCAGAAGCCCTAGAGACATTAGAGGACTGAGCGGTAGCCACACGCTTCGATG
probe02533	CCCGCGTTAACCATACACCGACAAATCCGACCAGATCGGACGATCATGGGCTTCTGAGACAGGGCTCTCCATGATAGAATATGGTAGCCACACGCTTCGATG
probe02534	CCCGCGTTAACCATACACCGACAAATCCGACCAGATCGGACGATCATGGGTATTGCTCAAGCATCAGGTTCAAAGCAAGTACGGTAGCCACACGCTTCGATG
probe02535	CCCGCGTTAACCATACACCGACAAATCCGACCAGATCGGACGATCATGGGGCAGTTGAGTCATTTATACACAATATGTAGGCGGTAGCCACACGCTTCGATG
probe02536	CCCGCGTTAACCATACACCGACAAATCCGACCAGATCGGACGATCATGGGAAGTAATGATGCTTTCCTTTATCCCAAAGCCTGGTAGCCACACGCTTCGATG
probe02537	CCCGCGTTAACCATACACCGACAAATCCGACCAGATCGGACGATCATGGGTCTGAGCTCCTTTCTCTCTGGGCTTCCTTGGAGGTAGCCACACGCTTCGATG
probe02538	CCCGCGTTAACCATACACCGACAAATCCGACCAGATCGGACGATCATGGGAGGGCACAAAATTGGTGGGACATCACAGGAAGGGTAGCCACACGCTTCGATG
probe02539	CCCGCGTTAACCATACACCGACAAATCCGACCAGATCGGACGATCATGGGTTATCCATAAGTTAGGAGACAGAGGGAATGGTGGTAGCCACACGCTTCGATG
probe02540	CCCGCGTTAACCATACACCGACAAATCCGACCAGATCGGACGATCATGGGTGTGTCTTCCTCATGTATATCCTCCTCAAACCGGTAGCCACACGCTTCGATG
probe02541	CCCGCGTTAACCATACACCGACAAATCCGACCAGATCGGACGATCATGGGAGAATATCTACTTCAGAGCAACAGTACTCTCCGGTAGCCACACGCTTCGATG
probe02542	CCCGCGTTAACCATACACCGACAAATCCGACCAGATCGGACGATCATGGGCAAGATTGTGCTCTGGCTACTTGAACTCTCTCGGTAGCCACACGCTTCGATG
probe02543	CCCGCGTTAACCATACACCGACAAATCCGACCAGATCGGACGATCATGGGGGAGAAATGAAATAGGTTTTACTTGTCCCACAGGTAGCCACACGCTTCGATG
probe02544	CCCGCGTTAACCATACACCGACAAATCCGACCAGATCGGACGATCATGGGCACATCCCTGTCAAAGTAATCTCCAATGTAGGGGTAGCCACACGCTTCGATG
probe02545	CCCGCGTTAACCATACACCGACAAATCCGACCAGATCGGACGATCATGGGGGAAAGGGTAGACATTTTATGGTGTCATCACCGGTAGCCACACGCTTCGATG
probe02546	CCCGCGTTAACCATACACCGACAAATCCGACCAGATCGGACGATCATGGGCTTTGATTCAATAAAGATGCAGGTATTCTGGCGGTAGCCACACGCTTCGATG
probe02547	CCCGCGTTAACCATACACCGACAAATCCGACCAGATCGGACGATCATGGGGTCCAAGTAGACTAGGCTTTGTAAATTCATCAGGTAGCCACACGCTTCGATG
probe02548	CCCGCGTTAACCATACACCGACAAATCCGACCAGATCGGACGATCATGGGCCTCAACTTACACAAACATCTCATAGTGTAGAGGTAGCCACACGCTTCGATG
probe02549	CCCGCGTTAACCATACACCGACAAATCCGACCAGATCGGACGATCATGGGTGGCCTTTCAGTGTGGTTTATTTTCAATGTCAGGTAGCCACACGCTTCGATG
probe02550	CCCGCGTTAACCATACACCGACAAATCCGACCAGATCGGACGATCATGGGTCTGTGAGACCAGTCTAGGTGGGATTGCTTAAGGTAGCCACACGCTTCGATG
probe02551	CCCGCGTTAACCATACACCGACAAATCCGACCAGATCGGACGATCATGGGTGTCACACCTATTGCTTCAAATCTTTTCAGTCGGTAGCCACACGCTTCGATG
probe02552	CCCGCGTTAACCATACACCGACAAATCCGACCAGATCGGACGATCATGGGGACCTTTCACCATCTCAAATGTCTTTCATAACGGTAGCCACACGCTTCGATG
probe02553	CCCGCGTTAACCATACACCGACAAATCCGACCAGATCGGACGATCATGGGGCTCAATCTCTTTCATTATGGATTGAGATCCTGGTAGCCACACGCTTCGATG
probe02554	CCCGCGTTAACCATACACCGACAAATCCGACCAGATCGGACGATCATGGGCTCCTCTTCACTGTTTTCCTGAAATGTTTTACGGTAGCCACACGCTTCGATG
probe02555	CCCGCGTTAACCATACACCGACAAATCCGACCAGATCGGACGATCATGGGAAGCTGATAATAATGGTTGTGTACTGGTTGAGGGTAGCCACACGCTTCGATG
probe02556	CCCGCGTTAACCATACACCGACAAATCCGACCAGATCGGACGATCATGGGTTATTCACTGGCTCCTGATCCCTTCCTGTCTCGGTAGCCACACGCTTCGATG
probe02557	CCCGCGTTAACCATACACCGACAAATCCGACCAGATCGGACGATCATGGGGTGGGTTTGTGAAACATAGGATATTGTCTTTGGGTAGCCACACGCTTCGATG
probe02558	CCCGCGTTAACCATACACCGACAAATCCGACCAGATCGGACGATCATGGGTATCCCTTGAACAGGGTTTTGCCGATAAATCCGGTAGCCACACGCTTCGATG
probe02559	CCCGCGTTAACCATACACCGACAAATCCGACCAGATCGGACGATCATGGGGTATTTCTATTGCCCTATCTTTCCTCCTTCCTGGTAGCCACACGCTTCGATG
probe02560	CCCGCGTTAACCATACACCGACAAATCCGACCAGATCGGACGATCATGGGACCTGTGAACCACAATACCTAACTTGTGTTTCGGTAGCCACACGCTTCGATG
probe02561	CCCGCGTTAACCATACACCGACAAATCCGACCAGATCGGACGATCATGGGCTTGCTTCAAATGCACATGGACTTAGAAACAAGGTAGCCACACGCTTCGATG
probe02562	CCCGCGTTAACCATACACCGACAAATCCGACCAGATCGGACGATCATGGGGAGACCAGAAAATTAAACTTTCTGAAGCTCTGGGTAGCCACACGCTTCGATG
probe02563	CCCGCGTTAACCATACACCGACAAATCCGACCAGATCGGACGATCATGGGCTTTGAAGGAAGCAGCCAATATGAGATCTTCAGGTAGCCACACGCTTCGATG
probe02564	CCCGCGTTAACCATACACCGACAAATCCGACCAGATCGGACGATCATGGGATGTATGGTTTCCATGGTAACAGCATCTTTGCGGTAGCCACACGCTTCGATG
probe02565	CCCGCGTTAACCATACACCGACAAATCCGACCAGATCGGACGATCATGGGCTGAGTTATTTGCAAAGGGATATTCCACTAGTGGTAGCCACACGCTTCGATG
probe02566	CCCGCGTTAACCATACACCGACAAATCCGACCAGATCGGACGATCATGGGGACAAATCTACCCTAGTGGTAAATAGCCAGTTGGTAGCCACACGCTTCGATG
probe02567	CCCGCGTTAACCATACACCGACAAATCCGACCAGATCGGACGATCATGGGGCTGTATCCTGCACAAATGTGAAAATTAGCTTGGTAGCCACACGCTTCGATG
probe02568	CCCGCGTTAACCATACACCGACAAATCCGACCAGATCGGACGATCATGGGCATTTCTCCTGTCATGTGCATTCCCTGATATGGGTAGCCACACGCTTCGATG
probe02569	CCCGCGTTAACCATACACCGACAAATCCGACCAGATCGGACGATCATGGGGTAGAAACTGTGTTGTAGATGTTTCAGTTGGGGGTAGCCACACGCTTCGATG
probe02570	CCCGCGTTAACCATACACCGACAAATCCGACCAGATCGGACGATCATGGGGAACTTTTGTGCTATCTGGAAACTCCTACTATGGTAGCCACACGCTTCGATG
probe02571	CCCGCGTTAACCATACACCGACAAATCCGACCAGATCGGACGATCATGGGGGTAAGGGATGAAAGGAGGTAAAGGAAGAGGGGGTAGCCACACGCTTCGATG
probe02572	CCCGCGTTAACCATACACCGACAAATCCGACCAGATCGGACGATCATGGGGCTAAAGAGGTAGAACTACTTCACGAATTACAGGTAGCCACACGCTTCGATG
probe02573	CCCGCGTTAACCATACACCGACAAATCCGACCAGATCGGACGATCATGGGCAATGGTCAATCTCTACACAAAGGATAAAAGGGGTAGCCACACGCTTCGATG
probe02574	CCCGCGTTAACCATACACCGACAAATCCGACCAGATCGGACGATCATGGGCAAAGGAGCACATGAATTCCAACATTTATTGCGGTAGCCACACGCTTCGATG
probe02575	CCCGCGTTAACCATACACCGACAAATCCGACCAGATCGGACGATCATGGGCATCATAGATAGAACTAGGGATCATTTGCAGTGGTAGCCACACGCTTCGATG
probe02576	CCCGCGTTAACCATACACCGACAAATCCGACCAGATCGGACGATCATGGGGGACTAGCACAGAAAAGAACCATGTTCTAAAAGGTAGCCACACGCTTCGATG
probe02577	CCCGCGTTAACCATACACCGACAAATCCGACCAGATCGGACGATCATGGGTACAGCTGCTGCATCAGATGTTTGTCAGTAGGGGTAGCCACACGCTTCGATG
probe02578	CCCGCGTTAACCATACACCGACAAATCCGACCAGATCGGACGATCATGGGGATGACCATCAGTATGGAACCATGGGCTCAAAGGTAGCCACACGCTTCGATG
probe02579	CCCGCGTTAACCATACACCGACAAATCCGACCAGATCGGACGATCATGGGGAGAGTGAGTTTGAGATAGGTGGTCCTCATGTGGTAGCCACACGCTTCGATG
probe02580	CCCGCGTTAACCATACACCGACAAATCCGACCAGATCGGACGATCATGGGTAATAAGGCCCACCAGTTAGCACAGCCATGATGGTAGCCACACGCTTCGATG
probe02581	CCCGCGTTAACCATACACCGACAAATCCGACCAGATCGGACGATCATGGGCACTGGCAATATGTCTGGCACTCATAATAATAGGTAGCCACACGCTTCGATG
probe02582	CCCGCGTTAACCATACACCGACAAATCCGACCAGATCGGACGATCATGGGTTTATGATTAGGGAACAAGAAAAGTGGCAGCAGGTAGCCACACGCTTCGATG
probe02583	CCCGCGTTAACCATACACCGACAAATCCGACCAGATCGGACGATCATGGGGCTGCTTATTGGAACTTCATTCCATCCATTAAGGTAGCCACACGCTTCGATG
probe02584	CCCGCGTTAACCATACACCGACAAATCCGACCAGATCGGACGATCATGGGGAATTTATTGAAGTCTGACTTTGGCTTCAGCCGGTAGCCACACGCTTCGATG
probe02585	CCCGCGTTAACCATACACCGACAAATCCGACCAGATCGGACGATCATGGGTTTGTGTATGGAGGGCTGTGGCACAGGATCAGGGTAGCCACACGCTTCGATG
probe02586	CCCGCGTTAACCATACACCGACAAATCCGACCAGATCGGACGATCATGGGCCTGCCCAGAAAACTTTGTAGTGATTTGATAAGGTAGCCACACGCTTCGATG
probe02587	CCCGCGTTAACCATACACCGACAAATCCGACCAGATCGGACGATCATGGGGCCAAATTCACCTCAGTTAATGTCTGATCTATGGTAGCCACACGCTTCGATG
probe02588	CCCGCGTTAACCATACACCGACAAATCCGACCAGATCGGACGATCATGGGGAAGAATAGTATACTTCCTGCGCCAAAGGGAAGGTAGCCACACGCTTCGATG
probe02589	CCCGCGTTAACCATACACCGACAAATCCGACCAGATCGGACGATCATGGGAGGGCCTTAAAGCAGGTAGACATCAGTTATGTGGTAGCCACACGCTTCGATG
probe02590	CCCGCGTTAACCATACACCGACAAATCCGACCAGATCGGACGATCATGGGCAAGGATAATTCTCTGCTTCATGTAGAGAGAAGGTAGCCACACGCTTCGATG
probe02591	CCCGCGTTAACCATACACCGACAAATCCGACCAGATCGGACGATCATGGGTTAGGTTTCCAAACTGATTTGGTCTAGGAGAAGGTAGCCACACGCTTCGATG
probe02592	CCCGCGTTAACCATACACCGACAAATCCGACCAGATCGGACGATCATGGGGTCTCCATTTAAACTGGGAATAAGTATGGGATGGTAGCCACACGCTTCGATG
probe02593	CCCGCGTTAACCATACACCGACAAATCCGACCAGATCGGACGATCATGGGTAAGTAAGCAGAGACAATGAGAATCATGCCAGGGTAGCCACACGCTTCGATG
probe02594	CCCGCGTTAACCATACACCGACAAATCCGACCAGATCGGACGATCATGGGGTCTGGCTGAGTGCTTACTTTGAATTATTTTCGGTAGCCACACGCTTCGATG
probe02595	CCCGCGTTAACCATACACCGACAAATCCGACCAGATCGGACGATCATGGGGAGGATGGATGTGCTTAAGTCTCCTTTCCGGAGGTAGCCACACGCTTCGATG
probe02596	CCCGCGTTAACCATACACCGACAAATCCGACCAGATCGGACGATCATGGGAATAACCAGATCTCCACCCTAGCTCACCTAGGGGTAGCCACACGCTTCGATG
probe02597	CCCGCGTTAACCATACACCGACAAATCCGACCAGATCGGACGATCATGGGGTATTTGATATCTGATCTGCATTGACCAGAACGGTAGCCACACGCTTCGATG
probe02598	CCCGCGTTAACCATACACCGACAAATCCGACCAGATCGGACGATCATGGGGAGAGCCATTTAAAATAGAATGTGTCCTTCTCGGTAGCCACACGCTTCGATG
probe02599	CCCGCGTTAACCATACACCGACAAATCCGACCAGATCGGACGATCATGGGCCTAATTGACATTTCTTTCCTCTGTGGAACTTGGTAGCCACACGCTTCGATG
probe02600	CCCGCGTTAACCATACACCGACAAATCCGACCAGATCGGACGATCATGGGCCAACTTATGCCAGAGAACTTCTTCAACTGATGGTAGCCACACGCTTCGATG
probe02601	CCCGCGTTAACCATACACCGACAAATCCGACCAGATCGGACGATCATGGGCACAGATGGTACTTGCATTTGCTCTAATTTGTGGTAGCCACACGCTTCGATG
probe02602	CCCGCGTTAACCATACACCGACAAATCCGACCAGATCGGACGATCATGGGATTCCTTGAGCTAATGCCTATGGTCTTCTTTTGGTAGCCACACGCTTCGATG
probe02603	CCCGCGTTAACCATACACCGACAAATCCGACCAGATCGGACGATCATGGGCCTGCTGCTTATTTGTTTGAGAATTTGTCTCTGGTAGCCACACGCTTCGATG
probe02604	CCCGCGTTAACCATACACCGACAAATCCGACCAGATCGGACGATCATGGGCTAGGCTCTCCATCAATATTTTCTGTTAGTGTGGTAGCCACACGCTTCGATG
probe02605	CCCGCGTTAACCATACACCGACAAATCCGACCAGATCGGACGATCATGGGGAGGACAGCTACAGTGTACACACATATAATAAGGTAGCCACACGCTTCGATG
probe02606	CCCGCGTTAACCATACACCGACAAATCCGACCAGATCGGACGATCATGGGATATTTATAGTTCCAGACCAATGAAGGAGGCCGGTAGCCACACGCTTCGATG
probe02607	CCCGCGTTAACCATACACCGACAAATCCGACCAGATCGGACGATCATGGGTGGATCTTGTCAAATGCATCATCCTGAGTGAGGGTAGCCACACGCTTCGATG
probe02608	CCCGCGTTAACCATACACCGACAAATCCGACCAGATCGGACGATCATGGGACATGGTTCCTGTCTGTGGGTCATGGCCAGCAGGTAGCCACACGCTTCGATG
probe02609	CCCGCGTTAACCATACACCGACAAATCCGACCAGATCGGACGATCATGGGGCTGGGACCTTAAGGACAACCCTTAAGCCTGTGGTAGCCACACGCTTCGATG
probe02610	CCCGCGTTAACCATACACCGACAAATCCGACCAGATCGGACGATCATGGGTTTATGCTTACAAAGGCAGGCAGATTCCTGAGGGTAGCCACACGCTTCGATG
probe02611	CCCGCGTTAACCATACACCGACAAATCCGACCAGATCGGACGATCATGGGGGTAGATTCCTCTGAATTCCTTTGCAATGTTAGGTAGCCACACGCTTCGATG
probe02612	CCCGCGTTAACCATACACCGACAAATCCGACCAGATCGGACGATCATGGGGTACTTGAAGAACTGTTTCAAGCAGAAAGTAGGGTAGCCACACGCTTCGATG
probe02613	CCCGCGTTAACCATACACCGACAAATCCGACCAGATCGGACGATCATGGGCAGCCTATACTTCGATCATTTGTTACTTCTGTGGTAGCCACACGCTTCGATG
probe02614	CCCGCGTTAACCATACACCGACAAATCCGACCAGATCGGACGATCATGGGGACTTCAACATGTCAGTTAGTGCTTATTAGCAGGTAGCCACACGCTTCGATG
probe02615	CCCGCGTTAACCATACACCGACAAATCCGACCAGATCGGACGATCATGGGCTCAAGCAAGACAGATTATTTTGGGAGATAGGGGTAGCCACACGCTTCGATG
probe02616	CCCGCGTTAACCATACACCGACAAATCCGACCAGATCGGACGATCATGGGTCTTTTGAGCTGGCCTAAGTCCAATTAGGGAGGGTAGCCACACGCTTCGATG
probe02617	CCCGCGTTAACCATACACCGACAAATCCGACCAGATCGGACGATCATGGGAGTTCCTATTACATGCACTGTTTCTGAAGTGCGGTAGCCACACGCTTCGATG
probe02618	CCCGCGTTAACCATACACCGACAAATCCGACCAGATCGGACGATCATGGGCAATCACTAAGATACCCACACAACCTCTTTAAGGTAGCCACACGCTTCGATG
probe02619	CCCGCGTTAACCATACACCGACAAATCCGACCAGATCGGACGATCATGGGGATTTCCTTCTATAAGTCATTGGCCACAAATCGGTAGCCACACGCTTCGATG
probe02620	CCCGCGTTAACCATACACCGACAAATCCGACCAGATCGGACGATCATGGGTGCTCTCACTAGATCTAGAACATAGGTAAGAAGGTAGCCACACGCTTCGATG
probe02621	CCCGCGTTAACCATACACCGACAAATCCGACCAGATCGGACGATCATGGGGAAACAGAATTTGGCTGCTGATAACAATCAGTGGTAGCCACACGCTTCGATG
probe02622	CCCGCGTTAACCATACACCGACAAATCCGACCAGATCGGACGATCATGGGCTACCCGGGACTATATAGTGGCACCTTGCCTCGGTAGCCACACGCTTCGATG
probe02623	CCCGCGTTAACCATACACCGACAAATCCGACCAGATCGGACGATCATGGGATGTGTGCAAAGGACAGAATTATCAGACACTAGGTAGCCACACGCTTCGATG
probe02624	CCCGCGTTAACCATACACCGACAAATCCGACCAGATCGGACGATCATGGGGGTAAAGTTGGAAAGAAAACTAAAAGCACGGCGGTAGCCACACGCTTCGATG
probe02625	CCCGCGTTAACCATACACCGACAAATCCGACCAGATCGGACGATCATGGGATGACCACTTCTAGATATGGTAGAGAAGACTAGGTAGCCACACGCTTCGATG
probe02626	CCCGCGTTAACCATACACCGACAAATCCGACCAGATCGGACGATCATGGGGCACATGGTCTAAATGACAGATTTATATAGGCGGTAGCCACACGCTTCGATG
probe02627	CCCGCGTTAACCATACACCGACAAATCCGACCAGATCGGACGATCATGGGAAACTAGTCACAGTTTGGGAGGGAGAAGAAAGGGTAGCCACACGCTTCGATG
probe02628	CCCGCGTTAACCATACACCGACAAATCCGACCAGATCGGACGATCATGGGTCCTTGTGATCAGTGTCTTTCGGAAGTAGTCAGGTAGCCACACGCTTCGATG
probe02629	CCCGCGTTAACCATACACCGACAAATCCGACCAGATCGGACGATCATGGGGGAGCCATGACAGAAGAAATTTTACTTTGTACGGTAGCCACACGCTTCGATG
probe02630	CCCGCGTTAACCATACACCGACAAATCCGACCAGATCGGACGATCATGGGGATGGCTTAGGTCGATCCTTGAGACTCATGTGGGTAGCCACACGCTTCGATG
probe02631	CCCGCGTTAACCATACACCGACAAATCCGACCAGATCGGACGATCATGGGCTTCCTATGCACGGTTGTTTATAGTGTCTTTAGGTAGCCACACGCTTCGATG
probe02632	CCCGCGTTAACCATACACCGACAAATCCGACCAGATCGGACGATCATGGGGAATCCTAAATGCCTGCTAAGTGAAAGGTAATGGTAGCCACACGCTTCGATG
probe02633	CCCGCGTTAACCATACACCGACAAATCCGACCAGATCGGACGATCATGGGAGTACAGGTGGAAATCCCATAGAAACTCTCCAGGTAGCCACACGCTTCGATG
probe02634	CCCGCGTTAACCATACACCGACAAATCCGACCAGATCGGACGATCATGGGGTCACTTTAACTTGGAAACACTGACACTTTGGGGTAGCCACACGCTTCGATG
probe02635	CCCGCGTTAACCATACACCGACAAATCCGACCAGATCGGACGATCATGGGGCAGTGGAAATTTTGTCATTGCCTGTTTTGTTGGTAGCCACACGCTTCGATG
probe02636	CCCGCGTTAACCATACACCGACAAATCCGACCAGATCGGACGATCATGGGGCCTCTTTGTCTTAACAATGACTGAAAATTCCGGTAGCCACACGCTTCGATG
probe02637	CCCGCGTTAACCATACACCGACAAATCCGACCAGATCGGACGATCATGGGCCAATTCAAAGGAAAGAAATGATTCCAGGAACGGTAGCCACACGCTTCGATG
probe02638	CCCGCGTTAACCATACACCGACAAATCCGACCAGATCGGACGATCATGGGCTCAGGGAGAAACAGAATTGGAATTCTATTGAGGTAGCCACACGCTTCGATG
probe02639	CCCGCGTTAACCATACACCGACAAATCCGACCAGATCGGACGATCATGGGGAAAGTAATATAGGAATGTATGGGCTCTGGATGGTAGCCACACGCTTCGATG
probe02640	CCCGCGTTAACCATACACCGACAAATCCGACCAGATCGGACGATCATGGGGCTTAGAAAAGCACAGGTTTTCATCTAGTAAGGGTAGCCACACGCTTCGATG
probe02641	CCCGCGTTAACCATACACCGACAAATCCGACCAGATCGGACGATCATGGGGAACATGAGTGTGGAGTGATGGAGCTTAAGCAGGTAGCCACACGCTTCGATG
probe02642	CCCGCGTTAACCATACACCGACAAATCCGACCAGATCGGACGATCATGGGAGGAAGATTAACTGTTCTCAGAAAGCTGGGAGGGTAGCCACACGCTTCGATG
probe02643	CCCGCGTTAACCATACACCGACAAATCCGACCAGATCGGACGATCATGGGTCTAGGACCAGCTTCTACCAGAAGACATGCAAGGTAGCCACACGCTTCGATG
probe02644	CCCGCGTTAACCATACACCGACAAATCCGACCAGATCGGACGATCATGGGACAGATGTACTATAGCTCTGAGTAGGCATTAAGGTAGCCACACGCTTCGATG
probe02645	CCCGCGTTAACCATACACCGACAAATCCGACCAGATCGGACGATCATGGGCTTTTCATGGAAGGAAAGAATGTGAGAAAAGGGGTAGCCACACGCTTCGATG
probe02646	CCCGCGTTAACCATACACCGACAAATCCGACCAGATCGGACGATCATGGGGTCTTCTTGACATTGAGTCTTTCAAAGATGCTGGTAGCCACACGCTTCGATG
probe02647	CCCGCGTTAACCATACACCGACAAATCCGACCAGATCGGACGATCATGGGCTGTCTTTTGTGTTTCCTCCTGTGAGAAAATTGGTAGCCACACGCTTCGATG
probe02648	CCCGCGTTAACCATACACCGACAAATCCGACCAGATCGGACGATCATGGGTCCCTACATGAAATCCTCCCTGCCTGGCCTCTGGTAGCCACACGCTTCGATG
probe02649	CCCGCGTTAACCATACACCGACAAATCCGACCAGATCGGACGATCATGGGCCCTAGTTTGGGAAGGATGGGCTCAGAAGACAGGTAGCCACACGCTTCGATG
probe02650	CCCGCGTTAACCATACACCGACAAATCCGACCAGATCGGACGATCATGGGATTCTTTAACATCTGGTAACTGATGTTGGCAGGGTAGCCACACGCTTCGATG
probe02651	CCCGCGTTAACCATACACCGACAAATCCGACCAGATCGGACGATCATGGGGAGCGCTAAAATTTAGCTTAGAGTAAGAGAGAGGTAGCCACACGCTTCGATG
probe02652	CCCGCGTTAACCATACACCGACAAATCCGACCAGATCGGACGATCATGGGGTTTATAGGAAGGATGTGAGGAACAGGGTGGCGGTAGCCACACGCTTCGATG
probe02653	CCCGCGTTAACCATACACCGACAAATCCGACCAGATCGGACGATCATGGGAGATCTAGCTGGATAAAAGCAGGCTCGGAGATGGTAGCCACACGCTTCGATG
probe02654	CCCGCGTTAACCATACACCGACAAATCCGACCAGATCGGACGATCATGGGCATTTTGCTGTATCAGACTCAGGTGAGAGGATGGTAGCCACACGCTTCGATG
probe02655	CCCGCGTTAACCATACACCGACAAATCCGACCAGATCGGACGATCATGGGAATCACTGACAAGTCAAGACAGGAGATGAGGCGGTAGCCACACGCTTCGATG
probe02656	CCCGCGTTAACCATACACCGACAAATCCGACCAGATCGGACGATCATGGGGGCAATTTCCCAATAAAACATGGCTATTTTGCGGTAGCCACACGCTTCGATG
probe02657	CCCGCGTTAACCATACACCGACAAATCCGACCAGATCGGACGATCATGGGTTGCTATAGACCTAAGATGCTATCAGATGACAGGTAGCCACACGCTTCGATG
probe02658	CCCGCGTTAACCATACACCGACAAATCCGACCAGATCGGACGATCATGGGAGCACACTTTCAGTACTATGACTGTGCAGATAGGTAGCCACACGCTTCGATG
probe02659	CCCGCGTTAACCATACACCGACAAATCCGACCAGATCGGACGATCATGGGTGCCTCATGTCCTCTCCACATGGTCTTTCTACGGTAGCCACACGCTTCGATG
probe02660	CCCGCGTTAACCATACACCGACAAATCCGACCAGATCGGACGATCATGGGATGCTGGCCTTCAGACTGTAACCAGATCTCTAGGTAGCCACACGCTTCGATG
probe02661	CCCGCGTTAACCATACACCGACAAATCCGACCAGATCGGACGATCATGGGGCCTTTAGTGGTGATTGAACATTCTGAAATTGGGTAGCCACACGCTTCGATG
probe02662	CCCGCGTTAACCATACACCGACAAATCCGACCAGATCGGACGATCATGGGCATCTAGAAGTTCCTACTTTTACACAGTTGCTGGTAGCCACACGCTTCGATG
probe02663	CCCGCGTTAACCATACACCGACAAATCCGACCAGATCGGACGATCATGGGGCTTCCTTGACTTCTAAGAGAAAACACATCTTGGTAGCCACACGCTTCGATG
probe02664	CCCGCGTTAACCATACACCGACAAATCCGACCAGATCGGACGATCATGGGAATACACTGGAGGGAACATCAGAGAGACTGATGGTAGCCACACGCTTCGATG
probe02665	CCCGCGTTAACCATACACCGACAAATCCGACCAGATCGGACGATCATGGGAGATGCTAGTTCTGACAAAAGATGGGCAAGGTGGTAGCCACACGCTTCGATG
probe02666	CCCGCGTTAACCATACACCGACAAATCCGACCAGATCGGACGATCATGGGTGCCACATATTCTTTACCAAACACCTATGGTTGGTAGCCACACGCTTCGATG
probe02667	CCCGCGTTAACCATACACCGACAAATCCGACCAGATCGGACGATCATGGGGGCCATTAAGAAATAAATACTTTAGGTCAGGCGGTAGCCACACGCTTCGATG
probe02668	CCCGCGTTAACCATACACCGACAAATCCGACCAGATCGGACGATCATGGGCATATCCAACTATAAGCCACCATGATTCAGATGGTAGCCACACGCTTCGATG
probe02669	CCCGCGTTAACCATACACCGACAAATCCGACCAGATCGGACGATCATGGGAGATACTCAGGAAGAAGTCACGTGATAGATATGGTAGCCACACGCTTCGATG
probe02670	CCCGCGTTAACCATACACCGACAAATCCGACCAGATCGGACGATCATGGGCTCACACAAATACTTCTTATAATGCCAGGTCAGGTAGCCACACGCTTCGATG
probe02671	CCCGCGTTAACCATACACCGACAAATCCGACCAGATCGGACGATCATGGGTCGGGACATTCTTGAAAGCATCAGCCAGAGGCGGTAGCCACACGCTTCGATG
probe02672	CCCGCGTTAACCATACACCGACAAATCCGACCAGATCGGACGATCATGGGTTAGGGCAGAGGTTGCAGATGCTGTGTCTTGAGGTAGCCACACGCTTCGATG
probe02673	CCCGCGTTAACCATACACCGACAAATCCGACCAGATCGGACGATCATGGGTAAGGCCCGTCTCTGGTTTAGCAACTATCTGAGGTAGCCACACGCTTCGATG
probe02674	CCCGCGTTAACCATACACCGACAAATCCGACCAGATCGGACGATCATGGGGAGCAACATCCAGAATTTTCAAAGTCCCTATGGGTAGCCACACGCTTCGATG
probe02675	CCCGCGTTAACCATACACCGACAAATCCGACCAGATCGGACGATCATGGGCTTATGCTGTTCTATGAATAAGGAGCAGAACTGGTAGCCACACGCTTCGATG
probe02676	CCCGCGTTAACCATACACCGACAAATCCGACCAGATCGGACGATCATGGGATTCTGATTCTAATTCAGTACTGGAGCCATGCGGTAGCCACACGCTTCGATG
probe02677	CCCGCGTTAACCATACACCGACAAATCCGACCAGATCGGACGATCATGGGAGTGATAATCTCCTTGGCAACCATTCCTCTCTGGTAGCCACACGCTTCGATG
probe02678	CCCGCGTTAACCATACACCGACAAATCCGACCAGATCGGACGATCATGGGGGGCAGACTATACTAAGAAGATTATTCTGTCCGGTAGCCACACGCTTCGATG
probe02679	CCCGCGTTAACCATACACCGACAAATCCGACCAGATCGGACGATCATGGGGCAGAGAAAGCAGATGTATTCAATGTGACAAAGGTAGCCACACGCTTCGATG
probe02680	CCCGCGTTAACCATACACCGACAAATCCGACCAGATCGGACGATCATGGGGGTGGTCTGTCAGTTTGTTAGAACTATTTGAAGGTAGCCACACGCTTCGATG
probe02681	CCCGCGTTAACCATACACCGACAAATCCGACCAGATCGGACGATCATGGGCGGTCCATTAGAATTGTAGAGCCTTACAGACAGGTAGCCACACGCTTCGATG
probe02682	CCCGCGTTAACCATACACCGACAAATCCGACCAGATCGGACGATCATGGGAGGTCATGGCTGGGCTCTCTTGTTGGATTCATGGTAGCCACACGCTTCGATG
probe02683	CCCGCGTTAACCATACACCGACAAATCCGACCAGATCGGACGATCATGGGCAACCAATGAATAGAACAGGAAGAGTGTGACTGGTAGCCACACGCTTCGATG
probe02684	CCCGCGTTAACCATACACCGACAAATCCGACCAGATCGGACGATCATGGGGAATAGAAAGATGGGACCTTCCACCACACACAGGTAGCCACACGCTTCGATG
probe02685	CCCGCGTTAACCATACACCGACAAATCCGACCAGATCGGACGATCATGGGAACTCTCTGTTTCTGCCACCATCCACATATCTGGTAGCCACACGCTTCGATG
probe02686	CCCGCGTTAACCATACACCGACAAATCCGACCAGATCGGACGATCATGGGCCAACTATGAGAGCTCTGAAATAACTAAACCTGGTAGCCACACGCTTCGATG
probe02687	CCCGCGTTAACCATACACCGACAAATCCGACCAGATCGGACGATCATGGGACAAGAGACAGAAGAACTCACATGATATGTACGGTAGCCACACGCTTCGATG
probe02688	CCCGCGTTAACCATACACCGACAAATCCGACCAGATCGGACGATCATGGGTCTCACTCTGCCTGATAATTCTTACTCTAGCTGGTAGCCACACGCTTCGATG
probe02689	CCCGCGTTAACCATACACCGACAAATCCGACCAGATCGGACGATCATGGGGTTGGACCACCGCCTGTAAGTCATTTTAATAAGGTAGCCACACGCTTCGATG
probe02690	CCCGCGTTAACCATACACCGACAAATCCGACCAGATCGGACGATCATGGGACGTTCAGGTTGTTCTACCCAGTGAGTTTCAGGGTAGCCACACGCTTCGATG
probe02691	CCCGCGTTAACCATACACCGACAAATCCGACCAGATCGGACGATCATGGGGATGCTTCATTGGCTTATACATTAATGCCTTGGGTAGCCACACGCTTCGATG
probe02692	CCCGCGTTAACCATACACCGACAAATCCGACCAGATCGGACGATCATGGGGGTTAGTATTCTAGGAATGGAAATAAGTGGCTGGTAGCCACACGCTTCGATG
probe02693	CCCGCGTTAACCATACACCGACAAATCCGACCAGATCGGACGATCATGGGTTACTCTGGCTGTGTTTCCATGATAGTTCATTGGTAGCCACACGCTTCGATG
probe02694	CCCGCGTTAACCATACACCGACAAATCCGACCAGATCGGACGATCATGGGACCATTAGCTGTAAAGTGGATAGACAGGGTTAGGTAGCCACACGCTTCGATG
probe02695	CCCGCGTTAACCATACACCGACAAATCCGACCAGATCGGACGATCATGGGGGCTAAAATCTCTTATACAGGTGTGGTTTCTTGGTAGCCACACGCTTCGATG
probe02696	CCCGCGTTAACCATACACCGACAAATCCGACCAGATCGGACGATCATGGGTCCTACAGGTGTTGTCAGCCAAGTTAACTCTGGGTAGCCACACGCTTCGATG
probe02697	CCCGCGTTAACCATACACCGACAAATCCGACCAGATCGGACGATCATGGGACTGCTGGTCTCAACACTCATTTAGACAGGCTGGTAGCCACACGCTTCGATG
probe02698	CCCGCGTTAACCATACACCGACAAATCCGACCAGATCGGACGATCATGGGGAAGCCACCCTGAACAAGTATGTGCACACCACGGTAGCCACACGCTTCGATG
probe02699	CCCGCGTTAACCATACACCGACAAATCCGACCAGATCGGACGATCATGGGGAGGCCTTCTGTATTGGAAATGGATAATAACAGGTAGCCACACGCTTCGATG
probe02700	CCCGCGTTAACCATACACCGACAAATCCGACCAGATCGGACGATCATGGGGGGACTGAGGAAGGATATTTAACTTTGTCTAAGGTAGCCACACGCTTCGATG
probe02701	CCCGCGTTAACCATACACCGACAAATCCGACCAGATCGGACGATCATGGGTAGCATGGATACCTTTTCAGTCAACCTGAGTTGGTAGCCACACGCTTCGATG
probe02702	CCCGCGTTAACCATACACCGACAAATCCGACCAGATCGGACGATCATGGGTCCACATGATGTGTTGGGAATGGCAAGAGAAAGGTAGCCACACGCTTCGATG
probe02703	CCCGCGTTAACCATACACCGACAAATCCGACCAGATCGGACGATCATGGGGGTGGGCAAAGTTCACAGTTAACAGAAAGAAGGGTAGCCACACGCTTCGATG
probe02704	CCCGCGTTAACCATACACCGACAAATCCGACCAGATCGGACGATCATGGGATGGCCCACTCTGGAGGTGATAATGACAGCATGGTAGCCACACGCTTCGATG
probe02705	CCCGCGTTAACCATACACCGACAAATCCGACCAGATCGGACGATCATGGGAGGAGCAGTGGCACCCTTGACTTCAAAGCCACGGTAGCCACACGCTTCGATG
probe02706	CCCGCGTTAACCATACACCGACAAATCCGACCAGATCGGACGATCATGGGAATCTCTCAGGATCTACCAAAGATATATGCAGGGTAGCCACACGCTTCGATG
probe02707	CCCGCGTTAACCATACACCGACAAATCCGACCAGATCGGACGATCATGGGGGCTTGAACTTGAACAGCTATTCATATTTCCAGGTAGCCACACGCTTCGATG
probe02708	CCCGCGTTAACCATACACCGACAAATCCGACCAGATCGGACGATCATGGGGGAAAGTCTGTAGCCTGTGTACTCGAACTTCCGGTAGCCACACGCTTCGATG
probe02709	CCCGCGTTAACCATACACCGACAAATCCGACCAGATCGGACGATCATGGGGAGTTAGCCTGATATCGTGATTAAGCTGTGTCGGTAGCCACACGCTTCGATG
probe02710	CCCGCGTTAACCATACACCGACAAATCCGACCAGATCGGACGATCATGGGCCCACACACTCTCAACTCACTACCTTGGAATTGGTAGCCACACGCTTCGATG
probe02711	CCCGCGTTAACCATACACCGACAAATCCGACCAGATCGGACGATCATGGGTTCCATGTATCTGGTCTTATGTGGAGGTCTTTGGTAGCCACACGCTTCGATG
probe02712	CCCGCGTTAACCATACACCGACAAATCCGACCAGATCGGACGATCATGGGTTCCATAGTGGTTGTAGCAATACCTCTCCTGGGGTAGCCACACGCTTCGATG
probe02713	CCCGCGTTAACCATACACCGACAAATCCGACCAGATCGGACGATCATGGGCCGTTTTCAGGAATGTTATTGAGTATTGTTGCGGTAGCCACACGCTTCGATG
probe02714	CCCGCGTTAACCATACACCGACAAATCCGACCAGATCGGACGATCATGGGAAAACTCTCATGTCCTGGACTTTTATTGGTTGGGTAGCCACACGCTTCGATG
probe02715	CCCGCGTTAACCATACACCGACAAATCCGACCAGATCGGACGATCATGGGAGGTTTTGTTGTTATTGTTTCTGTGCCCTCTGGGTAGCCACACGCTTCGATG
probe02716	CCCGCGTTAACCATACACCGACAAATCCGACCAGATCGGACGATCATGGGTGTGTATGTGAACTTTGTGGGTTTTGTTGTTGGGTAGCCACACGCTTCGATG
probe02717	CCCGCGTTAACCATACACCGACAAATCCGACCAGATCGGACGATCATGGGACTGGAGTAGATGTAGCATTCAATCTTCTTGTGGTAGCCACACGCTTCGATG
probe02718	CCCGCGTTAACCATACACCGACAAATCCGACCAGATCGGACGATCATGGGTCTTGCTTTTGCAGCTTAGATGTTCAGAATTGGGTAGCCACACGCTTCGATG
probe02719	CCCGCGTTAACCATACACCGACAAATCCGACCAGATCGGACGATCATGGGTCTGGTCTTTCAGTCTCTGATTGAAGCTTGTCGGTAGCCACACGCTTCGATG
probe02720	CCCGCGTTAACCATACACCGACAAATCCGACCAGATCGGACGATCATGGGGGACACCATTCACTCTGGAGTACAGATGGAACGGTAGCCACACGCTTCGATG
probe02721	CCCGCGTTAACCATACACCGACAAATCCGACCAGATCGGACGATCATGGGTTCTCATCTGTGAGCTTAGGAGTGATAGCACTGGTAGCCACACGCTTCGATG
probe02722	CCCGCGTTAACCATACACCGACAAATCCGACCAGATCGGACGATCATGGGGTCTATTCTGTAGCAGAAAACCAATGCCATAAGGTAGCCACACGCTTCGATG
probe02723	CCCGCGTTAACCATACACCGACAAATCCGACCAGATCGGACGATCATGGGCTTGTATAAATGACTGGTAGCATTCTCTCTCTGGTAGCCACACGCTTCGATG
probe02724	CCCGCGTTAACCATACACCGACAAATCCGACCAGATCGGACGATCATGGGAGAGGTTTCCTCACTGGCTACAATGGCGAAACGGTAGCCACACGCTTCGATG
probe02725	CCCGCGTTAACCATACACCGACAAATCCGACCAGATCGGACGATCATGGGCTTCTGAAGGCTGGATTGTGCAATTAGACACAGGTAGCCACACGCTTCGATG
probe02726	CCCGCGTTAACCATACACCGACAAATCCGACCAGATCGGACGATCATGGGTGACTGTGAGGATTGTTCAGAGGTCAGCAGGAGGTAGCCACACGCTTCGATG
probe02727	CCCGCGTTAACCATACACCGACAAATCCGACCAGATCGGACGATCATGGGCGGAAGCAGCTGGTAACTGTGAATCTCCTAATGGTAGCCACACGCTTCGATG
probe02728	CCCGCGTTAACCATACACCGACAAATCCGACCAGATCGGACGATCATGGGGTGCCATTTACAAGAAAGCTGAGTGAAGATTTGGTAGCCACACGCTTCGATG
probe02729	CCCGCGTTAACCATACACCGACAAATCCGACCAGATCGGACGATCATGGGGAAGACAGGCCACTAACATGGAGAATTCTAATGGTAGCCACACGCTTCGATG
probe02730	CCCGCGTTAACCATACACCGACAAATCCGACCAGATCGGACGATCATGGGAGAAAATCTTCTGGACATGGAGACAATCATGTGGTAGCCACACGCTTCGATG
probe02731	CCCGCGTTAACCATACACCGACAAATCCGACCAGATCGGACGATCATGGGATTGTGCTGCTTGAGCCATACAATCCAGGAAGGGTAGCCACACGCTTCGATG
probe02732	CCCGCGTTAACCATACACCGACAAATCCGACCAGATCGGACGATCATGGGGGGAATTCATTCTGGTTTACACTTCTTTTCCAGGTAGCCACACGCTTCGATG
probe02733	CCCGCGTTAACCATACACCGACAAATCCGACCAGATCGGACGATCATGGGTCATAATCTGCATGGCTAATTGTGAAGCTTGAGGTAGCCACACGCTTCGATG
probe02734	CCCGCGTTAACCATACACCGACAAATCCGACCAGATCGGACGATCATGGGGAGATACAAATGGAATCATTCCCAGGTACAGTGGTAGCCACACGCTTCGATG
probe02735	CCCGCGTTAACCATACACCGACAAATCCGACCAGATCGGACGATCATGGGTTCAGCCTTGACCAGGGACAACTTTAAAATACGGTAGCCACACGCTTCGATG
probe02736	CCCGCGTTAACCATACACCGACAAATCCGACCAGATCGGACGATCATGGGGAAAGCCCATCCTTTACTATTTTGTGTTAGCAGGTAGCCACACGCTTCGATG
probe02737	CCCGCGTTAACCATACACCGACAAATCCGACCAGATCGGACGATCATGGGAAGCCTGGGAGATCCAAAACTGCACAAAATTTGGTAGCCACACGCTTCGATG
probe02738	CCCGCGTTAACCATACACCGACAAATCCGACCAGATCGGACGATCATGGGCCCTGGACCTATGTCAGGAGCTCAAACTGAGCGGTAGCCACACGCTTCGATG
probe02739	CCCGCGTTAACCATACACCGACAAATCCGACCAGATCGGACGATCATGGGTATTGAGGATGAGATTATAATGGCCCAACCAGGGTAGCCACACGCTTCGATG
probe02740	CCCGCGTTAACCATACACCGACAAATCCGACCAGATCGGACGATCATGGGTGCTCTTTCTATCTCAAGAATTCCATGACTGAGGTAGCCACACGCTTCGATG
probe02741	CCCGCGTTAACCATACACCGACAAATCCGACCAGATCGGACGATCATGGGATATTTCACTGAAACACCAAACTCTTGGCCTAGGTAGCCACACGCTTCGATG
probe02742	CCCGCGTTAACCATACACCGACAAATCCGACCAGATCGGACGATCATGGGTCATGGGAGAGTGTAGGTCCCAGAAGCACTGAGGTAGCCACACGCTTCGATG
probe02743	CCCGCGTTAACCATACACCGACAAATCCGACCAGATCGGACGATCATGGGCTGAGAATTAGCATCAGCATCTTTGGTGTTAAGGTAGCCACACGCTTCGATG
probe02744	CCCGCGTTAACCATACACCGACAAATCCGACCAGATCGGACGATCATGGGCAATCTGAACACTTAGTTCTCACAATATCAGCGGTAGCCACACGCTTCGATG
probe02745	CCCGCGTTAACCATACACCGACAAATCCGACCAGATCGGACGATCATGGGTCACATGGAACCCTAAAGTAGGTATATCTGATGGTAGCCACACGCTTCGATG
probe02746	CCCGCGTTAACCATACACCGACAAATCCGACCAGATCGGACGATCATGGGTTGCTTCTCTGTGATCCCTGAGCTCAGCAGAGGGTAGCCACACGCTTCGATG
probe02747	CCCGCGTTAACCATACACCGACAAATCCGACCAGATCGGACGATCATGGGCTCATCAGTTCTTTCTTGGTTCTATGAGTCTTGGTAGCCACACGCTTCGATG
probe02748	CCCGCGTTAACCATACACCGACAAATCCGACCAGATCGGACGATCATGGGCCAATCCTTGTGTCTTTAAAGCTCATCAGTATGGTAGCCACACGCTTCGATG
probe02749	CCCGCGTTAACCATACACCGACAAATCCGACCAGATCGGACGATCATGGGGCCTGACTTTTGGGATTTGATAACTTAATGGAGGTAGCCACACGCTTCGATG
probe02750	CCCGCGTTAACCATACACCGACAAATCCGACCAGATCGGACGATCATGGGCCTGTGAGCTGATATCTAGTGAGTTATCAATTGGTAGCCACACGCTTCGATG
probe02751	CCCGCGTTAACCATACACCGACAAATCCGACCAGATCGGACGATCATGGGGCATTTCTCCAGACCAACCAGCTTCTTGGGCTGGTAGCCACACGCTTCGATG
probe02752	CCCGCGTTAACCATACACCGACAAATCCGACCAGATCGGACGATCATGGGCATATTTCCTCAAGGAGAAACAGTATTTGCTGGGTAGCCACACGCTTCGATG
probe02753	CCCGCGTTAACCATACACCGACAAATCCGACCAGATCGGACGATCATGGGTATGTGGCAGAGGGCTCATTTGGTGAGACTGAGGTAGCCACACGCTTCGATG
probe02754	CCCGCGTTAACCATACACCGACAAATCCGACCAGATCGGACGATCATGGGTGGACTTGGGTGATAGATTCAAGGCAGAGCCCGGTAGCCACACGCTTCGATG
probe02755	CCCGCGTTAACCATACACCGACAAATCCGACCAGATCGGACGATCATGGGTGGCTATAAACACATTGGCTGTTAGGAAAAGCGGTAGCCACACGCTTCGATG
probe02756	CCCGCGTTAACCATACACCGACAAATCCGACCAGATCGGACGATCATGGGGACAAGATGGTACCACCTTAGTCATTTTGTTTGGTAGCCACACGCTTCGATG
probe02757	CCCGCGTTAACCATACACCGACAAATCCGACCAGATCGGACGATCATGGGTGATTATGGATAGGGAGCTGATATTAAGAGGAGGTAGCCACACGCTTCGATG
probe02758	CCCGCGTTAACCATACACCGACAAATCCGACCAGATCGGACGATCATGGGTTGTCAGTCGCTGGGTATTCATTCCAAGCCAGGGTAGCCACACGCTTCGATG
probe02759	CCCGCGTTAACCATACACCGACAAATCCGACCAGATCGGACGATCATGGGGGAGCCTAGTGAACACACTCACTTAGCATATGGGTAGCCACACGCTTCGATG
probe02760	CCCGCGTTAACCATACACCGACAAATCCGACCAGATCGGACGATCATGGGTGTCAAGGGCGTACTGAAGTCATACTGTGATGGGTAGCCACACGCTTCGATG
probe02761	CCCGCGTTAACCATACACCGACAAATCCGACCAGATCGGACGATCATGGGTAACTTGCACTCAGATTTGCATCTGTGGCTTTGGTAGCCACACGCTTCGATG
probe02762	CCCGCGTTAACCATACACCGACAAATCCGACCAGATCGGACGATCATGGGCTTGCTAGATTGGACAAAGAAGGAGTGAGATTGGTAGCCACACGCTTCGATG
probe02763	CCCGCGTTAACCATACACCGACAAATCCGACCAGATCGGACGATCATGGGTAGCCGAGGTTTTGATCTTACCATTCTGATTGGGTAGCCACACGCTTCGATG
probe02764	CCCGCGTTAACCATACACCGACAAATCCGACCAGATCGGACGATCATGGGCAAGGCAGAGGGAGGAACCTAGGTAGAGGAGAGGTAGCCACACGCTTCGATG
probe02765	CCCGCGTTAACCATACACCGACAAATCCGACCAGATCGGACGATCATGGGTGGTGAGAGGGAACTCATATAGTCTACCTCCAGGTAGCCACACGCTTCGATG
probe02766	CCCGCGTTAACCATACACCGACAAATCCGACCAGATCGGACGATCATGGGCTCTTCAAATCAGGACTTTTGCTTTTCATCCAGGTAGCCACACGCTTCGATG
probe02767	CCCGCGTTAACCATACACCGACAAATCCGACCAGATCGGACGATCATGGGCAGGTTGACTTCAGATTTCCATTGCTTGTAATGGTAGCCACACGCTTCGATG
probe02768	CCCGCGTTAACCATACACCGACAAATCCGACCAGATCGGACGATCATGGGCTTGAGAGAGACATCAACATTAACAGGGAGCTGGTAGCCACACGCTTCGATG
probe02769	CCCGCGTTAACCATACACCGACAAATCCGACCAGATCGGACGATCATGGGAGGCCCTTTCTCTAGTGGCTCCAGACCTGTGGGGTAGCCACACGCTTCGATG
probe02770	CCCGCGTTAACCATACACCGACAAATCCGACCAGATCGGACGATCATGGGAGGCCTCTTCCTCCAGAAAAGACTGTAGAAGAGGTAGCCACACGCTTCGATG
probe02771	CCCGCGTTAACCATACACCGACAAATCCGACCAGATCGGACGATCATGGGGCTAACTAAATCTCCAACGTACATGGAAGTTTGGTAGCCACACGCTTCGATG
probe02772	CCCGCGTTAACCATACACCGACAAATCCGACCAGATCGGACGATCATGGGGATTGGTTTTGGACTTAATTTTGTCCCTCCTTGGTAGCCACACGCTTCGATG
probe02773	CCCGCGTTAACCATACACCGACAAATCCGACCAGATCGGACGATCATGGGCAGCCTTCTTTGTTAGATGTGTGTATAGAAGTGGTAGCCACACGCTTCGATG
probe02774	CCCGCGTTAACCATACACCGACAAATCCGACCAGATCGGACGATCATGGGGGGTTTAGTTTAGGGTAAAGAAACAGTCCTAAGGTAGCCACACGCTTCGATG
probe02775	CCCGCGTTAACCATACACCGACAAATCCGACCAGATCGGACGATCATGGGGGACACTGCTGGCTATAGTCTTAATCTTTTAAGGTAGCCACACGCTTCGATG
probe02776	CCCGCGTTAACCATACACCGACAAATCCGACCAGATCGGACGATCATGGGACAATTATGTATGTCTTGCTACCAAGAGCAGCGGTAGCCACACGCTTCGATG
probe02777	CCCGCGTTAACCATACACCGACAAATCCGACCAGATCGGACGATCATGGGTCTGTAGATAGCCTTTCCCTCAGTCTCTACTCGGTAGCCACACGCTTCGATG
probe02778	CCCGCGTTAACCATACACCGACAAATCCGACCAGATCGGACGATCATGGGACAACTTGATGCAGAAAGAGAGGTTTGCTATGGGTAGCCACACGCTTCGATG
probe02779	CCCGCGTTAACCATACACCGACAAATCCGACCAGATCGGACGATCATGGGTGGAATTTCCTGCCTTCAGTATTCAGTATCATGGTAGCCACACGCTTCGATG
probe02780	CCCGCGTTAACCATACACCGACAAATCCGACCAGATCGGACGATCATGGGCAACAGGAGATTCCTAGAGAAGATTCTCATTTGGTAGCCACACGCTTCGATG
probe02781	CCCGCGTTAACCATACACCGACAAATCCGACCAGATCGGACGATCATGGGTATCATGGTGGAAAGGATGGTGACACTAAAGCGGTAGCCACACGCTTCGATG
probe02782	CCCGCGTTAACCATACACCGACAAATCCGACCAGATCGGACGATCATGGGTAGTGCCACAATTTATTGGCCTATGAGAGTCAGGTAGCCACACGCTTCGATG
probe02783	CCCGCGTTAACCATACACCGACAAATCCGACCAGATCGGACGATCATGGGTGAGAAATTGGCCCAAGTCCATGTAAGCAGGAGGTAGCCACACGCTTCGATG
probe02784	CCCGCGTTAACCATACACCGACAAATCCGACCAGATCGGACGATCATGGGGATCATCAAAGAATGGTAATACCAATACCACGGGTAGCCACACGCTTCGATG
probe02785	CCCGCGTTAACCATACACCGACAAATCCGACCAGATCGGACGATCATGGGACTTCAGATGGATCTAGCCCATTTCTATTTTGGGTAGCCACACGCTTCGATG
probe02786	CCCGCGTTAACCATACACCGACAAATCCGACCAGATCGGACGATCATGGGAGATAGGTCTCAGAATAACTCCCTAGGAATGCGGTAGCCACACGCTTCGATG
probe02787	CCCGCGTTAACCATACACCGACAAATCCGACCAGATCGGACGATCATGGGCCTGTGTGAGGGTATGCCACATTATATTAATTGGTAGCCACACGCTTCGATG
probe02788	CCCGCGTTAACCATACACCGACAAATCCGACCAGATCGGACGATCATGGGTGACCATCTGAGTGGAGGGACAAAGTTAAAGTGGTAGCCACACGCTTCGATG
probe02789	CCCGCGTTAACCATACACCGACAAATCCGACCAGATCGGACGATCATGGGGGATGACAATTAGCACAAACTACCATACACTAGGTAGCCACACGCTTCGATG
probe02790	CCCGCGTTAACCATACACCGACAAATCCGACCAGATCGGACGATCATGGGAATTGATAGGAATTGGGAGGTTGTCGTTGTAAGGTAGCCACACGCTTCGATG
probe02791	CCCGCGTTAACCATACACCGACAAATCCGACCAGATCGGACGATCATGGGGACCTTGTGTCATCTAATGCTAAAATCTCCATGGTAGCCACACGCTTCGATG
probe02792	CCCGCGTTAACCATACACCGACAAATCCGACCAGATCGGACGATCATGGGAAGAATAGTCTGCTCTCACCAAAGAGTCACCCGGTAGCCACACGCTTCGATG
probe02793	CCCGCGTTAACCATACACCGACAAATCCGACCAGATCGGACGATCATGGGGGAATGCAGTGTTGTCTTCTGGCCCTCTTTCCGGTAGCCACACGCTTCGATG
probe02794	CCCGCGTTAACCATACACCGACAAATCCGACCAGATCGGACGATCATGGGGGCTTCATTAGGAAAGTTCAAAAGAACAGACTGGTAGCCACACGCTTCGATG
probe02795	CCCGCGTTAACCATACACCGACAAATCCGACCAGATCGGACGATCATGGGGTGACCATTTCTACAATGAGACTTGAATGAGTGGTAGCCACACGCTTCGATG
probe02796	CCCGCGTTAACCATACACCGACAAATCCGACCAGATCGGACGATCATGGGCACAAGTGCTCAATTCACACTAATTGAGTTTGGGTAGCCACACGCTTCGATG
probe02797	CCCGCGTTAACCATACACCGACAAATCCGACCAGATCGGACGATCATGGGCTATATTTCAGAATCGTTTGAGGAGAGTTGGAGGTAGCCACACGCTTCGATG
probe02798	CCCGCGTTAACCATACACCGACAAATCCGACCAGATCGGACGATCATGGGGTTGCTAAAGTTGTGATTCTGTTCTTGTGGATGGTAGCCACACGCTTCGATG
probe02799	CCCGCGTTAACCATACACCGACAAATCCGACCAGATCGGACGATCATGGGTTTTCAGAACCTTCCTGGGAGGATACCTTCCTGGTAGCCACACGCTTCGATG
probe02800	CCCGCGTTAACCATACACCGACAAATCCGACCAGATCGGACGATCATGGGGCTCAGATATTTGTGTCCTTCCTTTGATTATCGGTAGCCACACGCTTCGATG
probe02801	CCCGCGTTAACCATACACCGACAAATCCGACCAGATCGGACGATCATGGGACAACACATCAGACTTCCCTTCAAGAGGTACTGGTAGCCACACGCTTCGATG
probe02802	CCCGCGTTAACCATACACCGACAAATCCGACCAGATCGGACGATCATGGGATATTGTAGCTAAGTCAAGGTGGTCAGAGCTGGGTAGCCACACGCTTCGATG
probe02803	CCCGCGTTAACCATACACCGACAAATCCGACCAGATCGGACGATCATGGGCCTTGTCTCCTTTACAAGAAAAGACTGAGTTAGGTAGCCACACGCTTCGATG
probe02804	CCCGCGTTAACCATACACCGACAAATCCGACCAGATCGGACGATCATGGGATTGTCTATACTCCCTAGATAAAGACAGGTCTGGTAGCCACACGCTTCGATG
probe02805	CCCGCGTTAACCATACACCGACAAATCCGACCAGATCGGACGATCATGGGCTAAGAATGTCTGCTGAGAATTCATAGTCTCTGGTAGCCACACGCTTCGATG
probe02806	CCCGCGTTAACCATACACCGACAAATCCGACCAGATCGGACGATCATGGGTACTTGAAGAGTTAAAGCCTAAGGGTCAAAAGGGTAGCCACACGCTTCGATG
probe02807	CCCGCGTTAACCATACACCGACAAATCCGACCAGATCGGACGATCATGGGAGTAGTGTATAGTTAAAACAGAGCAGCATCCAGGTAGCCACACGCTTCGATG
probe02808	CCCGCGTTAACCATACACCGACAAATCCGACCAGATCGGACGATCATGGGGACATGAAACAGGGTCTCTTTATGGGAATCCAGGTAGCCACACGCTTCGATG
probe02809	CCCGCGTTAACCATACACCGACAAATCCGACCAGATCGGACGATCATGGGATTGCTGTACTACTAAGAATAGCTGAGAAACCGGTAGCCACACGCTTCGATG
probe02810	CCCGCGTTAACCATACACCGACAAATCCGACCAGATCGGACGATCATGGGGCAGCTCTGTTAATCTTGCTACTTTATTTCACGGTAGCCACACGCTTCGATG
probe02811	CCCGCGTTAACCATACACCGACAAATCCGACCAGATCGGACGATCATGGGATGTGCTTAGAATGTAGTGTGGAGTGACAAACGGTAGCCACACGCTTCGATG
probe02812	CCCGCGTTAACCATACACCGACAAATCCGACCAGATCGGACGATCATGGGCACCAGACATCTTAAGAAAACAAGAGCATGAAGGTAGCCACACGCTTCGATG
probe02813	CCCGCGTTAACCATACACCGACAAATCCGACCAGATCGGACGATCATGGGCTGAGAAATTTCTGGGATGAGTCACAGAATATGGTAGCCACACGCTTCGATG
probe02814	CCCGCGTTAACCATACACCGACAAATCCGACCAGATCGGACGATCATGGGGCGTTGACCACATTGCTTTGTTTGTTTGTTTGGGTAGCCACACGCTTCGATG
probe02815	CCCGCGTTAACCATACACCGACAAATCCGACCAGATCGGACGATCATGGGAACAGAAAATTGAGGAATTGTTAGAGCCCATGGGTAGCCACACGCTTCGATG
probe02816	CCCGCGTTAACCATACACCGACAAATCCGACCAGATCGGACGATCATGGGTTTATATAGTGAGCTCTTCAATAGCCAGAGCTGGTAGCCACACGCTTCGATG
probe02817	CCCGCGTTAACCATACACCGACAAATCCGACCAGATCGGACGATCATGGGTGTTCAGTCATAAAGTTGGTTGTGAAGACACTGGTAGCCACACGCTTCGATG
probe02818	CCCGCGTTAACCATACACCGACAAATCCGACCAGATCGGACGATCATGGGATGAGTTTATGTGTACTACATGCATGCAGGTAGGTAGCCACACGCTTCGATG
probe02819	CCCGCGTTAACCATACACCGACAAATCCGACCAGATCGGACGATCATGGGGTTCAGGATTAAGACAGTCTGGTATTACATCAGGTAGCCACACGCTTCGATG
probe02820	CCCGCGTTAACCATACACCGACAAATCCGACCAGATCGGACGATCATGGGGCACAGACAGATTTTACCTTTCTTCTTATCCTGGTAGCCACACGCTTCGATG
probe02821	CCCGCGTTAACCATACACCGACAAATCCGACCAGATCGGACGATCATGGGTTTAAGGACACCATCTGTCCCATTTTGAGAACGGTAGCCACACGCTTCGATG
probe02822	CCCGCGTTAACCATACACCGACAAATCCGACCAGATCGGACGATCATGGGCCATTTCATCCCATGGTTTAATGTTTGTGACAGGTAGCCACACGCTTCGATG
probe02823	CCCGCGTTAACCATACACCGACAAATCCGACCAGATCGGACGATCATGGGTGCCAATTAATCCCTGCATGCTGGATATTTCTGGTAGCCACACGCTTCGATG
probe02824	CCCGCGTTAACCATACACCGACAAATCCGACCAGATCGGACGATCATGGGTCCTGATCTATCAGTAAAGGAAGCCATGTGTCGGTAGCCACACGCTTCGATG
probe02825	CCCGCGTTAACCATACACCGACAAATCCGACCAGATCGGACGATCATGGGTTATTTGCCTATGTCTTTGCCCGATCCCAGATGGTAGCCACACGCTTCGATG
probe02826	CCCGCGTTAACCATACACCGACAAATCCGACCAGATCGGACGATCATGGGGAGCAGAGTCACGTAGCTCCAGTCTGTGGAAAGGTAGCCACACGCTTCGATG
probe02827	CCCGCGTTAACCATACACCGACAAATCCGACCAGATCGGACGATCATGGGCGATAGAAGTGAGAAGCTAGGGAGATTGAATGGGTAGCCACACGCTTCGATG
probe02828	CCCGCGTTAACCATACACCGACAAATCCGACCAGATCGGACGATCATGGGGGCCTTGAGAATTATAAAGAGAGAGCTTAGAAGGTAGCCACACGCTTCGATG
probe02829	CCCGCGTTAACCATACACCGACAAATCCGACCAGATCGGACGATCATGGGTTGCCAGTTACTGGACCAAGAACATGCTGTTTGGTAGCCACACGCTTCGATG
probe02830	CCCGCGTTAACCATACACCGACAAATCCGACCAGATCGGACGATCATGGGCTCAGAAAAGGAGCTCAATTTCATCCTTAACTGGTAGCCACACGCTTCGATG
probe02831	CCCGCGTTAACCATACACCGACAAATCCGACCAGATCGGACGATCATGGGTGCTGTTCAAAATAACTTTGGGAAGCCGGGTGGGTAGCCACACGCTTCGATG
probe02832	CCCGCGTTAACCATACACCGACAAATCCGACCAGATCGGACGATCATGGGCTTAAGTCTAACCAAACTTGCTAGTTCTCCTTGGTAGCCACACGCTTCGATG
probe02833	CCCGCGTTAACCATACACCGACAAATCCGACCAGATCGGACGATCATGGGGCAGTTCTGTTTTGGAAAGGTCTATCAGATGAGGTAGCCACACGCTTCGATG
probe02834	CCCGCGTTAACCATACACCGACAAATCCGACCAGATCGGACGATCATGGGGGGAGACATAGTTTTCAGATAGTGTTACTGATGGTAGCCACACGCTTCGATG
probe02835	CCCGCGTTAACCATACACCGACAAATCCGACCAGATCGGACGATCATGGGAGAGGTACAGGCGAACTTCCATGTCCCAGGAGGGTAGCCACACGCTTCGATG
probe02836	CCCGCGTTAACCATACACCGACAAATCCGACCAGATCGGACGATCATGGGGGCAGCTCCTGGAAGAGAGATCTGATACCAAAGGTAGCCACACGCTTCGATG
probe02837	CCCGCGTTAACCATACACCGACAAATCCGACCAGATCGGACGATCATGGGAACTGAGTGACTAAGGGTGTCCTGGATCATGTGGTAGCCACACGCTTCGATG
probe02838	CCCGCGTTAACCATACACCGACAAATCCGACCAGATCGGACGATCATGGGGATTATAGACTGCCCATGTCTGCTTCTAGGCCGGTAGCCACACGCTTCGATG
probe02839	CCCGCGTTAACCATACACCGACAAATCCGACCAGATCGGACGATCATGGGTGGTACAGCTAAAAGTCAATGCCAGCTCTGCCGGTAGCCACACGCTTCGATG
probe02840	CCCGCGTTAACCATACACCGACAAATCCGACCAGATCGGACGATCATGGGAGGGAAGTCAGCAAAATGGTAGAAGATATTCAGGTAGCCACACGCTTCGATG
probe02841	CCCGCGTTAACCATACACCGACAAATCCGACCAGATCGGACGATCATGGGATGAATTCCAAGGGCAGCTATCATGAACCAGGGGTAGCCACACGCTTCGATG
probe02842	CCCGCGTTAACCATACACCGACAAATCCGACCAGATCGGACGATCATGGGTGACTACTTACTCATAGCTGTCCCAGATGAAGGGTAGCCACACGCTTCGATG
probe02843	CCCGCGTTAACCATACACCGACAAATCCGACCAGATCGGACGATCATGGGTCAATAGGATTCTGCAGACTTTGAGTATCAGGGGTAGCCACACGCTTCGATG
probe02844	CCCGCGTTAACCATACACCGACAAATCCGACCAGATCGGACGATCATGGGGTTCTTAGAGGAGAGTAGTTGCCTATCTGTCTGGTAGCCACACGCTTCGATG
probe02845	CCCGCGTTAACCATACACCGACAAATCCGACCAGATCGGACGATCATGGGCCATTGAGGGAGTGCTCAGAATTCCCACCCACGGTAGCCACACGCTTCGATG
probe02846	CCCGCGTTAACCATACACCGACAAATCCGACCAGATCGGACGATCATGGGGAGAGTGCTGAGTCACTGCCCAGAATCTGAGGGGTAGCCACACGCTTCGATG
probe02847	CCCGCGTTAACCATACACCGACAAATCCGACCAGATCGGACGATCATGGGGTCTTCAGTTCTATCACGTGAGATTTCAGGTGGGTAGCCACACGCTTCGATG
probe02848	CCCGCGTTAACCATACACCGACAAATCCGACCAGATCGGACGATCATGGGTGGATAAGAGGGTAAGAGGAAACAAGTTGGCCGGTAGCCACACGCTTCGATG
probe02849	CCCGCGTTAACCATACACCGACAAATCCGACCAGATCGGACGATCATGGGTGTGTAATTCTTCACTCGGACAGTGAAACCTGGGTAGCCACACGCTTCGATG
probe02850	CCCGCGTTAACCATACACCGACAAATCCGACCAGATCGGACGATCATGGGCAAGAATCTTAAACCACGACTACTTGGCATCAGGTAGCCACACGCTTCGATG
probe02851	CCCGCGTTAACCATACACCGACAAATCCGACCAGATCGGACGATCATGGGTCTCAAGACCAAGGGCCTCTCCTCCCAATGATGGTAGCCACACGCTTCGATG
probe02852	CCCGCGTTAACCATACACCGACAAATCCGACCAGATCGGACGATCATGGGACAAACTTGGGCTGAAAGCAACCATGTGGAAAGGTAGCCACACGCTTCGATG
probe02853	CCCGCGTTAACCATACACCGACAAATCCGACCAGATCGGACGATCATGGGCAAGAAAACTTCAGACCTATCTGCCTTATGAAGGTAGCCACACGCTTCGATG
probe02854	CCCGCGTTAACCATACACCGACAAATCCGACCAGATCGGACGATCATGGGGAAAAGTCTGTATGATAAGAACTTCAAGGCTCGGTAGCCACACGCTTCGATG
probe02855	CCCGCGTTAACCATACACCGACAAATCCGACCAGATCGGACGATCATGGGAATTCTTCACTGAGCTAGAAAGGGCAATATGCGGTAGCCACACGCTTCGATG
probe02856	CCCGCGTTAACCATACACCGACAAATCCGACCAGATCGGACGATCATGGGCTGATCTTTGTCAAAGGAGGTAAAACTTTCCAGGTAGCCACACGCTTCGATG
probe02857	CCCGCGTTAACCATACACCGACAAATCCGACCAGATCGGACGATCATGGGTTTGTAAGGCAAAGCACACTGTCAATAAGAACGGTAGCCACACGCTTCGATG
probe02858	CCCGCGTTAACCATACACCGACAAATCCGACCAGATCGGACGATCATGGGATGTATCTGGAGGTAACCCAATCACAAAAGAAGGTAGCCACACGCTTCGATG
probe02859	CCCGCGTTAACCATACACCGACAAATCCGACCAGATCGGACGATCATGGGAAGTTGATGCTCACAGCCATCCATAGCACAGAGGTAGCCACACGCTTCGATG
probe02860	CCCGCGTTAACCATACACCGACAAATCCGACCAGATCGGACGATCATGGGTGGTTCAGGGCAAGTAGAAAGAATGAATCAGAGGTAGCCACACGCTTCGATG
probe02861	CCCGCGTTAACCATACACCGACAAATCCGACCAGATCGGACGATCATGGGGCCAAATATATGAGTCTGCATTTCCTCCTATTGGTAGCCACACGCTTCGATG
probe02862	CCCGCGTTAACCATACACCGACAAATCCGACCAGATCGGACGATCATGGGGTCTGCTGGACAAGAGACAACTCAGCAGCTGAGGTAGCCACACGCTTCGATG
probe02863	CCCGCGTTAACCATACACCGACAAATCCGACCAGATCGGACGATCATGGGTCTACCTTCTCCTCATACTTGGTTTACTTAGAGGTAGCCACACGCTTCGATG
probe02864	CCCGCGTTAACCATACACCGACAAATCCGACCAGATCGGACGATCATGGGCGGACTTTGACATTGACTAGTTTGATACTTTGGGTAGCCACACGCTTCGATG
probe02865	CCCGCGTTAACCATACACCGACAAATCCGACCAGATCGGACGATCATGGGGAGATTTCAGGACTCAGCAATCCTACTTATGAGGTAGCCACACGCTTCGATG
probe02866	CCCGCGTTAACCATACACCGACAAATCCGACCAGATCGGACGATCATGGGCCATCACTTAGAACAGCTACTAGATTCATTGTGGTAGCCACACGCTTCGATG
probe02867	CCCGCGTTAACCATACACCGACAAATCCGACCAGATCGGACGATCATGGGGTGGTAAGTGCTCTACTGAAATTCAAATGAGAGGTAGCCACACGCTTCGATG
probe02868	CCCGCGTTAACCATACACCGACAAATCCGACCAGATCGGACGATCATGGGTCACATGGTGTAATGTTTGTGACATAGGAATGGGTAGCCACACGCTTCGATG
probe02869	CCCGCGTTAACCATACACCGACAAATCCGACCAGATCGGACGATCATGGGGTCTATTGTTCTTAAGAGTGTAGCTTCTGACAGGTAGCCACACGCTTCGATG
probe02870	CCCGCGTTAACCATACACCGACAAATCCGACCAGATCGGACGATCATGGGTCTTTGGAATGAGGCTTCATAACTCTGCATTTGGTAGCCACACGCTTCGATG
probe02871	CCCGCGTTAACCATACACCGACAAATCCGACCAGATCGGACGATCATGGGTTATTGCCTATGATGCATGACTTCACTAGTCCGGTAGCCACACGCTTCGATG
probe02872	CCCGCGTTAACCATACACCGACAAATCCGACCAGATCGGACGATCATGGGCTCCTTTGGAAGGTTGAATGCACTTTCTGATAGGTAGCCACACGCTTCGATG
probe02873	CCCGCGTTAACCATACACCGACAAATCCGACCAGATCGGACGATCATGGGTGTGAACCTCTAGGAGTGACGGCTGCTATGGGGGTAGCCACACGCTTCGATG
probe02874	CCCGCGTTAACCATACACCGACAAATCCGACCAGATCGGACGATCATGGGGGTATGTCCTGTAGATACATATGTCATGGATTGGTAGCCACACGCTTCGATG
probe02875	CCCGCGTTAACCATACACCGACAAATCCGACCAGATCGGACGATCATGGGTGGTGATTCATAGGCTAATCAAAAGGAAACCTGGTAGCCACACGCTTCGATG
probe02876	CCCGCGTTAACCATACACCGACAAATCCGACCAGATCGGACGATCATGGGGACTTAGACTCATTCTTGTGGCTCCTCCTAGAGGTAGCCACACGCTTCGATG
probe02877	CCCGCGTTAACCATACACCGACAAATCCGACCAGATCGGACGATCATGGGGCTGTGTAGAATAGTTTGCAGTTTCTCTTTCAGGTAGCCACACGCTTCGATG
probe02878	CCCGCGTTAACCATACACCGACAAATCCGACCAGATCGGACGATCATGGGCCTCATGGTCTGAGTCATAAAGTTCAAAATACGGTAGCCACACGCTTCGATG
probe02879	CCCGCGTTAACCATACACCGACAAATCCGACCAGATCGGACGATCATGGGGAATCAGATTCTGAGAAAATAGTCCATCCAGTGGTAGCCACACGCTTCGATG
probe02880	CCCGCGTTAACCATACACCGACAAATCCGACCAGATCGGACGATCATGGGGCAACATCCATGGAGTGAATCTAGTTTCTATAGGTAGCCACACGCTTCGATG
probe02881	CCCGCGTTAACCATACACCGACAAATCCGACCAGATCGGACGATCATGGGGTCTGGCTACCTCTCTGTGCACTTCAACCTACGGTAGCCACACGCTTCGATG
probe02882	CCCGCGTTAACCATACACCGACAAATCCGACCAGATCGGACGATCATGGGAGTATCCACTTCCCAACTGACTTCATTTCTTCGGTAGCCACACGCTTCGATG
probe02883	CCCGCGTTAACCATACACCGACAAATCCGACCAGATCGGACGATCATGGGCCGACAATGTAATGGATCAAATCTGAGTCTTAGGTAGCCACACGCTTCGATG
probe02884	CCCGCGTTAACCATACACCGACAAATCCGACCAGATCGGACGATCATGGGGAGCATTCAGACCAAGTAAGCAAGAAATATGTGGTAGCCACACGCTTCGATG
probe02885	CCCGCGTTAACCATACACCGACAAATCCGACCAGATCGGACGATCATGGGCCACAAAAGAAAATCTCCTTGGTATGTCTTAGGGTAGCCACACGCTTCGATG
probe02886	CCCGCGTTAACCATACACCGACAAATCCGACCAGATCGGACGATCATGGGGAAGCCTACACTATTACACACAGGCAAAATATGGTAGCCACACGCTTCGATG
probe02887	CCCGCGTTAACCATACACCGACAAATCCGACCAGATCGGACGATCATGGGCTCTGATCAAAAGACACAGGATGACTTAATGTGGTAGCCACACGCTTCGATG
probe02888	CCCGCGTTAACCATACACCGACAAATCCGACCAGATCGGACGATCATGGGATTGTATGTGCCAATACTCACAAACTCTGACAGGTAGCCACACGCTTCGATG
probe02889	CCCGCGTTAACCATACACCGACAAATCCGACCAGATCGGACGATCATGGGATGCACTAATCTCTGGGACTCTCAATTTCATTGGTAGCCACACGCTTCGATG
probe02890	CCCGCGTTAACCATACACCGACAAATCCGACCAGATCGGACGATCATGGGCAGAATCACACAGAGAGAAACGTTAGACTTAAGGTAGCCACACGCTTCGATG
probe02891	CCCGCGTTAACCATACACCGACAAATCCGACCAGATCGGACGATCATGGGCATTGCTTATAGTTTTCCTGTTGAAGAAAGCCGGTAGCCACACGCTTCGATG
probe02892	CCCGCGTTAACCATACACCGACAAATCCGACCAGATCGGACGATCATGGGCAGAAAGATATTAAAAGATGGCATACTCCACCGGTAGCCACACGCTTCGATG
probe02893	CCCGCGTTAACCATACACCGACAAATCCGACCAGATCGGACGATCATGGGTGCAGGTTGCCAGAGTCTCACACAAGCAACAAGGTAGCCACACGCTTCGATG
probe02894	CCCGCGTTAACCATACACCGACAAATCCGACCAGATCGGACGATCATGGGGTAGAAAGACACAGATGTTCCTGTGGAAGCAGGGTAGCCACACGCTTCGATG
probe02895	CCCGCGTTAACCATACACCGACAAATCCGACCAGATCGGACGATCATGGGACTTGGGAAAGACCATCTGTCCTGAGCCTGTGGGTAGCCACACGCTTCGATG
probe02896	CCCGCGTTAACCATACACCGACAAATCCGACCAGATCGGACGATCATGGGTTCTCAGAGTTCTTGGAGCAAATTGCCTGCCAGGTAGCCACACGCTTCGATG
probe02897	CCCGCGTTAACCATACACCGACAAATCCGACCAGATCGGACGATCATGGGGTTTCCTTTACTGCAAAGATGATTCTCCATCTGGTAGCCACACGCTTCGATG
probe02898	CCCGCGTTAACCATACACCGACAAATCCGACCAGATCGGACGATCATGGGGCTCATCTCCTGCTGACTCATAATGCTGCTGCGGTAGCCACACGCTTCGATG
probe02899	CCCGCGTTAACCATACACCGACAAATCCGACCAGATCGGACGATCATGGGTTTTGCTAATCCTGGGATCCAAAGGCATCTTTGGTAGCCACACGCTTCGATG
probe02900	CCCGCGTTAACCATACACCGACAAATCCGACCAGATCGGACGATCATGGGTTTGCATGAATGATATGGTTAGCATCCTCACAGGTAGCCACACGCTTCGATG
probe02901	CCCGCGTTAACCATACACCGACAAATCCGACCAGATCGGACGATCATGGGGTAGGCTAAAGTAGTAGACACTGAGCAATTTTGGTAGCCACACGCTTCGATG
probe02902	CCCGCGTTAACCATACACCGACAAATCCGACCAGATCGGACGATCATGGGGCTAGACACAATGAGTTAAGAGGTTTTAGTGTGGTAGCCACACGCTTCGATG
probe02903	CCCGCGTTAACCATACACCGACAAATCCGACCAGATCGGACGATCATGGGGATGAATGAGGGAACACTGAAGCTGAGTGAGAGGTAGCCACACGCTTCGATG
probe02904	CCCGCGTTAACCATACACCGACAAATCCGACCAGATCGGACGATCATGGGCCAGGTCCCACTATCCCTGATTAGTTTAGCCAGGTAGCCACACGCTTCGATG
probe02905	CCCGCGTTAACCATACACCGACAAATCCGACCAGATCGGACGATCATGGGTGGGTATGAGATATGAGGTTTCAAAAGCCCATGGTAGCCACACGCTTCGATG
probe02906	CCCGCGTTAACCATACACCGACAAATCCGACCAGATCGGACGATCATGGGGGAGTAACCCTCTTAAACTATAAGGATGTCATGGTAGCCACACGCTTCGATG
probe02907	CCCGCGTTAACCATACACCGACAAATCCGACCAGATCGGACGATCATGGGGGTTTGGAGGAACAAATGTTTGAGTAATGTGTGGTAGCCACACGCTTCGATG
probe02908	CCCGCGTTAACCATACACCGACAAATCCGACCAGATCGGACGATCATGGGGTGGTTTATGGCTCAGTCTCATTAAGCACGAGGGTAGCCACACGCTTCGATG
probe02909	CCCGCGTTAACCATACACCGACAAATCCGACCAGATCGGACGATCATGGGGAATCATGATGAGGTAGTTGTGGAAGGCAAGTGGTAGCCACACGCTTCGATG
probe02910	CCCGCGTTAACCATACACCGACAAATCCGACCAGATCGGACGATCATGGGCAGGTGGAGGTGTCATGTATGGCCGGTGTTTAGGTAGCCACACGCTTCGATG
probe02911	CCCGCGTTAACCATACACCGACAAATCCGACCAGATCGGACGATCATGGGGTGTTAGAAAGCAAGCAGGTCAAGTATTCATTGGTAGCCACACGCTTCGATG
probe02912	CCCGCGTTAACCATACACCGACAAATCCGACCAGATCGGACGATCATGGGGCAGTTGATGTGATGCAAAGAAGAGTTCTATTGGTAGCCACACGCTTCGATG
probe02913	CCCGCGTTAACCATACACCGACAAATCCGACCAGATCGGACGATCATGGGCCTGGTCAAATAAGGGTCTGTTGACATATTATGGTAGCCACACGCTTCGATG
probe02914	CCCGCGTTAACCATACACCGACAAATCCGACCAGATCGGACGATCATGGGGACCAATTCCAAATAATTATTTGCTCCCTGCTGGTAGCCACACGCTTCGATG
probe02915	CCCGCGTTAACCATACACCGACAAATCCGACCAGATCGGACGATCATGGGCAGTTTGCAAACTCTGGCACAGCCATTCTGGGGGTAGCCACACGCTTCGATG
probe02916	CCCGCGTTAACCATACACCGACAAATCCGACCAGATCGGACGATCATGGGTAATTTCTGCCCAGGTGTGGTAAAATGGTAATGGTAGCCACACGCTTCGATG
probe02917	CCCGCGTTAACCATACACCGACAAATCCGACCAGATCGGACGATCATGGGATACCATCCAACTTCTCCCTGCTCATCAACACGGTAGCCACACGCTTCGATG
probe02918	CCCGCGTTAACCATACACCGACAAATCCGACCAGATCGGACGATCATGGGGCTCCTTTCATCCTTCCTCCAGCTCCTCCATTGGTAGCCACACGCTTCGATG
probe02919	CCCGCGTTAACCATACACCGACAAATCCGACCAGATCGGACGATCATGGGTGAAGTTCACATGGTCTGTGAATTGTACCTTGGGTAGCCACACGCTTCGATG
probe02920	CCCGCGTTAACCATACACCGACAAATCCGACCAGATCGGACGATCATGGGGTAGCTAAGTCATATGACTTGCACCTGACTTCGGTAGCCACACGCTTCGATG
probe02921	CCCGCGTTAACCATACACCGACAAATCCGACCAGATCGGACGATCATGGGGTTTTCTAGGCTATTCTTCCACATTCCTTTCTGGTAGCCACACGCTTCGATG
probe02922	CCCGCGTTAACCATACACCGACAAATCCGACCAGATCGGACGATCATGGGGCTGATTCCCTCAAAAGTTCTCTTATTGATGAGGTAGCCACACGCTTCGATG
probe02923	CCCGCGTTAACCATACACCGACAAATCCGACCAGATCGGACGATCATGGGCTCCTTTTGCATTTCTGATTATGTTCATGTGGGGTAGCCACACGCTTCGATG
probe02924	CCCGCGTTAACCATACACCGACAAATCCGACCAGATCGGACGATCATGGGCAAATGTGTGTGACATTGCATTTGGAGCTTAGGGTAGCCACACGCTTCGATG
probe02925	CCCGCGTTAACCATACACCGACAAATCCGACCAGATCGGACGATCATGGGTTGTTGTTCTCATTTTGTCCTCAATTTCCTGGGGTAGCCACACGCTTCGATG
probe02926	CCCGCGTTAACCATACACCGACAAATCCGACCAGATCGGACGATCATGGGTCCAAATATTGCTCTTCCACTATGTTGGGTTAGGTAGCCACACGCTTCGATG
probe02927	CCCGCGTTAACCATACACCGACAAATCCGACCAGATCGGACGATCATGGGTGCAGAAGATGAATGGAAGTATCCTGTCCCAGGGTAGCCACACGCTTCGATG
probe02928	CCCGCGTTAACCATACACCGACAAATCCGACCAGATCGGACGATCATGGGGACTCATATGTTAATCAAAAGGAAACCTGGAGGGTAGCCACACGCTTCGATG
probe02929	CCCGCGTTAACCATACACCGACAAATCCGACCAGATCGGACGATCATGGGTAAAGATAGCCACATTGATTGGATGAATGGTCGGTAGCCACACGCTTCGATG
probe02930	CCCGCGTTAACCATACACCGACAAATCCGACCAGATCGGACGATCATGGGCATTCAGGAAGCATTTCCCTGTATCTATACATGGTAGCCACACGCTTCGATG
probe02931	CCCGCGTTAACCATACACCGACAAATCCGACCAGATCGGACGATCATGGGCTTTCAAGTCAATTGCTGTGATGTACTGTCATGGTAGCCACACGCTTCGATG
probe02932	CCCGCGTTAACCATACACCGACAAATCCGACCAGATCGGACGATCATGGGGGGTGGACTTTTGCATATTTGGTATTATTTGGGGTAGCCACACGCTTCGATG
probe02933	CCCGCGTTAACCATACACCGACAAATCCGACCAGATCGGACGATCATGGGGACTCTATGGTACACTGGTAAGTTATTGAACTGGTAGCCACACGCTTCGATG
probe02934	CCCGCGTTAACCATACACCGACAAATCCGACCAGATCGGACGATCATGGGACTGAATCTTCATGAACTTGTGCATTTTCTGCGGTAGCCACACGCTTCGATG
probe02935	CCCGCGTTAACCATACACCGACAAATCCGACCAGATCGGACGATCATGGGGGGAAGGCAGGACTAATGAAGTTGACCACATTGGTAGCCACACGCTTCGATG
probe02936	CCCGCGTTAACCATACACCGACAAATCCGACCAGATCGGACGATCATGGGAGGCTGAGTCTTCTGGTTCTCAGGATCTTAGAGGTAGCCACACGCTTCGATG
probe02937	CCCGCGTTAACCATACACCGACAAATCCGACCAGATCGGACGATCATGGGAAGAGTCTAGGAAGGAGTGTTTATTGGCTAAGGGTAGCCACACGCTTCGATG
probe02938	CCCGCGTTAACCATACACCGACAAATCCGACCAGATCGGACGATCATGGGATTCTGCAGTATCTTCATGGATGACTGCTTAGGGTAGCCACACGCTTCGATG
probe02939	CCCGCGTTAACCATACACCGACAAATCCGACCAGATCGGACGATCATGGGCACCTCCAAACTTCCTCTCTATAATTCCCTCCGGTAGCCACACGCTTCGATG
probe02940	CCCGCGTTAACCATACACCGACAAATCCGACCAGATCGGACGATCATGGGATTGCTGTTCCGTTCAGTAATTTTCCTCTGTGGGTAGCCACACGCTTCGATG
probe02941	CCCGCGTTAACCATACACCGACAAATCCGACCAGATCGGACGATCATGGGGATTGATCAGGATGAATGATAGTTTCGATGTGGGTAGCCACACGCTTCGATG
probe02942	CCCGCGTTAACCATACACCGACAAATCCGACCAGATCGGACGATCATGGGCACTTTGTCCCAAAGTTTGCTTATATTGTTGCGGTAGCCACACGCTTCGATG
probe02943	CCCGCGTTAACCATACACCGACAAATCCGACCAGATCGGACGATCATGGGCTGGATTCCTGGAAAGATGCTGTCTTAGTCAGGGTAGCCACACGCTTCGATG
probe02944	CCCGCGTTAACCATACACCGACAAATCCGACCAGATCGGACGATCATGGGGATTCCCGAGATCCAGATGGCACTCTGACCTGGGTAGCCACACGCTTCGATG
probe02945	CCCGCGTTAACCATACACCGACAAATCCGACCAGATCGGACGATCATGGGGCTGAAAGGATAGATGTTATTTGCCATTCTACGGTAGCCACACGCTTCGATG
probe02946	CCCGCGTTAACCATACACCGACAAATCCGACCAGATCGGACGATCATGGGGGTGCTGCATTAAAGACGAAGTGTTAATTTCAGGTAGCCACACGCTTCGATG
probe02947	CCCGCGTTAACCATACACCGACAAATCCGACCAGATCGGACGATCATGGGCTTCTAGATCCACAGCAACTTTCCCTTCTGGTGGTAGCCACACGCTTCGATG
probe02948	CCCGCGTTAACCATACACCGACAAATCCGACCAGATCGGACGATCATGGGAAACCTCAAAGGCAAGTTACAGCAGCATTGCTGGTAGCCACACGCTTCGATG
probe02949	CCCGCGTTAACCATACACCGACAAATCCGACCAGATCGGACGATCATGGGTGTATGTAGTGTTCTAATCACACAGTTGCACAGGTAGCCACACGCTTCGATG
probe02950	CCCGCGTTAACCATACACCGACAAATCCGACCAGATCGGACGATCATGGGCAGTGCTCAGAGAGCTGTAAATGATGTAGCCCGGTAGCCACACGCTTCGATG
probe02951	CCCGCGTTAACCATACACCGACAAATCCGACCAGATCGGACGATCATGGGGGGCATGTCTGTGTTGATATAAAGCTGTTTATGGTAGCCACACGCTTCGATG
probe02952	CCCGCGTTAACCATACACCGACAAATCCGACCAGATCGGACGATCATGGGTGCTTCCTGAGCTACTTGGATGGTGTCTTAGGGGTAGCCACACGCTTCGATG
probe02953	CCCGCGTTAACCATACACCGACAAATCCGACCAGATCGGACGATCATGGGTCTGTACACTTCTAAGAGAAGACTAACTTCCAGGTAGCCACACGCTTCGATG
probe02954	CCCGCGTTAACCATACACCGACAAATCCGACCAGATCGGACGATCATGGGCATCGAACTGAGAATGAAAGTATGAGTAAGGAGGTAGCCACACGCTTCGATG
probe02955	CCCGCGTTAACCATACACCGACAAATCCGACCAGATCGGACGATCATGGGCAATGTTAACTGATAGGATCCCTCATGCCAATGGTAGCCACACGCTTCGATG
probe02956	CCCGCGTTAACCATACACCGACAAATCCGACCAGATCGGACGATCATGGGGTTTGTTTGGGTGGTTGGTTTTGGGTGGTTAGGGTAGCCACACGCTTCGATG
probe02957	CCCGCGTTAACCATACACCGACAAATCCGACCAGATCGGACGATCATGGGTGCCTTTGGTTAGGGCATTTTATCACAGTAATGGTAGCCACACGCTTCGATG
probe02958	CCCGCGTTAACCATACACCGACAAATCCGACCAGATCGGACGATCATGGGTAATAGTACTGGCATGAAATACCCTTGTGCTTGGTAGCCACACGCTTCGATG
probe02959	CCCGCGTTAACCATACACCGACAAATCCGACCAGATCGGACGATCATGGGAGAGTGGATTAACTGGAGGAAGTATATCACTTGGTAGCCACACGCTTCGATG
probe02960	CCCGCGTTAACCATACACCGACAAATCCGACCAGATCGGACGATCATGGGCATAGAAGGAATGACTTTGGAGCCTTATAAGCGGTAGCCACACGCTTCGATG
probe02961	CCCGCGTTAACCATACACCGACAAATCCGACCAGATCGGACGATCATGGGACTTAGTCTTCAAAGAAACACATGAGCATGTGGGTAGCCACACGCTTCGATG
probe02962	CCCGCGTTAACCATACACCGACAAATCCGACCAGATCGGACGATCATGGGCCTTAAGGCCTTCTATGATTTAATCAGAACCAGGTAGCCACACGCTTCGATG
probe02963	CCCGCGTTAACCATACACCGACAAATCCGACCAGATCGGACGATCATGGGCATTCTCAAGTTTGCTTCCAAGGATTTCCTAAGGTAGCCACACGCTTCGATG
probe02964	CCCGCGTTAACCATACACCGACAAATCCGACCAGATCGGACGATCATGGGAGGCAGAGAGTTCTATACCATATATGACTAGAGGTAGCCACACGCTTCGATG
probe02965	CCCGCGTTAACCATACACCGACAAATCCGACCAGATCGGACGATCATGGGGAATTTCAATCTGAAGTAAACCCTTTCTTCCCGGTAGCCACACGCTTCGATG
probe02966	CCCGCGTTAACCATACACCGACAAATCCGACCAGATCGGACGATCATGGGGGCCTGAAGTACATTGCTAGTAAACAAGTTTTGGTAGCCACACGCTTCGATG
probe02967	CCCGCGTTAACCATACACCGACAAATCCGACCAGATCGGACGATCATGGGACCTTTACCTGCAATCCCATATCTGCACTCCAGGTAGCCACACGCTTCGATG
probe02968	CCCGCGTTAACCATACACCGACAAATCCGACCAGATCGGACGATCATGGGCCAGGCTACAAGTGTCCCTGCCTCCCTGGAAAGGTAGCCACACGCTTCGATG
probe02969	CCCGCGTTAACCATACACCGACAAATCCGACCAGATCGGACGATCATGGGCCAGAATCTAGCTATCATACAAAAGCATGCCAGGTAGCCACACGCTTCGATG
probe02970	CCCGCGTTAACCATACACCGACAAATCCGACCAGATCGGACGATCATGGGAAACATCAATAGTCATCTCAAGCATCCACTCCGGTAGCCACACGCTTCGATG
probe02971	CCCGCGTTAACCATACACCGACAAATCCGACCAGATCGGACGATCATGGGAACAGACAGGAGAAATTAATCAAACTTAGGGCGGTAGCCACACGCTTCGATG
probe02972	CCCGCGTTAACCATACACCGACAAATCCGACCAGATCGGACGATCATGGGCACAAAAGGACTCAACAAAGCATATTTCAGACGGTAGCCACACGCTTCGATG
probe02973	CCCGCGTTAACCATACACCGACAAATCCGACCAGATCGGACGATCATGGGCCATTAGAGAACAAAAGGAGATCGAAGAGATAGGTAGCCACACGCTTCGATG
probe02974	CCCGCGTTAACCATACACCGACAAATCCGACCAGATCGGACGATCATGGGGCATCTGGGCTTCAGAATAGTCACAAATAATAGGTAGCCACACGCTTCGATG
probe02975	CCCGCGTTAACCATACACCGACAAATCCGACCAGATCGGACGATCATGGGCCCTTATCTTAAGCTCTCCTACAGAAACATAGGGTAGCCACACGCTTCGATG
probe02976	CCCGCGTTAACCATACACCGACAAATCCGACCAGATCGGACGATCATGGGAGAAGAGAAAGTTGAGAATAGATTCCAATGCCGGTAGCCACACGCTTCGATG
probe02977	CCCGCGTTAACCATACACCGACAAATCCGACCAGATCGGACGATCATGGGCTACACCAGACAGAGGGCAAATATTCAAAATAGGTAGCCACACGCTTCGATG
probe02978	CCCGCGTTAACCATACACCGACAAATCCGACCAGATCGGACGATCATGGGGAGAATAGGGCACACTTCTCCACTACTGGTGGGGTAGCCACACGCTTCGATG
probe02979	CCCGCGTTAACCATACACCGACAAATCCGACCAGATCGGACGATCATGGGCCACTATATCACAAGGAAACATGCTCCACTGTGGTAGCCACACGCTTCGATG
probe02980	CCCGCGTTAACCATACACCGACAAATCCGACCAGATCGGACGATCATGGGGTCCTGAGTGAGGTAACCAAGAACCCAAAGGGGGTAGCCACACGCTTCGATG
probe02981	CCCGCGTTAACCATACACCGACAAATCCGACCAGATCGGACGATCATGGGACAAAGGGTTGGGAGAGAGGGTGGAAATGGCCGGTAGCCACACGCTTCGATG
probe02982	CCCGCGTTAACCATACACCGACAAATCCGACCAGATCGGACGATCATGGGCAAAGATAGAGAGACCCACAGTTTAAAGAGTTGGTAGCCACACGCTTCGATG
probe02983	CCCGCGTTAACCATACACCGACAAATCCGACCAGATCGGACGATCATGGGGTGTCTTGTCTGGCCTAAGAGCATGAGAATGTGGTAGCCACACGCTTCGATG
probe02984	CCCGCGTTAACCATACACCGACAAATCCGACCAGATCGGACGATCATGGGGACAAGATTGCAGTAGGGACATAAAGTGAATAGGTAGCCACACGCTTCGATG
probe02985	CCCGCGTTAACCATACACCGACAAATCCGACCAGATCGGACGATCATGGGCCCTTTCATTACTCAGCCATCTTTGTAATATCGGTAGCCACACGCTTCGATG
probe02986	CCCGCGTTAACCATACACCGACAAATCCGACCAGATCGGACGATCATGGGATTTATGTGTACCCTCCATCTCCATGCTTGGAGGTAGCCACACGCTTCGATG
probe02987	CCCGCGTTAACCATACACCGACAAATCCGACCAGATCGGACGATCATGGGTGGGTGTAGAGGGTATGATATAGATATTCCATGGTAGCCACACGCTTCGATG
probe02988	CCCGCGTTAACCATACACCGACAAATCCGACCAGATCGGACGATCATGGGTGAATCTACAGTTGAGAAGCAGAGGGCCATGAGGTAGCCACACGCTTCGATG
probe02989	CCCGCGTTAACCATACACCGACAAATCCGACCAGATCGGACGATCATGGGGGAGGATAAAACTGTAAATGAAAACTGGCTGTGGTAGCCACACGCTTCGATG
probe02990	CCCGCGTTAACCATACACCGACAAATCCGACCAGATCGGACGATCATGGGAAGGTCAGGATAGTAGCTGACTTTGTACTTCTGGTAGCCACACGCTTCGATG
probe02991	CCCGCGTTAACCATACACCGACAAATCCGACCAGATCGGACGATCATGGGAAGAAACCAGACTAATGATGCAGACAGGCAGTGGTAGCCACACGCTTCGATG
probe02992	CCCGCGTTAACCATACACCGACAAATCCGACCAGATCGGACGATCATGGGACCCTACCATAGAGGATAGTATGTAGTCTGAAGGTAGCCACACGCTTCGATG
probe02993	CCCGCGTTAACCATACACCGACAAATCCGACCAGATCGGACGATCATGGGTAGACAATTGCATGGAGGTGAAATGGATTCATGGTAGCCACACGCTTCGATG
probe02994	CCCGCGTTAACCATACACCGACAAATCCGACCAGATCGGACGATCATGGGCAGAAACCATGAAGGAAAGAGACAGGAATTGGGGTAGCCACACGCTTCGATG
probe02995	CCCGCGTTAACCATACACCGACAAATCCGACCAGATCGGACGATCATGGGGAAGAGTGAAAGAAAGTGCAGCAACCGGAATCGGTAGCCACACGCTTCGATG
probe02996	CCCGCGTTAACCATACACCGACAAATCCGACCAGATCGGACGATCATGGGGCACCATTATTGATGTGAGTAATATACAAGGGGGTAGCCACACGCTTCGATG
probe02997	CCCGCGTTAACCATACACCGACAAATCCGACCAGATCGGACGATCATGGGGAGTACAGAATAGAGGAAACAAGATTCAGCTAGGTAGCCACACGCTTCGATG
probe02998	CCCGCGTTAACCATACACCGACAAATCCGACCAGATCGGACGATCATGGGCAGCACTGCCTTCTAAACTAGAAAGTAGTAAAGGTAGCCACACGCTTCGATG
[truncated: 2,502 more rows]

## Sheet: Oligopaint FISH probes for q
Secondary probe for q	CGAAACATCGGCCACGGTCCCGTTGAACTT	Cy5
Secondary probe for q	ACGAATCCACCGTCCAGCGCGTCAAACAGA	Cy5
probe06001	CCCGCGTTAACCATACACCGCGAAACATCGGCCACGGTCCCGTTGAACTTGCTCTAAACAACTGCTATCTATGTGAATAACGGGTAGCCACACGCTTCGATG
probe06002	CCCGCGTTAACCATACACCGCGAAACATCGGCCACGGTCCCGTTGAACTTGGCAGGTGCTTTCTCATAGCTGTCTCTACACCGGTAGCCACACGCTTCGATG
probe06003	CCCGCGTTAACCATACACCGCGAAACATCGGCCACGGTCCCGTTGAACTTGTCATACTGTGAAGCTATCATAGTCTTCAAGAGGTAGCCACACGCTTCGATG
probe06004	CCCGCGTTAACCATACACCGCGAAACATCGGCCACGGTCCCGTTGAACTTTTATTAGCACGTTCAGCCTAAGAGCTTTTGCTGGTAGCCACACGCTTCGATG
probe06005	CCCGCGTTAACCATACACCGCGAAACATCGGCCACGGTCCCGTTGAACTTTCATGTCTTTCAGCCTGTGTTCACTTGCCTTCGGTAGCCACACGCTTCGATG
probe06006	CCCGCGTTAACCATACACCGCGAAACATCGGCCACGGTCCCGTTGAACTTTAACTGGCTAATTAATGCCTGCCATAAAGCAGGGTAGCCACACGCTTCGATG
probe06007	CCCGCGTTAACCATACACCGCGAAACATCGGCCACGGTCCCGTTGAACTTCAGCTGTCACACTCCTTGAATGCTTTAGGCGGGGTAGCCACACGCTTCGATG
probe06008	CCCGCGTTAACCATACACCGCGAAACATCGGCCACGGTCCCGTTGAACTTCAGGTTTCTCTGTAGAGTGAGAGTGAGAGGCCGGTAGCCACACGCTTCGATG
probe06009	CCCGCGTTAACCATACACCGCGAAACATCGGCCACGGTCCCGTTGAACTTAGCTGAGGACAAACAGAGGTTCAGGGACATGCGGTAGCCACACGCTTCGATG
probe06010	CCCGCGTTAACCATACACCGCGAAACATCGGCCACGGTCCCGTTGAACTTTATCTCCAGGTATATACCAGCAGCTCCTGTTAGGTAGCCACACGCTTCGATG
probe06011	CCCGCGTTAACCATACACCGCGAAACATCGGCCACGGTCCCGTTGAACTTCGGAAAGGTGCTTTGAGGCCGGCATAAATATTGGTAGCCACACGCTTCGATG
probe06012	CCCGCGTTAACCATACACCGCGAAACATCGGCCACGGTCCCGTTGAACTTTTTTGGGACATATGACTGTATACTCTACCTGTGGTAGCCACACGCTTCGATG
probe06013	CCCGCGTTAACCATACACCGCGAAACATCGGCCACGGTCCCGTTGAACTTCCAAGAAAGCCTTTGTGATATGGCCTTGGAAAGGTAGCCACACGCTTCGATG
probe06014	CCCGCGTTAACCATACACCGCGAAACATCGGCCACGGTCCCGTTGAACTTTCTCTTTACTTGTCAGACAGTTAGCTGGCAAGGGTAGCCACACGCTTCGATG
probe06015	CCCGCGTTAACCATACACCGCGAAACATCGGCCACGGTCCCGTTGAACTTCAAGCACTTTCCAAGCCCTGGCAATTCTGTGCGGTAGCCACACGCTTCGATG
probe06016	CCCGCGTTAACCATACACCGCGAAACATCGGCCACGGTCCCGTTGAACTTCTCGACAATGATGTTGGCAATCAAATAAGGAAGGTAGCCACACGCTTCGATG
probe06017	CCCGCGTTAACCATACACCGCGAAACATCGGCCACGGTCCCGTTGAACTTCACGCTGCTGAGTCCAGTGAAGGTGATGTGACGGTAGCCACACGCTTCGATG
probe06018	CCCGCGTTAACCATACACCGCGAAACATCGGCCACGGTCCCGTTGAACTTCTGACTACTGAAATCCTGACAGAATTTCTTTCGGTAGCCACACGCTTCGATG
probe06019	CCCGCGTTAACCATACACCGCGAAACATCGGCCACGGTCCCGTTGAACTTCCTGATGCGGGTTCTTGGAACTGAACTTCAATGGTAGCCACACGCTTCGATG
probe06020	CCCGCGTTAACCATACACCGCGAAACATCGGCCACGGTCCCGTTGAACTTGATGATGCTGGATCCTGAACATTAAATTCAGAGGTAGCCACACGCTTCGATG
probe06021	CCCGCGTTAACCATACACCGCGAAACATCGGCCACGGTCCCGTTGAACTTAGCTGGATGGATCCCTCTCTCCCGTGACCTACGGTAGCCACACGCTTCGATG
probe06022	CCCGCGTTAACCATACACCGCGAAACATCGGCCACGGTCCCGTTGAACTTGTGCCTTGACATTCATCAGTGTTCTAGATTTAGGTAGCCACACGCTTCGATG
probe06023	CCCGCGTTAACCATACACCGCGAAACATCGGCCACGGTCCCGTTGAACTTAGTGGTCCTTGATCAGGTCTCCATAGTGTCTTGGTAGCCACACGCTTCGATG
probe06024	CCCGCGTTAACCATACACCGCGAAACATCGGCCACGGTCCCGTTGAACTTCATGAGAAAAGGAAGTTGAAAGTGTCTTCTCTGGTAGCCACACGCTTCGATG
probe06025	CCCGCGTTAACCATACACCGCGAAACATCGGCCACGGTCCCGTTGAACTTAGGGTGTACTTTAAACATTTGTGTTGGTGCTGGGTAGCCACACGCTTCGATG
probe06026	CCCGCGTTAACCATACACCGCGAAACATCGGCCACGGTCCCGTTGAACTTCTCACAGACATAGCCTGAAACTTGGAAGAGATGGTAGCCACACGCTTCGATG
probe06027	CCCGCGTTAACCATACACCGCGAAACATCGGCCACGGTCCCGTTGAACTTGGGAAGAGAGCGTTTAATACATATTCCAGTATGGTAGCCACACGCTTCGATG
probe06028	CCCGCGTTAACCATACACCGCGAAACATCGGCCACGGTCCCGTTGAACTTTGTATCTAGTCTAACCCATTGGGAGAGGCACTGGTAGCCACACGCTTCGATG
probe06029	CCCGCGTTAACCATACACCGCGAAACATCGGCCACGGTCCCGTTGAACTTCACCATGCAGCATAAAGTTAAGGAACATGAAAGGTAGCCACACGCTTCGATG
probe06030	CCCGCGTTAACCATACACCGCGAAACATCGGCCACGGTCCCGTTGAACTTCTGACAGTTGCCATGGTCTCTGCTCCTAGGTTGGTAGCCACACGCTTCGATG
probe06031	CCCGCGTTAACCATACACCGCGAAACATCGGCCACGGTCCCGTTGAACTTGGAAGTCCTGTGCCTGATGCCTGATGCTCCCTGGTAGCCACACGCTTCGATG
probe06032	CCCGCGTTAACCATACACCGCGAAACATCGGCCACGGTCCCGTTGAACTTGGAAACTTAGTTCTACCGTGAGAGCACCTGGTGGTAGCCACACGCTTCGATG
probe06033	CCCGCGTTAACCATACACCGCGAAACATCGGCCACGGTCCCGTTGAACTTGCATGTTGTAACAAGTGTCCAGTCTTCTTTAAGGTAGCCACACGCTTCGATG
probe06034	CCCGCGTTAACCATACACCGCGAAACATCGGCCACGGTCCCGTTGAACTTCTCATTGAGAGATTATGCCTAACATTCTTGCAGGTAGCCACACGCTTCGATG
probe06035	CCCGCGTTAACCATACACCGCGAAACATCGGCCACGGTCCCGTTGAACTTGTGAAGACATGGAAGAAATGGACACATTAAGCGGTAGCCACACGCTTCGATG
probe06036	CCCGCGTTAACCATACACCGCGAAACATCGGCCACGGTCCCGTTGAACTTAGCATTCTAAGAGAACTGACTTACGAGACATAGGTAGCCACACGCTTCGATG
probe06037	CCCGCGTTAACCATACACCGCGAAACATCGGCCACGGTCCCGTTGAACTTGCTGGAGTCTCTAGGTGATTAGAAGGAATAAAGGTAGCCACACGCTTCGATG
probe06038	CCCGCGTTAACCATACACCGCGAAACATCGGCCACGGTCCCGTTGAACTTGAACAACAGAGACATGTCACATGACAGCTTTCGGTAGCCACACGCTTCGATG
probe06039	CCCGCGTTAACCATACACCGCGAAACATCGGCCACGGTCCCGTTGAACTTGAGAGCACTTTGAGGATGAGAAAATAACTAGAGGTAGCCACACGCTTCGATG
probe06040	CCCGCGTTAACCATACACCGCGAAACATCGGCCACGGTCCCGTTGAACTTGATTCCACTGCATAGTACAGATAATCAATGGAGGTAGCCACACGCTTCGATG
probe06041	CCCGCGTTAACCATACACCGCGAAACATCGGCCACGGTCCCGTTGAACTTGATTCCCGTCAAATGGAAGGACTTAACAATCCGGTAGCCACACGCTTCGATG
probe06042	CCCGCGTTAACCATACACCGCGAAACATCGGCCACGGTCCCGTTGAACTTAGGATGCTGGGCATGGACAAGCAAGGTATAGAGGTAGCCACACGCTTCGATG
probe06043	CCCGCGTTAACCATACACCGCGAAACATCGGCCACGGTCCCGTTGAACTTTCTTCTCCTCCATAATGTTTCATTCGTTTGCTGGTAGCCACACGCTTCGATG
probe06044	CCCGCGTTAACCATACACCGCGAAACATCGGCCACGGTCCCGTTGAACTTCTGCATGAGAACCATGTTAAGCCTTAAAGTAAGGTAGCCACACGCTTCGATG
probe06045	CCCGCGTTAACCATACACCGCGAAACATCGGCCACGGTCCCGTTGAACTTTATTAATGGCTAAGACCATTGCTCTCTCTGGGGGTAGCCACACGCTTCGATG
probe06046	CCCGCGTTAACCATACACCGCGAAACATCGGCCACGGTCCCGTTGAACTTCAGGGAGGGCGTGGGTGGAAAAGAAAGCAGAGGGTAGCCACACGCTTCGATG
probe06047	CCCGCGTTAACCATACACCGCGAAACATCGGCCACGGTCCCGTTGAACTTCGTGAGCCATCATTTCTAACTGTATAGAGTATGGTAGCCACACGCTTCGATG
probe06048	CCCGCGTTAACCATACACCGCGAAACATCGGCCACGGTCCCGTTGAACTTGACTTTAGGATTGTTTTACTGGGCCTGCAGAGGGTAGCCACACGCTTCGATG
probe06049	CCCGCGTTAACCATACACCGCGAAACATCGGCCACGGTCCCGTTGAACTTCTCTTACGTTACACATCCACGTGTATATGTATGGTAGCCACACGCTTCGATG
probe06050	CCCGCGTTAACCATACACCGCGAAACATCGGCCACGGTCCCGTTGAACTTCTCTGCACAAGTGATACTTCCTGGAGGTAACTGGTAGCCACACGCTTCGATG
probe06051	CCCGCGTTAACCATACACCGCGAAACATCGGCCACGGTCCCGTTGAACTTCTGTCCTCACAAACAAGGACAATTGAACAAATGGTAGCCACACGCTTCGATG
probe06052	CCCGCGTTAACCATACACCGCGAAACATCGGCCACGGTCCCGTTGAACTTGCTACCACATTCTGAAGCTAAAATTACCTTCTGGTAGCCACACGCTTCGATG
probe06053	CCCGCGTTAACCATACACCGCGAAACATCGGCCACGGTCCCGTTGAACTTTCAGGTCCCTTGTGGAACATGACATTGTCCTTGGTAGCCACACGCTTCGATG
probe06054	CCCGCGTTAACCATACACCGCGAAACATCGGCCACGGTCCCGTTGAACTTTTTTATTAACGCCTGAAATGTGACGTGCAACGGGTAGCCACACGCTTCGATG
probe06055	CCCGCGTTAACCATACACCGCGAAACATCGGCCACGGTCCCGTTGAACTTGAATAGCCCAATAATATTCAGAGGCACACTTAGGTAGCCACACGCTTCGATG
probe06056	CCCGCGTTAACCATACACCGCGAAACATCGGCCACGGTCCCGTTGAACTTAGATCTGCACGCGTGCTAAGTCAGATCATGTGGGTAGCCACACGCTTCGATG
probe06057	CCCGCGTTAACCATACACCGCGAAACATCGGCCACGGTCCCGTTGAACTTCCCAAAGACTCATAAATGAGATCCTGTGTTAAGGTAGCCACACGCTTCGATG
probe06058	CCCGCGTTAACCATACACCGCGAAACATCGGCCACGGTCCCGTTGAACTTCTTGGAACTTACCCTTTCATATCTGAGAACTAGGTAGCCACACGCTTCGATG
probe06059	CCCGCGTTAACCATACACCGCGAAACATCGGCCACGGTCCCGTTGAACTTCAGAAGGAAACAGGTTAGTTTTGACTCAAAAGGGTAGCCACACGCTTCGATG
probe06060	CCCGCGTTAACCATACACCGCGAAACATCGGCCACGGTCCCGTTGAACTTAGTATCTGCTGATCTAGACCAGTTTTCCCACTGGTAGCCACACGCTTCGATG
probe06061	CCCGCGTTAACCATACACCGCGAAACATCGGCCACGGTCCCGTTGAACTTCTGCATATCTCCTGCTAAGTTTAGCATTAACTGGTAGCCACACGCTTCGATG
probe06062	CCCGCGTTAACCATACACCGCGAAACATCGGCCACGGTCCCGTTGAACTTAATCCACCTCCCACCAATATGCTGCAAGAGCTGGTAGCCACACGCTTCGATG
probe06063	CCCGCGTTAACCATACACCGCGAAACATCGGCCACGGTCCCGTTGAACTTGATTTCATTGGTGTGAAAACAGATGTTCTGGAGGTAGCCACACGCTTCGATG
probe06064	CCCGCGTTAACCATACACCGCGAAACATCGGCCACGGTCCCGTTGAACTTGAGGTCTTTCCTTGTACCACCAAACTAATTATGGTAGCCACACGCTTCGATG
probe06065	CCCGCGTTAACCATACACCGCGAAACATCGGCCACGGTCCCGTTGAACTTTAAAGATGATGAGCCTGCCAGGAAGGATAATAGGTAGCCACACGCTTCGATG
probe06066	CCCGCGTTAACCATACACCGCGAAACATCGGCCACGGTCCCGTTGAACTTCATGGACAGGAAATTTGGACTCAGAGAACTGAGGTAGCCACACGCTTCGATG
probe06067	CCCGCGTTAACCATACACCGCGAAACATCGGCCACGGTCCCGTTGAACTTCATGAGCCTTGTAAATCAAAACAGTAAATGCCGGTAGCCACACGCTTCGATG
probe06068	CCCGCGTTAACCATACACCGCGAAACATCGGCCACGGTCCCGTTGAACTTCAGGATTCTGTCTATGCCTTATCACCAACATAGGTAGCCACACGCTTCGATG
probe06069	CCCGCGTTAACCATACACCGCGAAACATCGGCCACGGTCCCGTTGAACTTTCTGTCTCCAGTGGGTGCCTACAGAGCTATTGGGTAGCCACACGCTTCGATG
probe06070	CCCGCGTTAACCATACACCGCGAAACATCGGCCACGGTCCCGTTGAACTTAAGAACAAATATCCATCTCTTCCCATTTGAGCGGTAGCCACACGCTTCGATG
probe06071	CCCGCGTTAACCATACACCGCGAAACATCGGCCACGGTCCCGTTGAACTTGGCTCTCTTCCTCACATGACATACTCCAAACAGGTAGCCACACGCTTCGATG
probe06072	CCCGCGTTAACCATACACCGCGAAACATCGGCCACGGTCCCGTTGAACTTCTTTCAAGGAAAATATGCATTGTCCAAGCAGGGGTAGCCACACGCTTCGATG
probe06073	CCCGCGTTAACCATACACCGCGAAACATCGGCCACGGTCCCGTTGAACTTGCCTTGTAGGTGGAGATTTTAAATTGAAGTTCGGTAGCCACACGCTTCGATG
probe06074	CCCGCGTTAACCATACACCGCGAAACATCGGCCACGGTCCCGTTGAACTTGGAGCAGTGAATTCATGACTATCTATGTAGGTGGTAGCCACACGCTTCGATG
probe06075	CCCGCGTTAACCATACACCGCGAAACATCGGCCACGGTCCCGTTGAACTTGCACACATTCATGTTCACTCACATATACACATGGTAGCCACACGCTTCGATG
probe06076	CCCGCGTTAACCATACACCGCGAAACATCGGCCACGGTCCCGTTGAACTTGGTGCCCAAAGAAGTCAGAATGCAATTGGAGGGGTAGCCACACGCTTCGATG
probe06077	CCCGCGTTAACCATACACCGCGAAACATCGGCCACGGTCCCGTTGAACTTGGCTACCTATCAATAGTTCCTTAAGTGGAATTGGTAGCCACACGCTTCGATG
probe06078	CCCGCGTTAACCATACACCGCGAAACATCGGCCACGGTCCCGTTGAACTTCCTTCTCTCCTTCTCAGGTCTCTTCAATCATTGGTAGCCACACGCTTCGATG
probe06079	CCCGCGTTAACCATACACCGCGAAACATCGGCCACGGTCCCGTTGAACTTGCATAAATTGTCCTACTCACTGTCATCTGATTGGTAGCCACACGCTTCGATG
probe06080	CCCGCGTTAACCATACACCGCGAAACATCGGCCACGGTCCCGTTGAACTTGACCTTTAATGTGCTAGAGCTTGAATGCACATGGTAGCCACACGCTTCGATG
probe06081	CCCGCGTTAACCATACACCGCGAAACATCGGCCACGGTCCCGTTGAACTTTCCCTATATGATCTCCCATGGACACCTTGCTCGGTAGCCACACGCTTCGATG
probe06082	CCCGCGTTAACCATACACCGCGAAACATCGGCCACGGTCCCGTTGAACTTCAGTAGTCAGAGTCAACCAATTAAGCATCAAAGGTAGCCACACGCTTCGATG
probe06083	CCCGCGTTAACCATACACCGCGAAACATCGGCCACGGTCCCGTTGAACTTTATTGCCAATCTTCGCCCTACCAATAGACAACGGTAGCCACACGCTTCGATG
probe06084	CCCGCGTTAACCATACACCGCGAAACATCGGCCACGGTCCCGTTGAACTTGCCCGTGCACACCATCTGTTCAGAGTAAGACAGGTAGCCACACGCTTCGATG
probe06085	CCCGCGTTAACCATACACCGCGAAACATCGGCCACGGTCCCGTTGAACTTGCAGAGTGATTGACAGCTCTACATGGAGAACTGGTAGCCACACGCTTCGATG
probe06086	CCCGCGTTAACCATACACCGCGAAACATCGGCCACGGTCCCGTTGAACTTATGTCTTAGAGATGTCAGCGTGGCTTGAAATGGGTAGCCACACGCTTCGATG
probe06087	CCCGCGTTAACCATACACCGCGAAACATCGGCCACGGTCCCGTTGAACTTAAGCATTTCAGCATCTGAACTGAAACGAGACTGGTAGCCACACGCTTCGATG
probe06088	CCCGCGTTAACCATACACCGCGAAACATCGGCCACGGTCCCGTTGAACTTGAAGACAAATTCAAGAGGACAGATATTCCAAGGGTAGCCACACGCTTCGATG
probe06089	CCCGCGTTAACCATACACCGCGAAACATCGGCCACGGTCCCGTTGAACTTTAATATAGCTCTCAGAACTCACCAGAGAATGGGGTAGCCACACGCTTCGATG
probe06090	CCCGCGTTAACCATACACCGCGAAACATCGGCCACGGTCCCGTTGAACTTTATTGTGGAGGAGTAGGCGGAAAGATTTTCAGGGTAGCCACACGCTTCGATG
probe06091	CCCGCGTTAACCATACACCGCGAAACATCGGCCACGGTCCCGTTGAACTTCCTTAACTCGGGATATATGGGCAGCCGATCACGGTAGCCACACGCTTCGATG
probe06092	CCCGCGTTAACCATACACCGCGAAACATCGGCCACGGTCCCGTTGAACTTAATGAGCTAAATCATCGCTTTGAGACATGTACGGTAGCCACACGCTTCGATG
probe06093	CCCGCGTTAACCATACACCGCGAAACATCGGCCACGGTCCCGTTGAACTTGCGGCTTGAAGATGCGCCAGTCTCTCCTGGTTGGTAGCCACACGCTTCGATG
probe06094	CCCGCGTTAACCATACACCGCGAAACATCGGCCACGGTCCCGTTGAACTTTGAGCATCACAGAGAAAGTAGTTCTTGAATGGGGTAGCCACACGCTTCGATG
probe06095	CCCGCGTTAACCATACACCGCGAAACATCGGCCACGGTCCCGTTGAACTTCTTAGGCCTCTAACTAGGGATTGGTAATGCTTGGTAGCCACACGCTTCGATG
probe06096	CCCGCGTTAACCATACACCGCGAAACATCGGCCACGGTCCCGTTGAACTTTGAGAACAGGCAGGAGGCAGAATATCTCTGTGGGTAGCCACACGCTTCGATG
probe06097	CCCGCGTTAACCATACACCGCGAAACATCGGCCACGGTCCCGTTGAACTTTCAGCTTCTCCTGAACTTCTTCTCTGCCTGGCGGTAGCCACACGCTTCGATG
probe06098	CCCGCGTTAACCATACACCGCGAAACATCGGCCACGGTCCCGTTGAACTTTCACTCAACTAGACATCACTTTAAAACACTGGGGTAGCCACACGCTTCGATG
probe06099	CCCGCGTTAACCATACACCGCGAAACATCGGCCACGGTCCCGTTGAACTTGTTATAGTTTGGAAATCTCCAAAACTCCATGGGGTAGCCACACGCTTCGATG
probe06100	CCCGCGTTAACCATACACCGCGAAACATCGGCCACGGTCCCGTTGAACTTCCCACTCAGTACCAATTTGTACTCTTTAGTAAGGTAGCCACACGCTTCGATG
probe06101	CCCGCGTTAACCATACACCGCGAAACATCGGCCACGGTCCCGTTGAACTTGGCCAACTAACATAAGCATGAATTGTAGACATGGTAGCCACACGCTTCGATG
probe06102	CCCGCGTTAACCATACACCGCGAAACATCGGCCACGGTCCCGTTGAACTTCACCTTTCCTGGAAACACTCAAATACTTCTATGGTAGCCACACGCTTCGATG
probe06103	CCCGCGTTAACCATACACCGCGAAACATCGGCCACGGTCCCGTTGAACTTTGGCAAACACTTGCTTTTGACATATGTGTGCAGGTAGCCACACGCTTCGATG
probe06104	CCCGCGTTAACCATACACCGCGAAACATCGGCCACGGTCCCGTTGAACTTCAGTACAGACAGACAGGAAAATACATTAAGGAGGTAGCCACACGCTTCGATG
probe06105	CCCGCGTTAACCATACACCGCGAAACATCGGCCACGGTCCCGTTGAACTTTCTATGAAGTGCCTATCATGTCACTCTACTCTGGTAGCCACACGCTTCGATG
probe06106	CCCGCGTTAACCATACACCGCGAAACATCGGCCACGGTCCCGTTGAACTTACCCGAAGTGTATTTCCCTTGCATCACAGTATGGTAGCCACACGCTTCGATG
probe06107	CCCGCGTTAACCATACACCGCGAAACATCGGCCACGGTCCCGTTGAACTTGCTTCCCACATATCTGCAATGGACTTGACATCGGTAGCCACACGCTTCGATG
probe06108	CCCGCGTTAACCATACACCGCGAAACATCGGCCACGGTCCCGTTGAACTTGGCCCTTTACTTTGGCTCTAAGACATATTAATGGTAGCCACACGCTTCGATG
probe06109	CCCGCGTTAACCATACACCGCGAAACATCGGCCACGGTCCCGTTGAACTTGTGTGTGCATGTGGTGTTTATCATGTGTATATGGTAGCCACACGCTTCGATG
probe06110	CCCGCGTTAACCATACACCGCGAAACATCGGCCACGGTCCCGTTGAACTTTCTACTGTCTCTGCATCACTCCTATCTCTACCGGTAGCCACACGCTTCGATG
probe06111	CCCGCGTTAACCATACACCGCGAAACATCGGCCACGGTCCCGTTGAACTTGGGAGTATACAATTGTTTGTGCCTCTAAACTTGGTAGCCACACGCTTCGATG
probe06112	CCCGCGTTAACCATACACCGCGAAACATCGGCCACGGTCCCGTTGAACTTAGTCCTCTGCATGTTCATGAGGAGAGGAGGAGGGTAGCCACACGCTTCGATG
probe06113	CCCGCGTTAACCATACACCGCGAAACATCGGCCACGGTCCCGTTGAACTTGTTTCCATTTCAGAAGAATGTCCATGTGACATGGTAGCCACACGCTTCGATG
probe06114	CCCGCGTTAACCATACACCGCGAAACATCGGCCACGGTCCCGTTGAACTTGTATGGCAGAAACTAAACATAGGCTTCTTCTTGGTAGCCACACGCTTCGATG
probe06115	CCCGCGTTAACCATACACCGCGAAACATCGGCCACGGTCCCGTTGAACTTACATGCTAGCAAGCTGTATAGTTGGTGTTTGAGGTAGCCACACGCTTCGATG
probe06116	CCCGCGTTAACCATACACCGCGAAACATCGGCCACGGTCCCGTTGAACTTGATCTTGCCTCTCAGAAGACAGGCTGCTAGATGGTAGCCACACGCTTCGATG
probe06117	CCCGCGTTAACCATACACCGCGAAACATCGGCCACGGTCCCGTTGAACTTGGGTTCTTTGCCGTAATGTTATGACTTAGTTAGGTAGCCACACGCTTCGATG
probe06118	CCCGCGTTAACCATACACCGCGAAACATCGGCCACGGTCCCGTTGAACTTGTGTTTAGGCTCACCTTGGTAGGATTCAGAATGGTAGCCACACGCTTCGATG
probe06119	CCCGCGTTAACCATACACCGCGAAACATCGGCCACGGTCCCGTTGAACTTGTGACTGGGTTCACTTTTCAAATTATAGAGTCGGTAGCCACACGCTTCGATG
probe06120	CCCGCGTTAACCATACACCGCGAAACATCGGCCACGGTCCCGTTGAACTTCTCAATAATGGCATCCAAATGTAGGCAACCATGGTAGCCACACGCTTCGATG
probe06121	CCCGCGTTAACCATACACCGCGAAACATCGGCCACGGTCCCGTTGAACTTCCAAGATAGCTGTGTGATGATTTGTTAAGCAAGGTAGCCACACGCTTCGATG
probe06122	CCCGCGTTAACCATACACCGCGAAACATCGGCCACGGTCCCGTTGAACTTCTGGAGCTTTTAATAAGAACTTCTCATCAGCAGGTAGCCACACGCTTCGATG
probe06123	CCCGCGTTAACCATACACCGCGAAACATCGGCCACGGTCCCGTTGAACTTTTCTTAGTCTTGGCTGCATGTTGGAATTTCGTGGTAGCCACACGCTTCGATG
probe06124	CCCGCGTTAACCATACACCGCGAAACATCGGCCACGGTCCCGTTGAACTTTAATCAGGCAAAAGAGGTGTTACTTGGGCAGGGGTAGCCACACGCTTCGATG
probe06125	CCCGCGTTAACCATACACCGCGAAACATCGGCCACGGTCCCGTTGAACTTCCTCAAACCAATCAATGTCTCCGGTTTAAGCAGGTAGCCACACGCTTCGATG
probe06126	CCCGCGTTAACCATACACCGCGAAACATCGGCCACGGTCCCGTTGAACTTGTTAACTTCTGTCACTTCAGGTTCCTCTAACCGGTAGCCACACGCTTCGATG
probe06127	CCCGCGTTAACCATACACCGCGAAACATCGGCCACGGTCCCGTTGAACTTAGTCACTGAGGTTCTACTATCCTCTCTGACTTGGTAGCCACACGCTTCGATG
probe06128	CCCGCGTTAACCATACACCGCGAAACATCGGCCACGGTCCCGTTGAACTTTGATGGTTCTCTTAGATAACTGTAGCTTGTGTGGTAGCCACACGCTTCGATG
probe06129	CCCGCGTTAACCATACACCGCGAAACATCGGCCACGGTCCCGTTGAACTTGGACAAGGAGCTTGATTGTCATTAATGTTATCGGTAGCCACACGCTTCGATG
probe06130	CCCGCGTTAACCATACACCGCGAAACATCGGCCACGGTCCCGTTGAACTTAGGTTTGCAAATGAGAGAGAAATTGCCAGCAAGGTAGCCACACGCTTCGATG
probe06131	CCCGCGTTAACCATACACCGCGAAACATCGGCCACGGTCCCGTTGAACTTCATTTTAGAGCCACTCTTTTGTTCTTTTCCAGGGTAGCCACACGCTTCGATG
probe06132	CCCGCGTTAACCATACACCGCGAAACATCGGCCACGGTCCCGTTGAACTTCCCTGATAGTGATATTGTAGCATTGAAGCAAAGGTAGCCACACGCTTCGATG
probe06133	CCCGCGTTAACCATACACCGCGAAACATCGGCCACGGTCCCGTTGAACTTCACCAGAGAAAGCCAATCGTGTTACATATTTCGGTAGCCACACGCTTCGATG
probe06134	CCCGCGTTAACCATACACCGCGAAACATCGGCCACGGTCCCGTTGAACTTGTTTGGCAGATATACTTTGCTCACAGTATTGAGGTAGCCACACGCTTCGATG
probe06135	CCCGCGTTAACCATACACCGCGAAACATCGGCCACGGTCCCGTTGAACTTTTAGTCATAGAGCAGCTTGTGTTGTTACCCTTGGTAGCCACACGCTTCGATG
probe06136	CCCGCGTTAACCATACACCGCGAAACATCGGCCACGGTCCCGTTGAACTTGACATGCTTGTGAGAACGGAACCCGAAATCTTGGTAGCCACACGCTTCGATG
probe06137	CCCGCGTTAACCATACACCGCGAAACATCGGCCACGGTCCCGTTGAACTTGCCCATCCTATAACATGCTGGCAATATTAAGGGGTAGCCACACGCTTCGATG
probe06138	CCCGCGTTAACCATACACCGCGAAACATCGGCCACGGTCCCGTTGAACTTCAGCCTCAACCTCAATCTCAATCTCTCTCTAAGGTAGCCACACGCTTCGATG
probe06139	CCCGCGTTAACCATACACCGCGAAACATCGGCCACGGTCCCGTTGAACTTTGGCTCTTAGCTTATCTGTGCCTTTCGGCTTTGGTAGCCACACGCTTCGATG
probe06140	CCCGCGTTAACCATACACCGCGAAACATCGGCCACGGTCCCGTTGAACTTTTCAGCCAGCCCGTTTCCCACCCACAATTCTGGGTAGCCACACGCTTCGATG
probe06141	CCCGCGTTAACCATACACCGCGAAACATCGGCCACGGTCCCGTTGAACTTGCTAATGGGACCTGAGAGACATTTATTAAATGGGTAGCCACACGCTTCGATG
probe06142	CCCGCGTTAACCATACACCGCGAAACATCGGCCACGGTCCCGTTGAACTTTGGCAGGTGTGTTAAGCTAAGACTTGGGTGAGGGTAGCCACACGCTTCGATG
probe06143	CCCGCGTTAACCATACACCGCGAAACATCGGCCACGGTCCCGTTGAACTTTGAAGACTGAGGCTCTTTGTTTTGTTTGTTTGGGTAGCCACACGCTTCGATG
probe06144	CCCGCGTTAACCATACACCGCGAAACATCGGCCACGGTCCCGTTGAACTTGCTGTGGATAGGAGAGCCTATCTCAAAACAAAGGTAGCCACACGCTTCGATG
probe06145	CCCGCGTTAACCATACACCGCGAAACATCGGCCACGGTCCCGTTGAACTTGGTATGGTTGTGACCACCTAACTCAGGAGCCAGGTAGCCACACGCTTCGATG
probe06146	CCCGCGTTAACCATACACCGCGAAACATCGGCCACGGTCCCGTTGAACTTGCCCAGGCTTTGTCTCTTTCTGCCACCTTCCTGGTAGCCACACGCTTCGATG
probe06147	CCCGCGTTAACCATACACCGCGAAACATCGGCCACGGTCCCGTTGAACTTCTGAGTAGCTGCAGAGAGCCGGAGGGAACCAGGGTAGCCACACGCTTCGATG
probe06148	CCCGCGTTAACCATACACCGCGAAACATCGGCCACGGTCCCGTTGAACTTACTGTTTATAGCGTGTCATTCTACTCCCTCTCGGTAGCCACACGCTTCGATG
probe06149	CCCGCGTTAACCATACACCGCGAAACATCGGCCACGGTCCCGTTGAACTTAGGATTTGCAGACATTTGCTTTGACTGGCTGAGGTAGCCACACGCTTCGATG
probe06150	CCCGCGTTAACCATACACCGCGAAACATCGGCCACGGTCCCGTTGAACTTTGGGCCAGTTTCCTGATGTGCCTCGAATGGGCGGTAGCCACACGCTTCGATG
probe06151	CCCGCGTTAACCATACACCGCGAAACATCGGCCACGGTCCCGTTGAACTTATCTCATGAGAAAGATAAAGTTCTTTCCAGGGGGTAGCCACACGCTTCGATG
probe06152	CCCGCGTTAACCATACACCGCGAAACATCGGCCACGGTCCCGTTGAACTTTAGCCTCTGTCTTGTGACTCAACTCAATGTCTGGTAGCCACACGCTTCGATG
probe06153	CCCGCGTTAACCATACACCGCGAAACATCGGCCACGGTCCCGTTGAACTTTTATCAAAGAATCCAACGCACTGCAACATGAGGGTAGCCACACGCTTCGATG
probe06154	CCCGCGTTAACCATACACCGCGAAACATCGGCCACGGTCCCGTTGAACTTCTGCTCATTTGCATATCAATACAAAACATGGGGGTAGCCACACGCTTCGATG
probe06155	CCCGCGTTAACCATACACCGCGAAACATCGGCCACGGTCCCGTTGAACTTAAATACAGAGACAACGTGTGGAATAGAGAAAGGGTAGCCACACGCTTCGATG
probe06156	CCCGCGTTAACCATACACCGCGAAACATCGGCCACGGTCCCGTTGAACTTAGGACTCAAGTCTCGGCTGTATGCAAATATGGGGTAGCCACACGCTTCGATG
probe06157	CCCGCGTTAACCATACACCGCGAAACATCGGCCACGGTCCCGTTGAACTTTTGTAGAGAGCAGGTTTATTGACCCATAATCCGGTAGCCACACGCTTCGATG
probe06158	CCCGCGTTAACCATACACCGCGAAACATCGGCCACGGTCCCGTTGAACTTCTGTATGAGCGATTAGTTTCTCCATGTACTATGGTAGCCACACGCTTCGATG
probe06159	CCCGCGTTAACCATACACCGCGAAACATCGGCCACGGTCCCGTTGAACTTTCTGTGCCTCTTAAGCAAGCTTTTCACCAGCTGGTAGCCACACGCTTCGATG
probe06160	CCCGCGTTAACCATACACCGCGAAACATCGGCCACGGTCCCGTTGAACTTCAGAGCTGTATGTGTCTATACAATTCAGACATGGTAGCCACACGCTTCGATG
probe06161	CCCGCGTTAACCATACACCGCGAAACATCGGCCACGGTCCCGTTGAACTTTTCAGTCTTTGGTCCATGTTGAGTTGTTTTCTGGTAGCCACACGCTTCGATG
probe06162	CCCGCGTTAACCATACACCGCGAAACATCGGCCACGGTCCCGTTGAACTTAGTTCAATCATTCTGCAAATAAGCCTGGTGCTGGTAGCCACACGCTTCGATG
probe06163	CCCGCGTTAACCATACACCGCGAAACATCGGCCACGGTCCCGTTGAACTTGATGATACGCAGAGGGTCAGGAATTTGAACAGGGTAGCCACACGCTTCGATG
probe06164	CCCGCGTTAACCATACACCGCGAAACATCGGCCACGGTCCCGTTGAACTTGTGTGATAGTTCTGGCAAAGAGAAGCAAATGAGGTAGCCACACGCTTCGATG
probe06165	CCCGCGTTAACCATACACCGCGAAACATCGGCCACGGTCCCGTTGAACTTCAAGTGTTACAGCTCTTAGGACAGAAGGCTTGGGTAGCCACACGCTTCGATG
probe06166	CCCGCGTTAACCATACACCGCGAAACATCGGCCACGGTCCCGTTGAACTTTGGGAATGAGTTTAGCTCAAATGCGCAACAAAGGTAGCCACACGCTTCGATG
probe06167	CCCGCGTTAACCATACACCGCGAAACATCGGCCACGGTCCCGTTGAACTTCTTGTTCAAATTACTACAGTCACCTCAGCTTTGGTAGCCACACGCTTCGATG
probe06168	CCCGCGTTAACCATACACCGCGAAACATCGGCCACGGTCCCGTTGAACTTAATCAGCATTCTGTCCCTATCATGAATCCTGTGGTAGCCACACGCTTCGATG
probe06169	CCCGCGTTAACCATACACCGCGAAACATCGGCCACGGTCCCGTTGAACTTCCACAGCTCTTTCTCCATTTCTCTTCACAAAGGGTAGCCACACGCTTCGATG
probe06170	CCCGCGTTAACCATACACCGCGAAACATCGGCCACGGTCCCGTTGAACTTTATGTGAAGTCTGGTGAATATTATACTCAGGCGGTAGCCACACGCTTCGATG
probe06171	CCCGCGTTAACCATACACCGCGAAACATCGGCCACGGTCCCGTTGAACTTCTTGTCAGTTAGGACTTTACTTTGCCTTCTTAGGTAGCCACACGCTTCGATG
probe06172	CCCGCGTTAACCATACACCGCGAAACATCGGCCACGGTCCCGTTGAACTTGTTAAATTGTTGCCTGTCAAACATTTGAGAGGGGTAGCCACACGCTTCGATG
probe06173	CCCGCGTTAACCATACACCGCGAAACATCGGCCACGGTCCCGTTGAACTTCCTCTGAGCCATCTCATCATTTTCAATTTTCAGGTAGCCACACGCTTCGATG
probe06174	CCCGCGTTAACCATACACCGCGAAACATCGGCCACGGTCCCGTTGAACTTGAGTTCTGATGCCAGTTGTCTTGGTCTCCATTGGTAGCCACACGCTTCGATG
probe06175	CCCGCGTTAACCATACACCGCGAAACATCGGCCACGGTCCCGTTGAACTTTAAGTCTCAAAGCTTCCTGTCAGAACAGTAGTGGTAGCCACACGCTTCGATG
probe06176	CCCGCGTTAACCATACACCGCGAAACATCGGCCACGGTCCCGTTGAACTTCAGGGATAACTACCTGCTATTGATCATTCTTTGGTAGCCACACGCTTCGATG
probe06177	CCCGCGTTAACCATACACCGCGAAACATCGGCCACGGTCCCGTTGAACTTACTCCGTCTGCCTTGCCGAGTTGTAGAGCAAGGGTAGCCACACGCTTCGATG
probe06178	CCCGCGTTAACCATACACCGCGAAACATCGGCCACGGTCCCGTTGAACTTTTCACTAGGAGAACATCCGAGCTGCATCCTATGGTAGCCACACGCTTCGATG
probe06179	CCCGCGTTAACCATACACCGCGAAACATCGGCCACGGTCCCGTTGAACTTCTCTACCAGGCCTTAGCAATACCCAACTTAATGGTAGCCACACGCTTCGATG
probe06180	CCCGCGTTAACCATACACCGCGAAACATCGGCCACGGTCCCGTTGAACTTTGACTCATCGCTTCTCTGGATGTTGTCAGCTTGGTAGCCACACGCTTCGATG
probe06181	CCCGCGTTAACCATACACCGCGAAACATCGGCCACGGTCCCGTTGAACTTCTTGAAAGAAGACAGCTTTTCCTTAGAGAGTCGGTAGCCACACGCTTCGATG
probe06182	CCCGCGTTAACCATACACCGCGAAACATCGGCCACGGTCCCGTTGAACTTTTCTCATTCAGTGACGGTAACAAAGCATTCGTGGTAGCCACACGCTTCGATG
probe06183	CCCGCGTTAACCATACACCGCGAAACATCGGCCACGGTCCCGTTGAACTTTCATGAATGTGTACCTAAAGCTCTTTAAGCCAGGTAGCCACACGCTTCGATG
probe06184	CCCGCGTTAACCATACACCGCGAAACATCGGCCACGGTCCCGTTGAACTTCTATAACAAACAGACACTCAAAGACACAGTTCGGTAGCCACACGCTTCGATG
probe06185	CCCGCGTTAACCATACACCGCGAAACATCGGCCACGGTCCCGTTGAACTTAGCTAATTTAAGGTCATGGTTGACTTGCCTTTGGTAGCCACACGCTTCGATG
probe06186	CCCGCGTTAACCATACACCGCGAAACATCGGCCACGGTCCCGTTGAACTTTGTGACTTTAACAGCTACAGAATGCTCTTTGTGGTAGCCACACGCTTCGATG
probe06187	CCCGCGTTAACCATACACCGCGAAACATCGGCCACGGTCCCGTTGAACTTTTACATTCTAGAGGCTGATAGTAAACTAGCCTGGTAGCCACACGCTTCGATG
probe06188	CCCGCGTTAACCATACACCGCGAAACATCGGCCACGGTCCCGTTGAACTTCCCTTCTTGCAATAACTATGGGCATCTTTATAGGTAGCCACACGCTTCGATG
probe06189	CCCGCGTTAACCATACACCGCGAAACATCGGCCACGGTCCCGTTGAACTTTAGCACATATCATGTCGGGATACATGATAACAGGTAGCCACACGCTTCGATG
probe06190	CCCGCGTTAACCATACACCGCGAAACATCGGCCACGGTCCCGTTGAACTTTTCATGAGTTCCTGAAGAAGTCCTAGGAGTTAGGTAGCCACACGCTTCGATG
probe06191	CCCGCGTTAACCATACACCGCGAAACATCGGCCACGGTCCCGTTGAACTTAATGCAGGTTGATCGTGGATGCCAAATGCTGGGGTAGCCACACGCTTCGATG
probe06192	CCCGCGTTAACCATACACCGCGAAACATCGGCCACGGTCCCGTTGAACTTCTTGATCAGAGTCCGAAACAAAGAGCTGTTGCGGTAGCCACACGCTTCGATG
probe06193	CCCGCGTTAACCATACACCGCGAAACATCGGCCACGGTCCCGTTGAACTTATTCAAAAGGAATGAGGTTGGCTATGTGGAAAGGTAGCCACACGCTTCGATG
probe06194	CCCGCGTTAACCATACACCGCGAAACATCGGCCACGGTCCCGTTGAACTTAGGCAGCAACTTCAAAACCTATAGTAGCTCAAGGTAGCCACACGCTTCGATG
probe06195	CCCGCGTTAACCATACACCGCGAAACATCGGCCACGGTCCCGTTGAACTTCCTAATGCACCAGCCATTTGTATAAGGTAACTGGTAGCCACACGCTTCGATG
probe06196	CCCGCGTTAACCATACACCGCGAAACATCGGCCACGGTCCCGTTGAACTTAACATAATGATGTGGTCATGGTGTTGCCAGCCGGTAGCCACACGCTTCGATG
probe06197	CCCGCGTTAACCATACACCGCGAAACATCGGCCACGGTCCCGTTGAACTTCTGTCCCATAAATCCAATGCTCATTTGTGATTGGTAGCCACACGCTTCGATG
probe06198	CCCGCGTTAACCATACACCGCGAAACATCGGCCACGGTCCCGTTGAACTTCCCTGGTGATTGCTCCTTGGTTTTGTTTTGTTGGTAGCCACACGCTTCGATG
probe06199	CCCGCGTTAACCATACACCGCGAAACATCGGCCACGGTCCCGTTGAACTTTTCAGTCTCATTCTGTCTTTTCTCTAGGACTTGGTAGCCACACGCTTCGATG
probe06200	CCCGCGTTAACCATACACCGCGAAACATCGGCCACGGTCCCGTTGAACTTCTTCTCATCCCTGTATAATTCTAGAATGTGCAGGTAGCCACACGCTTCGATG
probe06201	CCCGCGTTAACCATACACCGCGAAACATCGGCCACGGTCCCGTTGAACTTCCAGCTCTAATGTATGTGGCTTTATCTCATATGGTAGCCACACGCTTCGATG
probe06202	CCCGCGTTAACCATACACCGCGAAACATCGGCCACGGTCCCGTTGAACTTGGCTTAGATTCTTTGAGGCTCTGAATTTAACTGGTAGCCACACGCTTCGATG
probe06203	CCCGCGTTAACCATACACCGCGAAACATCGGCCACGGTCCCGTTGAACTTTCCCTGAGACACCATTGACACCAGCATCATTAGGTAGCCACACGCTTCGATG
probe06204	CCCGCGTTAACCATACACCGCGAAACATCGGCCACGGTCCCGTTGAACTTGGGTGTTTTGTTCAACATTTTATGAGTTCTGGGGTAGCCACACGCTTCGATG
probe06205	CCCGCGTTAACCATACACCGCGAAACATCGGCCACGGTCCCGTTGAACTTCATTTCACACTCTAGTTGTAACCCAGCATATAGGTAGCCACACGCTTCGATG
probe06206	CCCGCGTTAACCATACACCGCGAAACATCGGCCACGGTCCCGTTGAACTTATGCTTTCTGGATGAGTTAGATTCAATTCCCAGGTAGCCACACGCTTCGATG
probe06207	CCCGCGTTAACCATACACCGCGAAACATCGGCCACGGTCCCGTTGAACTTATTGTCTGTGCTATGCACTCTCAGTAAAAGTCGGTAGCCACACGCTTCGATG
probe06208	CCCGCGTTAACCATACACCGCGAAACATCGGCCACGGTCCCGTTGAACTTACTCTGCTTCTCTTCAGTATCTCTTCAATATCGGTAGCCACACGCTTCGATG
probe06209	CCCGCGTTAACCATACACCGCGAAACATCGGCCACGGTCCCGTTGAACTTGGACAAAACTCAAAGCAACGTGTTCTGAGTGCGGTAGCCACACGCTTCGATG
probe06210	CCCGCGTTAACCATACACCGCGAAACATCGGCCACGGTCCCGTTGAACTTCAGAAGATTAGAAATGTAACTGAGGGCAGATTGGTAGCCACACGCTTCGATG
probe06211	CCCGCGTTAACCATACACCGCGAAACATCGGCCACGGTCCCGTTGAACTTCACTACATAAGTGAACAGTGCTGTACAGGTTTGGTAGCCACACGCTTCGATG
probe06212	CCCGCGTTAACCATACACCGCGAAACATCGGCCACGGTCCCGTTGAACTTTGAAATCACAAGGAAAAGCATCCCTATGAGGCGGTAGCCACACGCTTCGATG
probe06213	CCCGCGTTAACCATACACCGCGAAACATCGGCCACGGTCCCGTTGAACTTCAAGGGTATCACAAGATGAATATGTGACTTGTGGTAGCCACACGCTTCGATG
probe06214	CCCGCGTTAACCATACACCGCGAAACATCGGCCACGGTCCCGTTGAACTTCATCCCTTGTTCTTCCTTATAACCAGATCTCAGGTAGCCACACGCTTCGATG
probe06215	CCCGCGTTAACCATACACCGCGAAACATCGGCCACGGTCCCGTTGAACTTGGAGCCCAGTGTACGTACCCAGTCATCAGCTGGGTAGCCACACGCTTCGATG
probe06216	CCCGCGTTAACCATACACCGCGAAACATCGGCCACGGTCCCGTTGAACTTCTTTCTGTTTGCTTGATCTATACATCCCTTTGGGTAGCCACACGCTTCGATG
probe06217	CCCGCGTTAACCATACACCGCGAAACATCGGCCACGGTCCCGTTGAACTTATGAAGCACAGAGGGCCAACAGGAGCTACAGTGGTAGCCACACGCTTCGATG
probe06218	CCCGCGTTAACCATACACCGCGAAACATCGGCCACGGTCCCGTTGAACTTCATGCTAGATACCTGTCTATAAAGCACACCATGGTAGCCACACGCTTCGATG
probe06219	CCCGCGTTAACCATACACCGCGAAACATCGGCCACGGTCCCGTTGAACTTCTCTCTCCCTCTATTCCTATGAATGTTTTCTTGGTAGCCACACGCTTCGATG
probe06220	CCCGCGTTAACCATACACCGCGAAACATCGGCCACGGTCCCGTTGAACTTGTGTTGTACTGTATTTTCAGCATTAGAGAGCTGGTAGCCACACGCTTCGATG
probe06221	CCCGCGTTAACCATACACCGCGAAACATCGGCCACGGTCCCGTTGAACTTACTCCAGTGGTAGTAGTCCTAAACAGTTTGTAGGTAGCCACACGCTTCGATG
probe06222	CCCGCGTTAACCATACACCGCGAAACATCGGCCACGGTCCCGTTGAACTTCCCATCTTCTCATGAGTTAAAGGGCTTCATTTGGTAGCCACACGCTTCGATG
probe06223	CCCGCGTTAACCATACACCGCGAAACATCGGCCACGGTCCCGTTGAACTTGATGATTGTAATGAAGGCTGAAACATGAATCCGGTAGCCACACGCTTCGATG
probe06224	CCCGCGTTAACCATACACCGCGAAACATCGGCCACGGTCCCGTTGAACTTCTGCCTGAGAGTCATAGCCAAAGTGTGCCTAAGGTAGCCACACGCTTCGATG
probe06225	CCCGCGTTAACCATACACCGCGAAACATCGGCCACGGTCCCGTTGAACTTCAATGTACTTTAGTTCTAGTCTTGCATCCTCTGGTAGCCACACGCTTCGATG
probe06226	CCCGCGTTAACCATACACCGCGAAACATCGGCCACGGTCCCGTTGAACTTAGTGGCTCAGTTCATTCCCAGGCACTGTCCTTGGTAGCCACACGCTTCGATG
probe06227	CCCGCGTTAACCATACACCGCGAAACATCGGCCACGGTCCCGTTGAACTTTGTCTCCTTCACTGTATCCTTGTTATTGTGCTGGTAGCCACACGCTTCGATG
probe06228	CCCGCGTTAACCATACACCGCGAAACATCGGCCACGGTCCCGTTGAACTTCACTGTGCTAGAATAACACAATAGAAGGAACTGGTAGCCACACGCTTCGATG
probe06229	CCCGCGTTAACCATACACCGCGAAACATCGGCCACGGTCCCGTTGAACTTTGCCCATATTACCAGACTTCCTCCAACAAGGCGGTAGCCACACGCTTCGATG
probe06230	CCCGCGTTAACCATACACCGCGAAACATCGGCCACGGTCCCGTTGAACTTCAGGCTCAACAATGCTGCATTTTAATTTGCTGGGTAGCCACACGCTTCGATG
probe06231	CCCGCGTTAACCATACACCGCGAAACATCGGCCACGGTCCCGTTGAACTTGTTGAGAAGAGACCATGTGATGATTGGTAAACGGTAGCCACACGCTTCGATG
probe06232	CCCGCGTTAACCATACACCGCGAAACATCGGCCACGGTCCCGTTGAACTTGTGGTGAAGTCCTTATAATTCTGACTCCTGTTGGTAGCCACACGCTTCGATG
probe06233	CCCGCGTTAACCATACACCGCGAAACATCGGCCACGGTCCCGTTGAACTTGGAGAATGGAGAGAAAGTTGGATTTAAGTGTTGGTAGCCACACGCTTCGATG
probe06234	CCCGCGTTAACCATACACCGCGAAACATCGGCCACGGTCCCGTTGAACTTCTCATAAGGGAAAGAGTGTCAAGTACAAAATGGGTAGCCACACGCTTCGATG
probe06235	CCCGCGTTAACCATACACCGCGAAACATCGGCCACGGTCCCGTTGAACTTCCCATAAACTTGAAAATGGCCAAGTCTAATACGGTAGCCACACGCTTCGATG
probe06236	CCCGCGTTAACCATACACCGCGAAACATCGGCCACGGTCCCGTTGAACTTGGGTAGGGTTTCTTCTGAAAGACTATTATACAGGTAGCCACACGCTTCGATG
probe06237	CCCGCGTTAACCATACACCGCGAAACATCGGCCACGGTCCCGTTGAACTTACATGGCCTGGCATATTTGACAGTGAGAGATCGGTAGCCACACGCTTCGATG
probe06238	CCCGCGTTAACCATACACCGCGAAACATCGGCCACGGTCCCGTTGAACTTGAAGCATCAAGTCAGCTACATAATACATTGAGGGTAGCCACACGCTTCGATG
probe06239	CCCGCGTTAACCATACACCGCGAAACATCGGCCACGGTCCCGTTGAACTTATACAAATTTAGCACATTGAACTGAGCTCCTCGGTAGCCACACGCTTCGATG
probe06240	CCCGCGTTAACCATACACCGCGAAACATCGGCCACGGTCCCGTTGAACTTCAAAACCACTTAGGATATTGCTTTTGCCCTTGGGTAGCCACACGCTTCGATG
probe06241	CCCGCGTTAACCATACACCGCGAAACATCGGCCACGGTCCCGTTGAACTTAGGTGACGAGGAGAAAAGCACACATCTCAGCTGGTAGCCACACGCTTCGATG
probe06242	CCCGCGTTAACCATACACCGCGAAACATCGGCCACGGTCCCGTTGAACTTATGCCTCCTAAACATTGGTCTGAAGGTAACCTGGTAGCCACACGCTTCGATG
probe06243	CCCGCGTTAACCATACACCGCGAAACATCGGCCACGGTCCCGTTGAACTTAAGCACAGGGATAGAAACTCTAACTAAGACACGGTAGCCACACGCTTCGATG
probe06244	CCCGCGTTAACCATACACCGCGAAACATCGGCCACGGTCCCGTTGAACTTCACTATGAGTTCTAATACCATAAGCAAGGTCTGGTAGCCACACGCTTCGATG
probe06245	CCCGCGTTAACCATACACCGCGAAACATCGGCCACGGTCCCGTTGAACTTATAAAATAGGAAGAAGGAAGATCACAACAGCCGGTAGCCACACGCTTCGATG
probe06246	CCCGCGTTAACCATACACCGCGAAACATCGGCCACGGTCCCGTTGAACTTAGGCGATTAATAGCTTCTAAGAAAGGAGGATCGGTAGCCACACGCTTCGATG
probe06247	CCCGCGTTAACCATACACCGCGAAACATCGGCCACGGTCCCGTTGAACTTTCAGTCCCTACCAGTTACAGAGTATGGATGGCGGTAGCCACACGCTTCGATG
probe06248	CCCGCGTTAACCATACACCGCGAAACATCGGCCACGGTCCCGTTGAACTTGTCTATGCTCTCTCACTTATCTCTAGCAAAGTGGTAGCCACACGCTTCGATG
probe06249	CCCGCGTTAACCATACACCGCGAAACATCGGCCACGGTCCCGTTGAACTTCACAGAAAGAATTCATGAGGGAGAAGATGAGTGGTAGCCACACGCTTCGATG
probe06250	CCCGCGTTAACCATACACCGCGAAACATCGGCCACGGTCCCGTTGAACTTTATCAGGTCTTTGGGATTTAGTCCTGTGATAAGGTAGCCACACGCTTCGATG
probe06251	CCCGCGTTAACCATACACCGCGAAACATCGGCCACGGTCCCGTTGAACTTAAGATTATGACACTCTCTTCTGTCCTTGTGGGGGTAGCCACACGCTTCGATG
probe06252	CCCGCGTTAACCATACACCGCGAAACATCGGCCACGGTCCCGTTGAACTTACTAACTATGATGTGTGCTTATTGATCAGCTGGGTAGCCACACGCTTCGATG
probe06253	CCCGCGTTAACCATACACCGCGAAACATCGGCCACGGTCCCGTTGAACTTCGTTGGCTCCTATACCTGTAAAACAACATATAGGTAGCCACACGCTTCGATG
probe06254	CCCGCGTTAACCATACACCGCGAAACATCGGCCACGGTCCCGTTGAACTTATTTCTGTTCAGGATCTGTGTTCATCTCCTGTGGTAGCCACACGCTTCGATG
probe06255	CCCGCGTTAACCATACACCGCGAAACATCGGCCACGGTCCCGTTGAACTTCTCTCCCAAGGCTAAACCATTTAGTCCCTTCTGGTAGCCACACGCTTCGATG
probe06256	CCCGCGTTAACCATACACCGCGAAACATCGGCCACGGTCCCGTTGAACTTGATAAGTATCAGTCGGAAAAGCATGTTCCTAAGGTAGCCACACGCTTCGATG
probe06257	CCCGCGTTAACCATACACCGCGAAACATCGGCCACGGTCCCGTTGAACTTTTAGAATGGGCATCTTCCACTTCCACTGCTGTGGTAGCCACACGCTTCGATG
probe06258	CCCGCGTTAACCATACACCGCGAAACATCGGCCACGGTCCCGTTGAACTTCTACTTACTAACATCTATGTTTCATCTGGGCTGGTAGCCACACGCTTCGATG
probe06259	CCCGCGTTAACCATACACCGCGAAACATCGGCCACGGTCCCGTTGAACTTGCTGCTGGTGTCTTTATCAGTCAAAATTAACTGGTAGCCACACGCTTCGATG
probe06260	CCCGCGTTAACCATACACCGCGAAACATCGGCCACGGTCCCGTTGAACTTTGTCCAACTGGTCTCTGGCCCTCTTGCCTATAGGTAGCCACACGCTTCGATG
probe06261	CCCGCGTTAACCATACACCGCGAAACATCGGCCACGGTCCCGTTGAACTTGACTGGACTTGTATCTATCTTGGCTCTAAAGAGGTAGCCACACGCTTCGATG
probe06262	CCCGCGTTAACCATACACCGCGAAACATCGGCCACGGTCCCGTTGAACTTCCATCCTGCTGACATGTTCTTGTGCACAAGCTGGTAGCCACACGCTTCGATG
probe06263	CCCGCGTTAACCATACACCGCGAAACATCGGCCACGGTCCCGTTGAACTTCCCTCTATTGCTTTTGGTATTCAACTCTCATAGGTAGCCACACGCTTCGATG
probe06264	CCCGCGTTAACCATACACCGCGAAACATCGGCCACGGTCCCGTTGAACTTAACAGACCTGATATAGGGAGCTGTACTTGGGAGGTAGCCACACGCTTCGATG
probe06265	CCCGCGTTAACCATACACCGCGAAACATCGGCCACGGTCCCGTTGAACTTGGCCCGTGATGACATTGCAAGGTCCCTGAGAGGGTAGCCACACGCTTCGATG
probe06266	CCCGCGTTAACCATACACCGCGAAACATCGGCCACGGTCCCGTTGAACTTGACTCGTGCTTGTCTCTTAGCATTCTCATTTGGGTAGCCACACGCTTCGATG
probe06267	CCCGCGTTAACCATACACCGCGAAACATCGGCCACGGTCCCGTTGAACTTCTGAACAAACTCACAGCCATAATAACTCCAATGGTAGCCACACGCTTCGATG
probe06268	CCCGCGTTAACCATACACCGCGAAACATCGGCCACGGTCCCGTTGAACTTCAAGTCCAATTCAGTATTTCTCAGGAATCTTGGGTAGCCACACGCTTCGATG
probe06269	CCCGCGTTAACCATACACCGCGAAACATCGGCCACGGTCCCGTTGAACTTAGAAGAGGTTAGGCCAGTCAGCATCTACTTTCGGTAGCCACACGCTTCGATG
probe06270	CCCGCGTTAACCATACACCGCGAAACATCGGCCACGGTCCCGTTGAACTTGTGTTCGGTCCTGATGTCTCAGTCTATACAGTGGTAGCCACACGCTTCGATG
probe06271	CCCGCGTTAACCATACACCGCGAAACATCGGCCACGGTCCCGTTGAACTTGCCCAGAGACTTGTATTTTAGTTCATTCCATAGGTAGCCACACGCTTCGATG
probe06272	CCCGCGTTAACCATACACCGCGAAACATCGGCCACGGTCCCGTTGAACTTGTCGAATGTTGTACAGACTATCAGAACTCAATGGTAGCCACACGCTTCGATG
probe06273	CCCGCGTTAACCATACACCGCGAAACATCGGCCACGGTCCCGTTGAACTTTGTGTACCTTGGAGTTTGATAAGCAGAAATTGGGTAGCCACACGCTTCGATG
probe06274	CCCGCGTTAACCATACACCGCGAAACATCGGCCACGGTCCCGTTGAACTTGAGCCCAGAATGTTCATTGGTTTAATCAAGTTGGTAGCCACACGCTTCGATG
probe06275	CCCGCGTTAACCATACACCGCGAAACATCGGCCACGGTCCCGTTGAACTTATCAAGGAACGTGTCCATACTATGGCTAAGGTGGTAGCCACACGCTTCGATG
probe06276	CCCGCGTTAACCATACACCGCGAAACATCGGCCACGGTCCCGTTGAACTTGCCAGAATCCTTCATTACATGAAATAAGACAGGGTAGCCACACGCTTCGATG
probe06277	CCCGCGTTAACCATACACCGCGAAACATCGGCCACGGTCCCGTTGAACTTGTATTACTGGTTCCATAAAAGTGTGTTCCAGTGGTAGCCACACGCTTCGATG
probe06278	CCCGCGTTAACCATACACCGCGAAACATCGGCCACGGTCCCGTTGAACTTATGCCTCTTTTGGCAAAACATTCTGGGATGGTGGTAGCCACACGCTTCGATG
probe06279	CCCGCGTTAACCATACACCGCGAAACATCGGCCACGGTCCCGTTGAACTTTTCTCGGTTTCATTAACTAAACCTCTCTGGAGGGTAGCCACACGCTTCGATG
probe06280	CCCGCGTTAACCATACACCGCGAAACATCGGCCACGGTCCCGTTGAACTTGCGTTAGGAGTTATATACTCAGCCCTTTTGCAGGTAGCCACACGCTTCGATG
probe06281	CCCGCGTTAACCATACACCGCGAAACATCGGCCACGGTCCCGTTGAACTTAGTGAATGGGCATCTCACTACGTATCATCATAGGTAGCCACACGCTTCGATG
probe06282	CCCGCGTTAACCATACACCGCGAAACATCGGCCACGGTCCCGTTGAACTTGAGAAGTGAAAACCCAGCTTTAGCTACATGACGGTAGCCACACGCTTCGATG
probe06283	CCCGCGTTAACCATACACCGCGAAACATCGGCCACGGTCCCGTTGAACTTGGTTAGTCCCTAGCCCAAGATCAATATTTGATGGTAGCCACACGCTTCGATG
probe06284	CCCGCGTTAACCATACACCGCGAAACATCGGCCACGGTCCCGTTGAACTTGTACAGCTGTACCTGAGAAGTCTCCTTGAGCCGGTAGCCACACGCTTCGATG
probe06285	CCCGCGTTAACCATACACCGCGAAACATCGGCCACGGTCCCGTTGAACTTGTGCTTTCAGCATCAAGTCATCAAATACTGATGGTAGCCACACGCTTCGATG
probe06286	CCCGCGTTAACCATACACCGCGAAACATCGGCCACGGTCCCGTTGAACTTGGAAGTACAATGGGTCTATACATTTGCATACAGGTAGCCACACGCTTCGATG
probe06287	CCCGCGTTAACCATACACCGCGAAACATCGGCCACGGTCCCGTTGAACTTAATATGCCCACCTTGGTAGAGATGCAGGCACTGGTAGCCACACGCTTCGATG
probe06288	CCCGCGTTAACCATACACCGCGAAACATCGGCCACGGTCCCGTTGAACTTAAGAAGCAGGAGCGCGCTGGAAGCTTTGATAGGGTAGCCACACGCTTCGATG
probe06289	CCCGCGTTAACCATACACCGCGAAACATCGGCCACGGTCCCGTTGAACTTTTTCTCACAGCAGTATGAGATGAACAGGGAAGGGTAGCCACACGCTTCGATG
probe06290	CCCGCGTTAACCATACACCGCGAAACATCGGCCACGGTCCCGTTGAACTTCCTGGAAGGTTGCTGGCACAAGGCGTGAGATGGGTAGCCACACGCTTCGATG
probe06291	CCCGCGTTAACCATACACCGCGAAACATCGGCCACGGTCCCGTTGAACTTCGAATAAGTCTGACTCTAATGAGCAAAGTCCTGGTAGCCACACGCTTCGATG
probe06292	CCCGCGTTAACCATACACCGCGAAACATCGGCCACGGTCCCGTTGAACTTCGTATTATCAATAGCTCCTGGATTGTGTCTCCGGTAGCCACACGCTTCGATG
probe06293	CCCGCGTTAACCATACACCGCGAAACATCGGCCACGGTCCCGTTGAACTTTCATCCTTGTTACTGTGTCTCAGTTACTGTGGGGTAGCCACACGCTTCGATG
probe06294	CCCGCGTTAACCATACACCGCGAAACATCGGCCACGGTCCCGTTGAACTTTGTGTATTTACATGTCTGTGTACATGTGTGTGGGTAGCCACACGCTTCGATG
probe06295	CCCGCGTTAACCATACACCGCGAAACATCGGCCACGGTCCCGTTGAACTTCTCCTCATATCTACTTTCATTGTGTCTCTCTTGGTAGCCACACGCTTCGATG
probe06296	CCCGCGTTAACCATACACCGCGAAACATCGGCCACGGTCCCGTTGAACTTCTCATATGTGTTCTGTTGTGTCCAGAAAACAAGGTAGCCACACGCTTCGATG
probe06297	CCCGCGTTAACCATACACCGCGAAACATCGGCCACGGTCCCGTTGAACTTCTCTATCTGCCCTCCTTTACTATTTTCATTGTGGTAGCCACACGCTTCGATG
probe06298	CCCGCGTTAACCATACACCGCGAAACATCGGCCACGGTCCCGTTGAACTTTGTGCAGAAAGAACCACAGCTGGCATGAATTCGGTAGCCACACGCTTCGATG
probe06299	CCCGCGTTAACCATACACCGCGAAACATCGGCCACGGTCCCGTTGAACTTGAGCCCTGGAGCTTGGGAGATTGATATAAATAGGTAGCCACACGCTTCGATG
probe06300	CCCGCGTTAACCATACACCGCGAAACATCGGCCACGGTCCCGTTGAACTTGGAAATTTGGCAGCATGTTTCCTTTTATCCTAGGTAGCCACACGCTTCGATG
probe06301	CCCGCGTTAACCATACACCGCGAAACATCGGCCACGGTCCCGTTGAACTTCACAGTACCAGGAATTCTGCCTTGTGAGAAGGGGTAGCCACACGCTTCGATG
probe06302	CCCGCGTTAACCATACACCGCGAAACATCGGCCACGGTCCCGTTGAACTTGGAATTAAGTTTCCTGGTTGGCTTGAAATTGAGGTAGCCACACGCTTCGATG
probe06303	CCCGCGTTAACCATACACCGCGAAACATCGGCCACGGTCCCGTTGAACTTGTAACATTGTCTACCAAAGCAGGAAAATTCCAGGTAGCCACACGCTTCGATG
probe06304	CCCGCGTTAACCATACACCGCGAAACATCGGCCACGGTCCCGTTGAACTTCTTTCACATGTGTACCCTGGATCTGAACTCAGGGTAGCCACACGCTTCGATG
probe06305	CCCGCGTTAACCATACACCGCGAAACATCGGCCACGGTCCCGTTGAACTTAAGAGTCTGTTCTCAAGAAATCCTCAGACAGAGGTAGCCACACGCTTCGATG
probe06306	CCCGCGTTAACCATACACCGCGAAACATCGGCCACGGTCCCGTTGAACTTACTGCCATGTTCTGAGAATGTTGTGGGTGGAGGGTAGCCACACGCTTCGATG
probe06307	CCCGCGTTAACCATACACCGCGAAACATCGGCCACGGTCCCGTTGAACTTGCAATAAGGTGGTCAGTTTACAGCCTGCAGCTGGTAGCCACACGCTTCGATG
probe06308	CCCGCGTTAACCATACACCGCGAAACATCGGCCACGGTCCCGTTGAACTTGCCTTGACTCTGTAGACAAGAGGGCCAGGGAAGGTAGCCACACGCTTCGATG
probe06309	CCCGCGTTAACCATACACCGCGAAACATCGGCCACGGTCCCGTTGAACTTGCTGTCTGTCCGTGTTAAAAGAACAAGTGGTTGGTAGCCACACGCTTCGATG
probe06310	CCCGCGTTAACCATACACCGCGAAACATCGGCCACGGTCCCGTTGAACTTCGTTAAGATTTCAAGTGTCCGACTTCAAGATAGGTAGCCACACGCTTCGATG
probe06311	CCCGCGTTAACCATACACCGCGAAACATCGGCCACGGTCCCGTTGAACTTCAATCTATACTCCCTGGTAAATTAATGGGCTTGGTAGCCACACGCTTCGATG
probe06312	CCCGCGTTAACCATACACCGCGAAACATCGGCCACGGTCCCGTTGAACTTGTTGCAGATTAACAAACAGGCTTCATGTTCAAGGTAGCCACACGCTTCGATG
probe06313	CCCGCGTTAACCATACACCGCGAAACATCGGCCACGGTCCCGTTGAACTTCATACTGACCACTTGACTCAATCTCAATGGCTGGTAGCCACACGCTTCGATG
probe06314	CCCGCGTTAACCATACACCGCGAAACATCGGCCACGGTCCCGTTGAACTTTGTAGAAAGTTCCAGGACAACTAGAATAGGTAGGTAGCCACACGCTTCGATG
probe06315	CCCGCGTTAACCATACACCGCGAAACATCGGCCACGGTCCCGTTGAACTTGATTGAAGACATAACTGAGCTAGCTAGATGTTGGTAGCCACACGCTTCGATG
probe06316	CCCGCGTTAACCATACACCGCGAAACATCGGCCACGGTCCCGTTGAACTTCCAGTCCTTAGGGAAGTACAGAGGGTCTGGTGGGTAGCCACACGCTTCGATG
probe06317	CCCGCGTTAACCATACACCGCGAAACATCGGCCACGGTCCCGTTGAACTTTTCACATGCTAAGTTCCATGTGTTTGCACAGGGGTAGCCACACGCTTCGATG
probe06318	CCCGCGTTAACCATACACCGCGAAACATCGGCCACGGTCCCGTTGAACTTAAAGAAGGCCACATTTTCCTTGATAAGGCCAAGGTAGCCACACGCTTCGATG
probe06319	CCCGCGTTAACCATACACCGCGAAACATCGGCCACGGTCCCGTTGAACTTACGTGCATCAGAAAGGACAGCCCATCCAGCCAGGTAGCCACACGCTTCGATG
probe06320	CCCGCGTTAACCATACACCGCGAAACATCGGCCACGGTCCCGTTGAACTTTAAAACCTTGATCATCTACAGCATGCGGTATGGGTAGCCACACGCTTCGATG
probe06321	CCCGCGTTAACCATACACCGCGAAACATCGGCCACGGTCCCGTTGAACTTCCTCTCTGCAAGCTCTGGCAAGCCAGTCTCTGGGTAGCCACACGCTTCGATG
probe06322	CCCGCGTTAACCATACACCGCGAAACATCGGCCACGGTCCCGTTGAACTTTCAGTATAGCACTCTTACCAGGTGCCCAGCACGGTAGCCACACGCTTCGATG
probe06323	CCCGCGTTAACCATACACCGCGAAACATCGGCCACGGTCCCGTTGAACTTCTGCAACTGTGAGAATGTATGTTCTCATACTTGGTAGCCACACGCTTCGATG
probe06324	CCCGCGTTAACCATACACCGCGAAACATCGGCCACGGTCCCGTTGAACTTGAAAAGACAGCAGATTCCTCACTTCATTAATCGGTAGCCACACGCTTCGATG
probe06325	CCCGCGTTAACCATACACCGCGAAACATCGGCCACGGTCCCGTTGAACTTGAATGAGCTGTGGGAGAGAAATTCTATAAACAGGTAGCCACACGCTTCGATG
probe06326	CCCGCGTTAACCATACACCGCGAAACATCGGCCACGGTCCCGTTGAACTTTTAACATCTCTAATGTTTTCCAGGTGCCCTTTGGTAGCCACACGCTTCGATG
probe06327	CCCGCGTTAACCATACACCGCGAAACATCGGCCACGGTCCCGTTGAACTTGGAGTTCCAGCGAAAGGAAGCAAGTGAGGGCAGGTAGCCACACGCTTCGATG
probe06328	CCCGCGTTAACCATACACCGCGAAACATCGGCCACGGTCCCGTTGAACTTTCCTCATCTAAGGGTGAGGCCTTGATCGATTTGGTAGCCACACGCTTCGATG
probe06329	CCCGCGTTAACCATACACCGCGAAACATCGGCCACGGTCCCGTTGAACTTGTGTGTTCTCATCCACATTGACCGTCTGTAGAGGTAGCCACACGCTTCGATG
probe06330	CCCGCGTTAACCATACACCGCGAAACATCGGCCACGGTCCCGTTGAACTTGGTATATTCTAGGGTTCCCACCTCGTTGATGGGGTAGCCACACGCTTCGATG
probe06331	CCCGCGTTAACCATACACCGCGAAACATCGGCCACGGTCCCGTTGAACTTGAGCAGTTTGGAGAATTTTGACGTTACCAGCAGGTAGCCACACGCTTCGATG
probe06332	CCCGCGTTAACCATACACCGCGAAACATCGGCCACGGTCCCGTTGAACTTTAATCGTAACCTGTTAATTGTATGCCGTCCTGGGTAGCCACACGCTTCGATG
probe06333	CCCGCGTTAACCATACACCGCGAAACATCGGCCACGGTCCCGTTGAACTTGGTTCTGTTGTCTCTATAGTTAACTCACCATTGGTAGCCACACGCTTCGATG
probe06334	CCCGCGTTAACCATACACCGCGAAACATCGGCCACGGTCCCGTTGAACTTAATATGAAATAATCTGCCAGTGGGCTGTAAGTGGTAGCCACACGCTTCGATG
probe06335	CCCGCGTTAACCATACACCGCGAAACATCGGCCACGGTCCCGTTGAACTTGCCTATACTGTAAGGACAAGGTGGCCAATAGAGGTAGCCACACGCTTCGATG
probe06336	CCCGCGTTAACCATACACCGCGAAACATCGGCCACGGTCCCGTTGAACTTGATTCTTGCCTTCTGATACAGTGTTAAGCACTGGTAGCCACACGCTTCGATG
probe06337	CCCGCGTTAACCATACACCGCGAAACATCGGCCACGGTCCCGTTGAACTTGACCTTAATATGTATGCAAAACACCTGTAAGGGGTAGCCACACGCTTCGATG
probe06338	CCCGCGTTAACCATACACCGCGAAACATCGGCCACGGTCCCGTTGAACTTTTCTTCTGTACATTGGTCCTGTTGATTTAGAGGGTAGCCACACGCTTCGATG
probe06339	CCCGCGTTAACCATACACCGCGAAACATCGGCCACGGTCCCGTTGAACTTAGTTCTTGGCCACCCACCCATACAGTGTTGGGGGTAGCCACACGCTTCGATG
probe06340	CCCGCGTTAACCATACACCGCGAAACATCGGCCACGGTCCCGTTGAACTTGGTGGTATTCAGAATACCTTCTAGAACCATAAGGTAGCCACACGCTTCGATG
probe06341	CCCGCGTTAACCATACACCGCGAAACATCGGCCACGGTCCCGTTGAACTTAGAGATGTACCACTGTGGCTCTAGCTCCATTTGGTAGCCACACGCTTCGATG
probe06342	CCCGCGTTAACCATACACCGCGAAACATCGGCCACGGTCCCGTTGAACTTACCTAACTTCTCTGAATATAGAGGTTGTAGCTGGTAGCCACACGCTTCGATG
probe06343	CCCGCGTTAACCATACACCGCGAAACATCGGCCACGGTCCCGTTGAACTTTTCTTCCAGTATATGCCCAAGAATAATGCAACGGTAGCCACACGCTTCGATG
probe06344	CCCGCGTTAACCATACACCGCGAAACATCGGCCACGGTCCCGTTGAACTTTGCTCTGTCTAAATAATGGACACTCAGAGACAGGTAGCCACACGCTTCGATG
probe06345	CCCGCGTTAACCATACACCGCGAAACATCGGCCACGGTCCCGTTGAACTTTATGGCAGACATGTTTGTTAGACTTTATGGGTGGTAGCCACACGCTTCGATG
probe06346	CCCGCGTTAACCATACACCGCGAAACATCGGCCACGGTCCCGTTGAACTTCTCAGTCTCTTGCAAAGAAGAGTTTTCCAAATGGTAGCCACACGCTTCGATG
probe06347	CCCGCGTTAACCATACACCGCGAAACATCGGCCACGGTCCCGTTGAACTTTCTACCTACATACCTACCTTTCTTTCCAACTAGGTAGCCACACGCTTCGATG
probe06348	CCCGCGTTAACCATACACCGCGAAACATCGGCCACGGTCCCGTTGAACTTGGGAATTACCTCCAGGGATTCCTATTATGAGTGGTAGCCACACGCTTCGATG
probe06349	CCCGCGTTAACCATACACCGCGAAACATCGGCCACGGTCCCGTTGAACTTTGCAGGCTTGTTACATGTTCAACTTGAATATGGGTAGCCACACGCTTCGATG
probe06350	CCCGCGTTAACCATACACCGCGAAACATCGGCCACGGTCCCGTTGAACTTCACTACAGCTTACATCACAAAGTTAGCAAGTTGGTAGCCACACGCTTCGATG
probe06351	CCCGCGTTAACCATACACCGCGAAACATCGGCCACGGTCCCGTTGAACTTTGAAGTCGTCAAGAAAGTGATGAATTCGAGTTGGTAGCCACACGCTTCGATG
probe06352	CCCGCGTTAACCATACACCGCGAAACATCGGCCACGGTCCCGTTGAACTTCAGGTCGACTTTGAACTTTATTATGGGTGTTTGGTAGCCACACGCTTCGATG
probe06353	CCCGCGTTAACCATACACCGCGAAACATCGGCCACGGTCCCGTTGAACTTGGCACATTAGTCTGGCAATGTTTCTCTTATGGGGTAGCCACACGCTTCGATG
probe06354	CCCGCGTTAACCATACACCGCGAAACATCGGCCACGGTCCCGTTGAACTTGTAGTCTGACCTGATATTCTTCTTGCTAGAAAGGTAGCCACACGCTTCGATG
probe06355	CCCGCGTTAACCATACACCGCGAAACATCGGCCACGGTCCCGTTGAACTTATGTGTCAGACACTTGTTTCCCATTTGGTGGCGGTAGCCACACGCTTCGATG
probe06356	CCCGCGTTAACCATACACCGCGAAACATCGGCCACGGTCCCGTTGAACTTCCAGAATCAATCAATGGAGTCAGGAATACTAAGGTAGCCACACGCTTCGATG
probe06357	CCCGCGTTAACCATACACCGCGAAACATCGGCCACGGTCCCGTTGAACTTGCCTGAATGTTCTTATTTGTACATCAGCGTAAGGTAGCCACACGCTTCGATG
probe06358	CCCGCGTTAACCATACACCGCGAAACATCGGCCACGGTCCCGTTGAACTTTTCCAGAAGCCATATCAGGTGACCATCCATAAGGTAGCCACACGCTTCGATG
probe06359	CCCGCGTTAACCATACACCGCGAAACATCGGCCACGGTCCCGTTGAACTTACACCGTGGATGACTACATACCCATAAACATAGGTAGCCACACGCTTCGATG
probe06360	CCCGCGTTAACCATACACCGCGAAACATCGGCCACGGTCCCGTTGAACTTTACTTCATTTCCATAGGAGAGTGTGAGCGCCCGGTAGCCACACGCTTCGATG
probe06361	CCCGCGTTAACCATACACCGCGAAACATCGGCCACGGTCCCGTTGAACTTTATAAGGGATAAAGCTATCGTTGGCATCATAGGGTAGCCACACGCTTCGATG
probe06362	CCCGCGTTAACCATACACCGCGAAACATCGGCCACGGTCCCGTTGAACTTAGCTCCATTTACAATCACAATCGGCCCTCAGCGGTAGCCACACGCTTCGATG
probe06363	CCCGCGTTAACCATACACCGCGAAACATCGGCCACGGTCCCGTTGAACTTTTTGTGAAATCTGTAGCTCAAGGGCCAGCAAGGGTAGCCACACGCTTCGATG
probe06364	CCCGCGTTAACCATACACCGCGAAACATCGGCCACGGTCCCGTTGAACTTTCTGTGCCTCCCACGCACACCTTACACACACAGGTAGCCACACGCTTCGATG
probe06365	CCCGCGTTAACCATACACCGCGAAACATCGGCCACGGTCCCGTTGAACTTACAGTCACTGATGACCACCATTCCTGCCTCTGGGTAGCCACACGCTTCGATG
probe06366	CCCGCGTTAACCATACACCGCGAAACATCGGCCACGGTCCCGTTGAACTTGGAGAGGCAATATGCTTTGGCATCTGCTGCTGGGTAGCCACACGCTTCGATG
probe06367	CCCGCGTTAACCATACACCGCGAAACATCGGCCACGGTCCCGTTGAACTTGATTCCAGTCAAGCAGAAGTGAACTACAATGAGGTAGCCACACGCTTCGATG
probe06368	CCCGCGTTAACCATACACCGCGAAACATCGGCCACGGTCCCGTTGAACTTCTACCTCAAACTAATACTCTTGTTAAGGGACTGGTAGCCACACGCTTCGATG
probe06369	CCCGCGTTAACCATACACCGCGAAACATCGGCCACGGTCCCGTTGAACTTGTGGAAAACATTAGGCTATTGGCTTCCTCAATGGTAGCCACACGCTTCGATG
probe06370	CCCGCGTTAACCATACACCGCGAAACATCGGCCACGGTCCCGTTGAACTTCTCGTAGAAAGCCAATAGAAGTAGATTCTCAAGGTAGCCACACGCTTCGATG
probe06371	CCCGCGTTAACCATACACCGCGAAACATCGGCCACGGTCCCGTTGAACTTCAACCATCCTTAGGGCAGCTTGATCTGTGGGCGGTAGCCACACGCTTCGATG
probe06372	CCCGCGTTAACCATACACCGCGAAACATCGGCCACGGTCCCGTTGAACTTGGATGGAATATCGTGCTTTAATTTGGACAACTGGTAGCCACACGCTTCGATG
probe06373	CCCGCGTTAACCATACACCGCGAAACATCGGCCACGGTCCCGTTGAACTTTGATTCTGAGTAGGTGAGCACTATAGGATAAAGGTAGCCACACGCTTCGATG
probe06374	CCCGCGTTAACCATACACCGCGAAACATCGGCCACGGTCCCGTTGAACTTGAGGTTTAGCAAGCAATTAAGGAGAGGGTCCTGGTAGCCACACGCTTCGATG
probe06375	CCCGCGTTAACCATACACCGCGAAACATCGGCCACGGTCCCGTTGAACTTCACACAGAAACATCCCTGTGCATTTAACAGTAGGTAGCCACACGCTTCGATG
probe06376	CCCGCGTTAACCATACACCGCGAAACATCGGCCACGGTCCCGTTGAACTTCAGGAACAATAATTAGTCAGAGATGTGTCTGTGGTAGCCACACGCTTCGATG
probe06377	CCCGCGTTAACCATACACCGCGAAACATCGGCCACGGTCCCGTTGAACTTGTGAGTACATGTTAATGTATGTCCTTTTGGTCGGTAGCCACACGCTTCGATG
probe06378	CCCGCGTTAACCATACACCGCGAAACATCGGCCACGGTCCCGTTGAACTTTTGCTCTCCAGTAAAGCTTGAGTTCAGGAATGGGTAGCCACACGCTTCGATG
probe06379	CCCGCGTTAACCATACACCGCGAAACATCGGCCACGGTCCCGTTGAACTTAGACTCACTGTGAGGGTCAATTATGATTTCTTGGTAGCCACACGCTTCGATG
probe06380	CCCGCGTTAACCATACACCGCGAAACATCGGCCACGGTCCCGTTGAACTTGGTTGGTATCCTTTAAGTTCTCCATGTATCTTGGTAGCCACACGCTTCGATG
probe06381	CCCGCGTTAACCATACACCGCGAAACATCGGCCACGGTCCCGTTGAACTTCAAATGAACATCTGGTAGAATGTTTATCGCCAGGTAGCCACACGCTTCGATG
probe06382	CCCGCGTTAACCATACACCGCGAAACATCGGCCACGGTCCCGTTGAACTTCCACCCACACTATACTGGACCTGTTTTCATGAGGTAGCCACACGCTTCGATG
probe06383	CCCGCGTTAACCATACACCGCGAAACATCGGCCACGGTCCCGTTGAACTTGAGAAGTCTGCTTTCTTCAAGTGAGGACAAAGGGTAGCCACACGCTTCGATG
probe06384	CCCGCGTTAACCATACACCGCGAAACATCGGCCACGGTCCCGTTGAACTTATGCACAGAAGTTCAGCTTGATCACATTTCCCGGTAGCCACACGCTTCGATG
probe06385	CCCGCGTTAACCATACACCGCGAAACATCGGCCACGGTCCCGTTGAACTTCACACTTCATGTCACCATGATGCAGTATTAATGGTAGCCACACGCTTCGATG
probe06386	CCCGCGTTAACCATACACCGCGAAACATCGGCCACGGTCCCGTTGAACTTGCATTCCTACTAAGTGAATTGTATACCAGTGAGGTAGCCACACGCTTCGATG
probe06387	CCCGCGTTAACCATACACCGCGAAACATCGGCCACGGTCCCGTTGAACTTCTCACAGGACTGTAACAAAGAAGCTATCTATTGGTAGCCACACGCTTCGATG
probe06388	CCCGCGTTAACCATACACCGCGAAACATCGGCCACGGTCCCGTTGAACTTAAACAACTAACAGCTTGTATGTGTTTGGTGGTGGTAGCCACACGCTTCGATG
probe06389	CCCGCGTTAACCATACACCGCGAAACATCGGCCACGGTCCCGTTGAACTTCTGAAACTCATTGTTTAGTAAGTGTAGCTGGAGGTAGCCACACGCTTCGATG
probe06390	CCCGCGTTAACCATACACCGCGAAACATCGGCCACGGTCCCGTTGAACTTGTGCACATGAATAGACATTGTCTTAGTCAGGGGGTAGCCACACGCTTCGATG
probe06391	CCCGCGTTAACCATACACCGCGAAACATCGGCCACGGTCCCGTTGAACTTGGCAAACCTATCTGATATTGACTGAAATGAGTGGTAGCCACACGCTTCGATG
probe06392	CCCGCGTTAACCATACACCGCGAAACATCGGCCACGGTCCCGTTGAACTTGTATGAGAAAGTTAGGCCATAGGAGGAGAGATGGTAGCCACACGCTTCGATG
probe06393	CCCGCGTTAACCATACACCGCGAAACATCGGCCACGGTCCCGTTGAACTTGGATGTAGGGCCAGAATAAACTAATTACTGAAGGTAGCCACACGCTTCGATG
probe06394	CCCGCGTTAACCATACACCGCGAAACATCGGCCACGGTCCCGTTGAACTTTATCAAAAGATGACCTAGTCATCACTGGAAAGGGTAGCCACACGCTTCGATG
probe06395	CCCGCGTTAACCATACACCGCGAAACATCGGCCACGGTCCCGTTGAACTTTATGTATCCTCCAATCTTTTGAGGAACCACCAGGTAGCCACACGCTTCGATG
probe06396	CCCGCGTTAACCATACACCGCGAAACATCGGCCACGGTCCCGTTGAACTTTATATGTTACTTGACCTTGCAAGGCCAGCGTAGGTAGCCACACGCTTCGATG
probe06397	CCCGCGTTAACCATACACCGCGAAACATCGGCCACGGTCCCGTTGAACTTGTACTGGTCTTTGGAGATAGCTTTTGAAATGTGGTAGCCACACGCTTCGATG
probe06398	CCCGCGTTAACCATACACCGCGAAACATCGGCCACGGTCCCGTTGAACTTTAAGAGATCATGAGAGACAGAGACAGAGAGACGGTAGCCACACGCTTCGATG
probe06399	CCCGCGTTAACCATACACCGCGAAACATCGGCCACGGTCCCGTTGAACTTCTGGAATAAGAGTTCTGGGAATAAGGGAGACAGGTAGCCACACGCTTCGATG
probe06400	CCCGCGTTAACCATACACCGCGAAACATCGGCCACGGTCCCGTTGAACTTGGCATTCTAGTAAGTCACAAGACAGTAAATCAGGTAGCCACACGCTTCGATG
probe06401	CCCGCGTTAACCATACACCGACGAATCCACCGTCCAGCGCGTCAAACAGAGTTCCAAAAGACTCCAGAATCACCATAAGAAAGGTAGCCACACGCTTCGATG
probe06402	CCCGCGTTAACCATACACCGACGAATCCACCGTCCAGCGCGTCAAACAGAGATGATAGGGCATATACCACATCCCTCCACTTGGTAGCCACACGCTTCGATG
probe06403	CCCGCGTTAACCATACACCGACGAATCCACCGTCCAGCGCGTCAAACAGATCTAGCATTTATGAGGAAAGGGTAGGGTTAAAGGTAGCCACACGCTTCGATG
probe06404	CCCGCGTTAACCATACACCGACGAATCCACCGTCCAGCGCGTCAAACAGATCATATTTGGTAGAGGCCAAAGCCAAAGAAAAGGTAGCCACACGCTTCGATG
probe06405	CCCGCGTTAACCATACACCGACGAATCCACCGTCCAGCGCGTCAAACAGATTTGATCAAATAATCTTGAGCTGCATTCCCTGGGTAGCCACACGCTTCGATG
probe06406	CCCGCGTTAACCATACACCGACGAATCCACCGTCCAGCGCGTCAAACAGAGCCAGAGACACTTTAAACAAATGCTAATTCAGGGTAGCCACACGCTTCGATG
probe06407	CCCGCGTTAACCATACACCGACGAATCCACCGTCCAGCGCGTCAAACAGACATGTCACAACCAATGGAAACCGATTGTTTTAGGTAGCCACACGCTTCGATG
probe06408	CCCGCGTTAACCATACACCGACGAATCCACCGTCCAGCGCGTCAAACAGACCTCACTGTCTTTGAATGACATTGTTTCTTCTGGTAGCCACACGCTTCGATG
probe06409	CCCGCGTTAACCATACACCGACGAATCCACCGTCCAGCGCGTCAAACAGATAAGAGCTAAGCTAAAGGCAGAGTGATACAGAGGTAGCCACACGCTTCGATG
probe06410	CCCGCGTTAACCATACACCGACGAATCCACCGTCCAGCGCGTCAAACAGAACTAGAGGGCTAAATCTGGAGTAGGTGGGTGGGGTAGCCACACGCTTCGATG
probe06411	CCCGCGTTAACCATACACCGACGAATCCACCGTCCAGCGCGTCAAACAGAGGATCAGTCTGTTTGTCTGATTATCCATTTGTGGTAGCCACACGCTTCGATG
probe06412	CCCGCGTTAACCATACACCGACGAATCCACCGTCCAGCGCGTCAAACAGAAAGGGTAACATCAGAAAAGCTGGTAACACCAGGGTAGCCACACGCTTCGATG
probe06413	CCCGCGTTAACCATACACCGACGAATCCACCGTCCAGCGCGTCAAACAGAGATCCTTGAAAGGGTAAGTGAAAACAGCGTGGGGTAGCCACACGCTTCGATG
probe06414	CCCGCGTTAACCATACACCGACGAATCCACCGTCCAGCGCGTCAAACAGACAAACCCTTAAAAGTTCCTTTGATGCTCACATGGTAGCCACACGCTTCGATG
probe06415	CCCGCGTTAACCATACACCGACGAATCCACCGTCCAGCGCGTCAAACAGAAGACAACTCTGACTCTGAGTGGTTATCTGCATGGTAGCCACACGCTTCGATG
probe06416	CCCGCGTTAACCATACACCGACGAATCCACCGTCCAGCGCGTCAAACAGAGAAGGCGAAAAGGGAAGAAATTTACTGCAAATGGTAGCCACACGCTTCGATG
probe06417	CCCGCGTTAACCATACACCGACGAATCCACCGTCCAGCGCGTCAAACAGAGCCCGAGCTTCATATAAAGATTCTGTCTAAAAGGTAGCCACACGCTTCGATG
probe06418	CCCGCGTTAACCATACACCGACGAATCCACCGTCCAGCGCGTCAAACAGAGAGCTGAGATTTCCAAACACTAATTTCTGTGTGGTAGCCACACGCTTCGATG
probe06419	CCCGCGTTAACCATACACCGACGAATCCACCGTCCAGCGCGTCAAACAGAGATAACAGGACCATTCCCAAAACCCACAACTTGGTAGCCACACGCTTCGATG
probe06420	CCCGCGTTAACCATACACCGACGAATCCACCGTCCAGCGCGTCAAACAGATTTACTTTATGTGGGCAAAACAGACAGACATGGGTAGCCACACGCTTCGATG
probe06421	CCCGCGTTAACCATACACCGACGAATCCACCGTCCAGCGCGTCAAACAGACCCATGCAGCACAGCCAGTAGGATACTTATTTGGTAGCCACACGCTTCGATG
probe06422	CCCGCGTTAACCATACACCGACGAATCCACCGTCCAGCGCGTCAAACAGACAAGATTATCACGTGGGAAGCTTGGCAGAATGGGTAGCCACACGCTTCGATG
probe06423	CCCGCGTTAACCATACACCGACGAATCCACCGTCCAGCGCGTCAAACAGACCCAGTCTTCTCTAAAAGTGGAAAGAAAGAAAGGTAGCCACACGCTTCGATG
probe06424	CCCGCGTTAACCATACACCGACGAATCCACCGTCCAGCGCGTCAAACAGAACTGGCTATCACTGTGAAACTAATGTCAAGCAGGTAGCCACACGCTTCGATG
probe06425	CCCGCGTTAACCATACACCGACGAATCCACCGTCCAGCGCGTCAAACAGACAAGTGTTGGGACCTTACATTGTAGAATACTAGGTAGCCACACGCTTCGATG
probe06426	CCCGCGTTAACCATACACCGACGAATCCACCGTCCAGCGCGTCAAACAGACGGAGTAAATTGAATTGTCCCATAACCATGAAGGTAGCCACACGCTTCGATG
probe06427	CCCGCGTTAACCATACACCGACGAATCCACCGTCCAGCGCGTCAAACAGACGTGACATAGGATGCTAGCTTTAAGGATTTGGGGTAGCCACACGCTTCGATG
probe06428	CCCGCGTTAACCATACACCGACGAATCCACCGTCCAGCGCGTCAAACAGATAAGAATGGGTGAACTCCCAGTGCACAATTTAGGTAGCCACACGCTTCGATG
probe06429	CCCGCGTTAACCATACACCGACGAATCCACCGTCCAGCGCGTCAAACAGACAATGGCTCACGCTCTAAGATAACAATTGATAGGTAGCCACACGCTTCGATG
probe06430	CCCGCGTTAACCATACACCGACGAATCCACCGTCCAGCGCGTCAAACAGAACAACCACTCTGAATATCAACCTGGGAATTCCGGTAGCCACACGCTTCGATG
probe06431	CCCGCGTTAACCATACACCGACGAATCCACCGTCCAGCGCGTCAAACAGAGAGGGAGAAGAGAGCAATCACTAGTTGAGGGAGGTAGCCACACGCTTCGATG
probe06432	CCCGCGTTAACCATACACCGACGAATCCACCGTCCAGCGCGTCAAACAGATGAGAGTAGAAACAAACAAACATCTTGGGATCGGTAGCCACACGCTTCGATG
probe06433	CCCGCGTTAACCATACACCGACGAATCCACCGTCCAGCGCGTCAAACAGAAAAAGTTTGTGCTCTAAGGTAGGGTGTGTGTGGGTAGCCACACGCTTCGATG
probe06434	CCCGCGTTAACCATACACCGACGAATCCACCGTCCAGCGCGTCAAACAGAGACTCAAAGATGGCATAGGGAAAAGAAACTTTGGTAGCCACACGCTTCGATG
probe06435	CCCGCGTTAACCATACACCGACGAATCCACCGTCCAGCGCGTCAAACAGAAAAGCCACTCTGCTCATGTCTGTCATCCTGCAGGTAGCCACACGCTTCGATG
probe06436	CCCGCGTTAACCATACACCGACGAATCCACCGTCCAGCGCGTCAAACAGAGGAGTTCCCAGTGGCAGCAGAGGAGTCAGGCCGGTAGCCACACGCTTCGATG
probe06437	CCCGCGTTAACCATACACCGACGAATCCACCGTCCAGCGCGTCAAACAGATTCAGGGATAGTAAGAAGTGGTGTCAAAAGATGGTAGCCACACGCTTCGATG
probe06438	CCCGCGTTAACCATACACCGACGAATCCACCGTCCAGCGCGTCAAACAGAAAACTGTAGGGAGTTTGATGTCTTTCAGACATGGTAGCCACACGCTTCGATG
probe06439	CCCGCGTTAACCATACACCGACGAATCCACCGTCCAGCGCGTCAAACAGACTAGACCCTCTTCCTACTTAATGCTCTCTCTCGGTAGCCACACGCTTCGATG
probe06440	CCCGCGTTAACCATACACCGACGAATCCACCGTCCAGCGCGTCAAACAGAGGTATATAGTCAGGTTTGGAAACCCTTTCCTGGGTAGCCACACGCTTCGATG
probe06441	CCCGCGTTAACCATACACCGACGAATCCACCGTCCAGCGCGTCAAACAGAAACTTTCGATGGAAATCCAGAGAGTGTCAGTGGGTAGCCACACGCTTCGATG
probe06442	CCCGCGTTAACCATACACCGACGAATCCACCGTCCAGCGCGTCAAACAGACAATGACTCCTAATCCACAGGGACCCTAATTAGGTAGCCACACGCTTCGATG
probe06443	CCCGCGTTAACCATACACCGACGAATCCACCGTCCAGCGCGTCAAACAGATTCCAACACGATTTCCTGTCACTCAGCTCCCAGGTAGCCACACGCTTCGATG
probe06444	CCCGCGTTAACCATACACCGACGAATCCACCGTCCAGCGCGTCAAACAGAGTGTGTGGAATGCTCTCTGATTAAATGTCAAAGGTAGCCACACGCTTCGATG
probe06445	CCCGCGTTAACCATACACCGACGAATCCACCGTCCAGCGCGTCAAACAGAGGCTTAGAAGAATGCTCCATCCTCTAGTGATAGGTAGCCACACGCTTCGATG
probe06446	CCCGCGTTAACCATACACCGACGAATCCACCGTCCAGCGCGTCAAACAGACACTTGGAGTGACATCCATGTCATTTTAAGTAGGTAGCCACACGCTTCGATG
probe06447	CCCGCGTTAACCATACACCGACGAATCCACCGTCCAGCGCGTCAAACAGACGTTCCTTGATTCACTGATGTCCAAAATATCAGGTAGCCACACGCTTCGATG
probe06448	CCCGCGTTAACCATACACCGACGAATCCACCGTCCAGCGCGTCAAACAGATGGTGTTAAGACTGAGACACCATAGAGTCCTAGGTAGCCACACGCTTCGATG
probe06449	CCCGCGTTAACCATACACCGACGAATCCACCGTCCAGCGCGTCAAACAGAGTGGCTTCATCCACTTTACTGCTCTCTACAGAGGTAGCCACACGCTTCGATG
probe06450	CCCGCGTTAACCATACACCGACGAATCCACCGTCCAGCGCGTCAAACAGAGCACACCTCTCTTCTTGACCTGTAATGTACACGGTAGCCACACGCTTCGATG
probe06451	CCCGCGTTAACCATACACCGACGAATCCACCGTCCAGCGCGTCAAACAGAGGTATCTGTATCATTTCAGGCATCTTTGAAACGGTAGCCACACGCTTCGATG
probe06452	CCCGCGTTAACCATACACCGACGAATCCACCGTCCAGCGCGTCAAACAGAGACAGCCCTGAACTCAAAGAGATCCAGTTGCCGGTAGCCACACGCTTCGATG
probe06453	CCCGCGTTAACCATACACCGACGAATCCACCGTCCAGCGCGTCAAACAGACCTCCTTGATTCTGGTGTTATTTAGAAGAAGAGGTAGCCACACGCTTCGATG
probe06454	CCCGCGTTAACCATACACCGACGAATCCACCGTCCAGCGCGTCAAACAGAGATGCTGATCATAACGGTGTGAGTGATGATGAGGTAGCCACACGCTTCGATG
probe06455	CCCGCGTTAACCATACACCGACGAATCCACCGTCCAGCGCGTCAAACAGATGCAGGTGTGCTTACTTTGCCTGCCTCACCAGGGTAGCCACACGCTTCGATG
probe06456	CCCGCGTTAACCATACACCGACGAATCCACCGTCCAGCGCGTCAAACAGAAGCAGTCAAGTGAGTCTTCTCTGTGCGGTTGTGGTAGCCACACGCTTCGATG
probe06457	CCCGCGTTAACCATACACCGACGAATCCACCGTCCAGCGCGTCAAACAGACTTCTGTGTCATTTAATTTCTCCAACTGGTCAGGTAGCCACACGCTTCGATG
probe06458	CCCGCGTTAACCATACACCGACGAATCCACCGTCCAGCGCGTCAAACAGACCAGTAGAGCAAAATCAAAAGAAAGATCTGGAGGTAGCCACACGCTTCGATG
probe06459	CCCGCGTTAACCATACACCGACGAATCCACCGTCCAGCGCGTCAAACAGACAGGTAGCTGTCTGATTTCTCCGGCCTTCATTGGTAGCCACACGCTTCGATG
probe06460	CCCGCGTTAACCATACACCGACGAATCCACCGTCCAGCGCGTCAAACAGAGTGTAATAAAGGCTTGTTAAAGAGCTTGGTACGGTAGCCACACGCTTCGATG
probe06461	CCCGCGTTAACCATACACCGACGAATCCACCGTCCAGCGCGTCAAACAGAGCCTAGATGTAAATGTTCTTTACATGTGGTGAGGTAGCCACACGCTTCGATG
probe06462	CCCGCGTTAACCATACACCGACGAATCCACCGTCCAGCGCGTCAAACAGAGACCCTTCTGTAAAACATCTCTGAATTTCTGTGGTAGCCACACGCTTCGATG
probe06463	CCCGCGTTAACCATACACCGACGAATCCACCGTCCAGCGCGTCAAACAGAGTGATTAGGTCATAAAGGTGAAGCCCTTATAAGGTAGCCACACGCTTCGATG
probe06464	CCCGCGTTAACCATACACCGACGAATCCACCGTCCAGCGCGTCAAACAGAACACAACCAATGAATCAGAAAGTATGGAGCATGGTAGCCACACGCTTCGATG
probe06465	CCCGCGTTAACCATACACCGACGAATCCACCGTCCAGCGCGTCAAACAGAGCCAAAAGACTGAGGCAGTAAGATACAATAAAGGTAGCCACACGCTTCGATG
probe06466	CCCGCGTTAACCATACACCGACGAATCCACCGTCCAGCGCGTCAAACAGATTGGGAAAGGTAAAGTTTCAATACTGCAGGAGGGTAGCCACACGCTTCGATG
probe06467	CCCGCGTTAACCATACACCGACGAATCCACCGTCCAGCGCGTCAAACAGATTAGAGCTAAAATGTTTCCTGGAGTTTCTGCCGGTAGCCACACGCTTCGATG
probe06468	CCCGCGTTAACCATACACCGACGAATCCACCGTCCAGCGCGTCAAACAGATGTAGCAGAGGATTGTCTTGCCTGACAGCAGGGGTAGCCACACGCTTCGATG
probe06469	CCCGCGTTAACCATACACCGACGAATCCACCGTCCAGCGCGTCAAACAGAGGGATATCATCTGAGAGGTAAATGAATGGAATGGTAGCCACACGCTTCGATG
probe06470	CCCGCGTTAACCATACACCGACGAATCCACCGTCCAGCGCGTCAAACAGAGACAATAACTTGATGGCAAACATCACATAGTCGGTAGCCACACGCTTCGATG
probe06471	CCCGCGTTAACCATACACCGACGAATCCACCGTCCAGCGCGTCAAACAGAGAAGAGCACACTATTGTTCTCATGAACTCAGTGGTAGCCACACGCTTCGATG
[truncated: 4,029 more rows]

## Sheet: Oligopaint FISH probes for H
Table S3 Sequences for Oligopaint FISH Probes.
[truncated: 501 more rows]

## Sheet: Oligopaint FISH probes for  R
Secondary probe for R	CGCGAAATCCCCGTAACGAGCGTCCCTTGC	Cy3
[truncated: 500 more rows]
