# Supplementary material for: Homotypic clustering of L1 and B1/Alu repeats compartmentalizes the 3D genome
Source: Cell Res. 2021 Jan 29;31(6):613–30. doi: 10.1038/s41422-020-00466-6 (PMC8169921; doi:10.1038/s41422-020-00466-6)
Supplement: Supplementary file 17 — Supplementary information, Table S4 [file 41422_2020_466_MOESM17_ESM.xlsx]

## Sheet: RT-qPCR primers
Table S4 Sequences for AMO, ASO, and primers used in this study.
RT-qPCR primers
L1_Tf-f	CAGCGGTCGCCATCTTG
L1_Tf-r	CACCCTCTCACCTGTTCAGACTAA
L1_Gf-f	CTCCTTGGCTCCGGGACT
L1_Gf-r	CAGGAAGGTGGCCGGTTGT
L1_Af-f	GGATTCCACACGTGATCCTAA
L1_Af-r	TCCTCTATGAGCAGACCTGGA
L1_Orf1-f	GAAGTAGACACAATAAAGAAAACCCAAA
L1_Orf1_r	GATGTTCTCTATGGAATCTTCTGCAC
L1_Orf2-f	AGTGCAGAGTTCTATCAGACCTTC
L1_Orf2-r	AACCTACTTGGTCAGGATGGATG
MajSat-f	TGGAATATGGCGAGAAAACTG
MajSat-r	AGGTCCTTCAGTGGGCATTT
5'ETS-f	TGTCGTTGTCACACCTGTCC
5'ETS-r	AAATAAGGTGGCCCTCAACC
MERVL-LTR-f	CTTCCATTCACAGCTGCGACTG
MERVL-LTR-r	CTAGAACCACTCCTGGTACCAAC
SINE B1-f	AGGCGGATTTCTGAGTTCG
SINE B1-r	CTCTGTGTAGCCCTGGCTGT
U1-f	CTGGCAGGGGAGATACCATG
U1-r	AGTCGAGTTTCCCGCATTTG
Malat1-f	GAGCTCGCCAGGTTTACAGT
Malat1-r	AACTACCAGCAATTCCGCC
mature-Pou5f1-F	CTCCCGAGGAGTCCCAGGACAT
mature-Pou5f1-R	GATGGTGGTCTGGCTGAACACCT
pre-Pou5f1-F	GCAGTTACTTAGTCTCACGCAGCAA
pre-Pou5f1-R	CAGAATTGACCAGACGAACGAGCAT
CCND3-F	GGACACTCGCTTTGTTTGGG
CCND3-R	AGCATTTCAGGGCGAGCTTA
AMO sequences
L1 AMO	TGGCATTCTGTTCTTGTGGCTGTCT
SCR AMO	CCTCTTACCTCAGTTACAATTTATA
ASO sequences
B1 ASO-1	mU*mU*mU* mG*mU*A* G*A*C* C*A*G* G*C*T* mG*mG*mC* mC*mU
B1 ASO-2	mA*mU*mC* mC*mG*C* C*T*G* C*C*T* C*T*G* mC*mC*mU* mC*mC
SCR ASO	mC*mC*mU* mU*mC*C* C*T*G* A*A*G* G*T*T* mC*mC*mU* mC*mC
Note: ASO has phosphorothioate bond (*) between each two adjacent bases and five 2'-O-methyl RNA bases (m) in both 5' and 3' end, separated by 10 DNA in the center (underlined).

## Sheet: L1 cloning primers
L1_F1f	CGACTCGAGACTCGAGCCCCGGGCTACCT
L1_F1r	GTGCTGCGTTCTGATGATGGTGAGTGGTCTTGATTTCTGT
L1_F2f	AGAATACTCTGCCCACTGAAACTAAGGAGAGTGCTACCC
L1_F2r	GTATAACATCTGTCCAGGCTCTTCTGGCTTTCATAGTCTC
L1_F3f	AACTCCAAATAGACTGGACCAGAAAAGAAATTCCTCCCGA
L1_F3r	TCTGTCAGGTCCATTTGTTTCATAACTTCTGTTAGTTTCA
L1_F4f	AATATCTATGCTCCAAATGCAAGGGCAGCCACATTCATTA
L1_F4r	CTTGATCCTGATTCAACTTTGGTACCTGGTATCTGTCCAG
L1_F5f	ACTCACTAGAGGGCACAGGGACAAAATCCTAATTAACAAA
L1_F5r	TTTAGGGTCACTTATATATACTATCATATCATCTGCAAAA
L1_F6f	AGAAGCTGGAAGCAATCCCACTAAAATCAGGGACTAGACA
L1_F6r	TCCTCTATAAGTTTCAGTGTCTCTGGTTTTATGTGGAGTT
L1_F7f	GGTCACTTGATCTTTGACAAGGGAGCTAAAACCATCCAGT
L1_F7r	GATGCCCTCCAGGTCCATCCATTTGGCTAGGAATTTCATA
L1_F8f	CAGGTAAGAAGGACACATGCTCCACTATGTTCATAGCAGC
L1_F8r	AGGAGATCTTCTAGA TTTTTTTCCATTTTTTATTAGGTATTTAACTCATTTACATTTCCAATG
Malat1_1kb_f	TGACCCTGAAGGAATTTCTTCTGGTGATAGCTTTT
Malat1_1kb_r	CCATCATGAAAGCCCATCGGTGCAAGGCTTAGGA
T7 promoter	CGGCGTAATACGACTCACTATAGGGG

## Sheet: forward primers with T7
T7_L1_F1f	CGGCGTAATACGACTCACTATAGGGGCGACTCGAGACTCGAGCCCCGGGCTACCT
T7_L1_F2f	CGGCGTAATACGACTCACTATAGGGGAGAATACTCTGCCCACTGAAACTAAGGAGAGTGCTACCC
T7_L1_F3f	CGGCGTAATACGACTCACTATAGGGGAACTCCAAATAGACTGGACCAGAAAAGAAATTCCTCCCGA
T7_L1_F4f	CGGCGTAATACGACTCACTATAGGGGAATATCTATGCTCCAAATGCAAGGGCAGCCACATTCATTA
T7_L1_F5f	CGGCGTAATACGACTCACTATAGGGGACTCACTAGAGGGCACAGGGACAAAATCCTAATTAACAAA
T7_L1_F6f	CGGCGTAATACGACTCACTATAGGGGAGAAGCTGGAAGCAATCCCACTAAAATCAGGGACTAGACA
T7_L1_F7f	CGGCGTAATACGACTCACTATAGGGGGGTCACTTGATCTTTGACAAGGGAGCTAAAACCATCCAGT
T7_L1_F8f	CGGCGTAATACGACTCACTATAGGGGCAGGTAAGAAGGACACATGCTCCACTATGTTCATAGCAGC
T7_Malat1_1kb_f	CGGCGTAATACGACTCACTATAGGGGTGACCCTGAAGGAATTTCTTCTGGTGATAGCTTTT
T7 promoter sequence is labeled in red
