# Supplementary material for: Homotypic clustering of L1 and B1/Alu repeats compartmentalizes the 3D genome
Source: Cell Res. 2021 Jan 29;31(6):613–30. doi: 10.1038/s41422-020-00466-6 (PMC8169921; doi:10.1038/s41422-020-00466-6)
Supplement: Supplementary file 18 — Supplementary information, Table S5 [file 41422_2020_466_MOESM18_ESM.xlsx]

## Sheet: Sheet1
Table S5 Statistics summary for Hi-C.
		L1-AMO		SCR-AMO
		Rep1	Rep2	Rep1	Rep2
	Total_pairs_processed	158008021	148091759	122430781	164523254
	Unmapped_pairs	7380564	11368250	6017825	7180652
	Low_qual_pairs	13272510	11681390	10088781	13601431
	Unique_paired_alignments	84171168	74422938	59837378	87409403
	Multiple_pairs_alignments	26949242	26207134	30115721	30822726
	Pairs_with_singleton	26234537	24412047	16371076	25509042
	Low_qual_singleton	0	0	0	0
	Unique_singleton_alignments	0	0	0	0
	Multiple_singleton_alignments	0	0	0	0
	Reported_pairs	84171168	74422938	59837378	87409403
	Reported_pairs (%)	0.532702	0.502546	0.488745	0.531289
	Valid_interaction_pairs	69850865	55664759	46782218	72027308
	Valid_interaction_pairs (%)	0.829867	0.747952	0.781823	0.824022
	Dangling_end_pairs	4881779	9756963	3285729	5099111
	Self_Cycle_pairs	101261	130959	92795	118894
	Single-end_pairs	0	0	0	0
	Dumped_pairs	9337263	8870257	9676636	10164090
	valid_interaction	69850865	55664759	46782218	72027308
	valid_interaction_rmdup	58192432	46388280	36913949	59493058
	trans_interaction	9280541	6674998	6524660	9246802
	cis_interaction	48911891	39713282	30389289	50246256
	cis_shortRange (< 20 kb)	7673827	6921574	4401853	7922693
	cis_longRange (>20 kb)	41238064	32791708	25987436	42323563
